# Supplementary material for: Frequency of a natural truncated allele of MdMLO19 in the germplasm of Malus domestica
Source: Mol Breed. 2017 Jan 4;37(1):7. doi: 10.1007/s11032-016-0610-8 (PMC5214879; doi:10.1007/s11032-016-0610-8)
Supplement: Supplementary file 3 — (XLSX 643 kb) [file 11032_2016_610_MOESM3_ESM.xlsx]

## Sheet: Table S1
Table S1: Level of resistance/susceptibility to powdery mildew (PM) of 2655 apple cultivars. Data provided by Mr. Ted L. Swensen
Cultivar	PM resistance/susceptibility
19 Welday Jonathan	S
2001–Fuji	S
Aamisepa 14	–
Acadian Queen	R
Ace Spur Delicious (Red Delicious-type)	R
Acklam Russet	–
Acme	–
Adam	–
Adam's Apple™ (Red Delicious-type)	VR
Adams	R
Adams Crabapple	R
Adams Pearmain	R
Adanac	–
Adirondack Crabapple	R
Agra	–
Ahra	R
Ahrina	R
Ahrista	R
Aia ilu	R
Aivania	R
Akane	R
Akibae	R
Akifu-47 (Mishima-Fuji)
Alameda
Alba
Albright Crabapple	R
Aldas	–
Aldenham Blenheim’	R
Aldenhamensis Crabapple’	–
Alenkiy Tsvetochk	–
Alesja	–
Alexander	R
Alexis	R
Alexis Crabapple	–
Alfa	–
Alfa 68A	–
Alfa 68B	–
Alfriston	R
Alka	–
Alkmene (Early Wonder)	–
All Doer	–
All Red Jonathan	S
Allington Pippin	–
Allington Pippin Sport	–
Almata	S
Almey	–
Alnarp	–
Alro	R
Altländer Pfannkuchenapfel	S
Alton	–
Amasya #2	–
Amberina Crabapple	–
Ambrosa (Aroma-type)	R
Amelia	–
American Golden Russet	–
Ames White Crabapple	R
Amri	–
Amur Naliv	–
Ananas Reinette	S
Anaros (Rosthern #2)	R
Ancuta	–
Anderson Red Delicious	VR
Aneij	–
Aneta	–
Angold	S
Angyal Dezsö	–
Anis Aliy K-32	–
Anis Barkhatnyi	–
Anis Polosatyi	–
Anisa	–
Anisim	VR
Ann E. Crabapple
Ann Trio	–
Annaglo (Gala-type)	R
Annie Elizabeth	R
Anniversary	R
Anoka	–
Antej	–
Antonavka Pamtorotuka	–
Antonovka	–
Antonovka 1.5 pounds	–
Antonovka 172670-B	–
Antonovka 600-Grammovaya	R
Antonovka Kamenichka	–
Antonovka Monasir	–
Antonovka Ploskaya	–
Antonovka Polutorafuntovaya	–
Apelsinoe	–
Apetala	–
Apex Spur (Red Delicious-type)	R
Applewaite’™ (Gala-type)	R
Ard Cairn Russet	R
Ariane™	R
Ariwa	R
Arkad Novoi	–
Arkad Novoi	–
Arkansas (Mammoth Black Twig)	R
Arkansas Beauty	R
Arkansas Black	R
Arkansas Black Twig	R
Arkansas Black, Compsur	R
Arkansas Black, Starkspur	R
ArkCharm (Arkansas 18)	R
Arlet (Swiss Gourmet)	–
Arnold’s Beauty (Arnold)	R
Aroma (Canada)	R
Aroma (Sweden)	R
Aromat de Vara	–
Aromatic Russet	S
Arrow	–
Arthur	R
Arthur Turner	R
Arthur W. Barnes	R
Ashmead’s Kernel	R
Ashmore	–
Ashton Bitter	–
Ashton Brown Jersey	–
Athabasca	R
Aucuba (Pomme à Feuilles d'Aucuba)	VR
Auksis	–
Aunt Rachel	R
Aurantiaca Crabapple	–
Auriu de Bistrita	–
Auriu de Bistrita	–
Aurora	–
Aurora Braeburn	R
Aurora Golden Gala™	R
Ausma	–
Autento® (Delcoros)	R
Autumn Arctic	–
Autumn Bough (Sweet Bough)	–
Autumn Gala™	R
Autumn Glory Crabapple	R
Autumn Glory Crabapple	R
Autumn Gold™	–
Autumn Harvest	–
Autumn Rose Fuji™	S
Auvil Early Fuji™	S
Avenarius Crabapple	–
Azusa	–
baccata 'Jackii Crabapple’	–
baccata 'Walters Crabapple’	R
Backwell Red	–
Baganyonk	–
Baiba	–
Baigent™ (Gala-type)	R
Baker’s Delicious	R
Baldwin	VS
Baldwin Red Flesh	VS
Baldwin, Black	VS
Baldwin, Double Red	VS
Baldwin, Green	VS
Baldwin, Yellow	VS
Ballarat Seedling	R
Ballerina Pippin	–
Balsgärd	–
Baltika	–
Banning Gala™	R
Banning Red Fuji™	S
Barbara Ann Crabapple	–
Bardsey Island	R
Barkley Red Rome	–
Barnack Beauty	–
Barnack Beauty Sport	R
Baskatong Crabapple	VR
Battleford	–
Baujade (Granny Smith type)	R
Baukro	–
Bauline	–
Baumann's Reinette
Baunen	R
BC-2 (Fuji-type)	S
Beachamwell Seedling	–
Beacon	R
Beautiful Arcade	–
Beauty	–
Beauty of Bath	–
Beauty of the Woods	R
Bedan (Bedon)	R
Bedford	–
Bedford Red	R
Beecher	–
Beef Apple	–
Belfleur Krasnyi	R
Belgolden No 17	VR
Bell's Seedling	–
Belle de Boskoop	–
Belle de Crollon	–
Belle-Fleur	–
Belle-Fleur de France	–
Bellefleur Rekord	–
Belmac	R
Belorusskoe Malinovoe	–
Belrine	R
Belvior Seedling	–
Bemali	–
Ben Davis	S
Ben Trio	–
Ben's Red	R
Bénédiction	R
Beni Shogun	VS
Benoni	–
Beverly Crabapple	R
Bhrens	R
Biagent (Gala-type)	R
Bielaar	–
Big Red	–
Big Red Gala™	R
Big Stem	R
Billie Bound	R
Billy Down Pippin (Cider)	–
Biogolden	R (slightly)
Birgit Bonnier	R
Bisbee Red Delicious	R
Black Ben Davis	–
Black Dabinett (Black Dabinette) (Cider)	–
Black Jersey	–
Black John	S
Black Limbertwig	R
Black McIntosh (Blackmac)	R
Black Mickey (McIntosh-type)	R
Black Oxford	R
Black Tom Putt (Cider)	R
Black Twig (Mammoth Black Twig)	R
Blackjon (Jonathan-type)	–
Blackmac (McIntosh-type)	R
Blahova Oranzova Renetor	–
Blair	–
Blairmont	–
Blaxtayman (Stayman Winesap-type)	R
Bledisloe Cox	R
Blenheim Orange	R
Blenheim Red	R
Bllî	–
Blooming Orange	R
Blue Pearmain	–
Blue Sweet (Priest's Sweet)	–
Blushed Calville	–
Blushing Golden	R
Bob White Crabapple	–
Bogatyr	R
Bogo Belle de Boskoop	–
Bohemia™	R
Bohnapfel	–
Boiken	R
Boller McIntosh	R
Bonnie Best	R
Bonum Red June	–
Bonza	–
Borovinka (Duchess of Oldenburg)	–
Borvoka	–
Boskoop Rouge	–
Boughten's Delight	R
Bountiful	VR
Bountiful Winesap	VR
Bouteille	–
Bouteille de Liseux	–
Bovarde	–
Bovey	R
Bowden's Seedling	–
Bracteata	–
Braeburn	R
Braeburn, Hillwell Strain	R
Braeburn, Joburn™	R
Braeburn, Lochbuie	R
Braeburn, Red Rocket	R
Braestar (Brayleet)	R
Bramley, Crimson	R
Bramley’s Seedling	R
Brandywine (Minkler)	VR
Brasher	R
Breakey	–
Breakswell's Seedling (Breakswell)	–
Brewington Pippin	–
Brier	–
Brigit Bonnier	R
Brimley Bittersweet	–
Brina	–
Bringewood Pippin	R
Britegold	R
Britemac (Brightmac)	R
Brookfield, Gala	R
Brookland	R
Brovoka	–
Brown Kenting	–
Brown Russet	R
Brown Snout	–
Brown’s Apple	–
Brownlees' Russet	–
Broxwood Foxwhelp	R
Buckeye® Gala	R
Buckingham (Winter Queen)	R
Buckley Giant	–
Bull McIntosh™	R
Bulmer's Foxwhelp	R
Bulmer’s Norman	–
Buncombe	–
Burkitt Gala™	–
Burn's Seedling	–
Burrowhill Early	–
Butterball	–
Bystrista	–
C. P. Close	–
C'Huero Biz Bras	–
CABp Fuji™	–
Cactus	–
Cagarlaou	R
Caitlin (Gala-type)	R
Calkins Pippin	R
Callaway Crab	–
Calocarpa	–
Calva	VS
Calvile d'Aout	–
Calville Blanc d’Hiver	VS
Camelot	–
Camelot Crabapple	R
Camuzat	–
Canary Crabapple	R
Candy Stripe	VR
Candymint (Candymint Sargent) Crabapple	–
Canied Apple Crabapple	VR
Cap of Liberty	–
Cappy	R
Captain Broad	–
Captain Kidd	VR
Caravel	R
Cardinal (France)	VR
Carmine Crabapple	–
Carnifex	VR
Carroll	–
Carter's Pearmain	–
Casa Nova de Alco Baca-9	–
Cascade	–
Case Wealthy (Double Red Wealthy)	S
Catarina	–
Catherine	–
Caudle	R
CCR2T50	S
CCR9T69	S
Ceeval	R
Celia	R
Celt	–
Centennial Crabapple	VR
Centurian Crabapple	R
Centurion (Columnar, Crabapple)	R
Charles Ross	–
Charles Ross, Red	–
Charlotte (Donut Apple)	–
Chaux	–
Chaxhill Red	–
Cheal's Golden Gem	–
Cheddar	VS
Cheddar Cross	–
Chehalis	VS
Chelan Red	R
Cherry Crabapple	–
Chestnut Crabapple	–
Chick-A-Dee McIntosh	R
Chief	R
Chieftain	R
Chistotel	–
Choka 64	–
Chorister Boy	–
Choupette	–
Christmas Holly Crabapple	R
Christmas Pearmain	–
Christmas Pink	–
Chulanka	–
Cider Lady's Finger	–
Circassian Apple	–
Civg198™	R
CL20-22	–
Classic Red Delicious	–
Claudius Herbstapfel	–
Clayton Pearmain	–
Clear Gold	VR
CLR20T22	R
CLR22T30	R
CLT13T40	–
Clydesdale	R
Co-op 4 (Pricillla)	R
Co-op 41®	–
Co-op 43 (Juliet)	R
Co–op 1	R
Co–op 10	R
Co–op 11	–
Co–op 12	R
Co–op 13	R
Co–op 14	R
Co–op 15	R
Co–op 16	–
Co–op 17	R
Co–op 18	R
Co–op 19	R
Co–op 20	S
Co–op 21	R
Co–op 22	R
Co–op 23	R
Co–op 24	R
Co–op 25	R
Co–op 26	R
Co–op 27	–
Co–op 28	–
Co–op 29	R
Co–op 3	R
Co–op 30	R
Co–op 31	S
Co–op 33 (Pixie Crunch)	R
Co–op 34	VR
Co–op 35	R
Co–op 36	VR
Co–op 37	R
Co–op 38 (Goldrush)	–
Co–op 39 (CrimsonCrisp™)	–
Co–op 40	–
Co–op 44	–
Co–op 6	R
Co–op 7	–
Co–op 8	R
Co–op 9	R
Cockle’s Pippin	R
Cockpit Improved	R
Coconut Crunch	–
Coe’s Golden Drop	–
Coe™ Red Fuji (Fuji-type)	–
Colapuis	R
Colapuy	R
Cole	–
Colemann's Seedling	–
Collina	–
Colloggett Pippin	–
Colonel Vaughan (Kentish Pippin)	–
Colozette	–
Colton	–
Columbia Crab	–
Compact Mac	R
Compspur Arkansas Black	–
Compspur Red Delicious	R
Compspur Winter Banana	–
Concord	S
Conkle Jonathan	–
Connell Red	–
Contessa	R
Coral Burst Cerabapple (Coralburst)	R
Coral Cascade Crabapple	R
Corial™ (Pinova, Sonata, Piñata)	–
Cornish Aromatic	–
Cornish Gilliflower	–
Cornish Honeypin	–
Cornish Longstem	–
Cornish Pine	–
Cornwall McIntosh 2-2-2-4	R
Corodel	–
Corolca	–
Coromandel Red (Corodel)	–
Cortland	–
Cortland Red Coat	–
Cortland Red Spur	–
Court of Wick (Wood's Huntington)	–
Court Pendu	–
Court Pendu de France	R
Court Pendu Rose	–
Court Royal	R
Court-Pedu Plat	R
Courtagold	R
Cox Holsteiner (Holsteiner Cox)	R
Cox's Orange Cherry	S
CQR 12-T50	–
CQR10T17	–
Craciunesti	–
Cranberry Pippin	–
Crávert Rouge	–
Crawley Beauty	R
Crawley Reinette	–
Creamy Kitaika	S
Crimson Beauty	–
Crimson Beauty (Early Red Bird)	–
Crimson Bramley	–
Crimson Brilliant	–
Crimson Gala	R
Crimson Gold	R
Crimson Grieve	R
Crimson Jonagold	R
Crimson King	–
Crimson Newton Wonder	–
Crimson Peasgood	R
Crimson Victoria	–
CrimsonCrisp™ (Coop 39)	S
Cripps Pink (Pink Lady™)	R
Crispin (Mutsu)	R
Croncels	–
Crow Egg (Raven Egg)	S
Crown Empire™	–
Crown Jewell	–
Cutler Grieve	VR
D’Arcy Spice (blossoms resistant to frost)	R
Dabinett	–
Dace	–
Dakota Gold	–
Dalinco	–
Dalirail™	–
Dalitoga™ (Gala-type)	R
Dalnimb	R
Damjanich	R
Dandee Red™	R
Danziger Kantapfel (Father Abraham)	–
Dark Red Stayman	R
Daru Sovári	–
Daughter of Susie	–
Dauphin (Roseybloom)	–
Daux Belan	–
Davenport Russet	R
Davey	–
David Crabapple	–
Davies	R
Dawes	–
Dawn	–
Dawn No. 1 Cider	–
Dawn No. 2 Cider	–
Dayton	R
De Bonde	–
De Boutteville	–
De Coster Jonagold	S
De Flandre	–
De Jaune (Reinette du Mans)	–
Dearborn's Unknown	–
Decio	–
Decosta (Jonagold-type)	–
Del Cirio	–
Del Red Rome	R
Delblush™ (Tentation®)	S
Delcon	R
Delgrared	–
Delia	–
Delicious	R
Delicious, Red	R
Delicious, Schlect Spur	R
Delight	–
Delightabrite	–
Delikates	–
Deljoram	–
Delkistar (Regal)	R
Delorina (Harmonie)	–
Democrat’ (‘Tasma’)	R
Dermen Delicious	VR
Dermen McIntosh	R
Dermen Stayman 3-6-6	VR
Dermen Winesap	VR
Desseffy Arisztid	VR
Detroit Red	–
Devonshire Buckland	–
Devonshire Quarrenden	–
Devonshire Red	–
Directeur Lesage	VR
Directeur Van De Plassche	–
Discovery	VR
Discovery Spur	R
Divo	–
Dodd (Dodd's Banana)	R
Doé Melbi (Doch Melbi)	R
Dolgo Crab	VR
Dolores	S
Don's Delight	–
Donald Crabapple	VR
Donald Wyman Crabapple	VR
Dorothea Crab	–
Double Red Baldwin	VS
Double Red Jonathan	VR
Double Red McIntosh	R
Double Red Rome Beauty	–
Double Red Stayman	VR
Double Red Wealthy (Case Wealthy)	–
Double-Rose	–
Doubloons Crabapple	VR
Doud Golden Delicious	VR
Dougherty	–
Douglas Wormless	–
Downing No. 1	–
Downton Pippin	–
Drackenstein	–
Drello di Forh	–
Duchess of Bedford	R
Duchess of Gloucester	R
Duchess of Oldenburg	–
Duchess of Oldenburg, Red	–
Duchess's Favourite	–
Dudek	R
Dudley	–
Dudley Winter (Northstar)	–
Duffield	–
Dufflin	R
Dugast (Melrose-like)	S
Dukát Spur	–
Duke of Devonshire	–
Dulcet	–
Dulins Red	–
Dulla Beauty	–
Dulmener Rosenapfel	R
Dumelow's Seedling (Wellington)	R
Dunkerton's Late Sweet	–
Duquesne	–
Durello	R
Durello di Forli	–
Durit	R (slightly)
Duron Arroes	–
Dutch Codlin	–
Earliblaze	VR
Earlibrite (Red Delicious-type)	VR
Earlichief	VR
Earlidel	VR
Earligold™	–
Earlijon	VR
Earlistripe (Red Delicious-type)	VR
Early Banta	–
Early Blaze, Starkspur	–
Early Blenheim	–
Early Cortland	–
Early Free Gold	R
Early Fuji	–
Early Fuji F-4 Strain (Fuji-type)	–
Early Julyan (Tam Mongomert)	VR
Early McIntosh	VR
Early Red Delight	–
Early Ripe (Rathe Ripe)	–
Early Smith	–
Early Strawberry (Red Juneating)	R
Early Thompson	R
Early Victoria	–
Eary Spur Rome	–
Easter Orange	–
Eccleston Pippin	–
Ecklinville	–
Ecolette	VR
Ed Gould Golden	VR
Edelborsdorfer (Borsdorf)	–
Edelroter	R
Eden™	R
Edite	–
Edith	–
Edward VII	R
Edwin Beckett	–
Egeria	R
Egremont Russet	R
Egri Piros	–
Egyptian Queen	–
Eickhoff	–
Eight Square’ (‘Kill Apple’)	–
Ein Shemer	R
Eir	–
El Nino Gala™ (Gala-type)	R
Elah	R
Elan	VR
Elbee	VR
Elektra	–
Eleyi	–
Elise Rathke	–
Ella	VR
Elliot Spur (Golden Delicious-type)	VR
Ellis Bitter	S
Ellison’s Orange	–
Elstar	–
Elstar Elshof	–
Emerald Spire (Columnar)	R
Emilia	–
Emneth Early (Early Victoria)	–
Emperor Alexander (Alexander)	–
Empire	S
Empire, Crown	S
Empire, Red	S
Empire, Royal	S
Empire, Thome	S
Empress	–
Empress Spur Golden	VR
Encore	–
English Codling	R
English Russet	R
Enterprise	R
Erdbeerapfel	–
Erich Neumann's Roter James Grieve	R
Ermak	–
Erovan’ (‘Early Red One’)	VR
Eustis	–
Euzia	–
Evagil	R
Eve's Delight	R
Evelyn	VR
Evening Gold	R
Evereste Crabapple™	R
Excelsior Crabapple	–
Exeter Cross	R
Eynsham Dumpling	–
Fair Maid of Devon	–
Fair Maid of Tauton	–
Fall Orange	–
Fall Red	–
Fall Russet	–
Fallawater (Tulpehoken, Winter Blush)	–
Fameuse (Snow Apple)	R
Farmer Jack	–
Farmer’s Glory	–
Feuillot	–
Fey's Record	–
Fiessers Erstling	–
Fiesta (Red Pippin)	–
Fil Jaune	R
Finkenwerder Prinz	–
Fiorina	–
Firiki	VR
Firmgold	VR
Fisell Golden	–
Fitchburg Mac	R
Fla. 90-3	R
Flexilis’	–
Florence (Arkansas)	–
Florianer Rosenapfel	–
Floribunda Crab	–
Florina (Forina Querina)	R
Florinada	–
Flory	–
Forele	–
Forester	–
Forge	–
Fortune (UK origin, Laxton's Fortune)	R
Francis	R
Franklin	–
Franklyn's Golden Pippin	–
Frau Margarete von Stosch	R
Frauen-Rotacher	VR
Frazier's Spur	–
Frecon (Winter Banana–like)	–
Fred Hough	–
Fred Webb	–
Frederick	R
Fredrik	–
Free Redstar	R
Freedom	R
Frémy	–
French Crab (Robin)	–
Fréquin Tardive de la Sarthe	–
Frida	–
Friedrich der Grosse	–
Friki	–
Frimley Beauty	–
Fringe Petal Crab	–
Frogmore Prolific	–
Fromme Scab Resistant	–
Fructo-flavo	–
Fruitland Delicious	–
Frumos de Voinesti	–
Fuji	S
Fuji 216™ (Fuji-type)	S
Fuji Compact TAC #114™	S
Fuji Fubrax™	S
Fuji Lynd Spur (Fuji Spike cv.)	S
Fuji Red #6	S
Fuji Red B.C. #2	S
Fuji Red Sport Type 2	S
Fuji Sun	S
Fuji, Akifu	S
Fuji, Daybreak™	S
Fuji, Jubilee	S
Fuji, Myra	S
Fujiko™ (Fuji-type)	S
Fyan	R
Fyriki	–
Gabiola	R
Gala	R
Gala, Big Red	R
Gala, Brookfield	R
Gala, Buckeye	R
Gala, Fulford	R
Gala, Galaxy	R
Gala, Gale	R
Gala, Grand Stark	R
Gala, Hilltop	R
Gala, Imperial	R
Gala, Improved	R
Gala, Kidds D8	R
Gala, Lidias Red	R
Gala, Magnum (Gala-type)	R
Gala, Must®	R
Gala, Red	R
Gala, Regal	R
Gala, Royal	R
Gala, Scarlet	R
Gala, Spur (Gala-Go-Red)	R
Gala, Spur Red	R
Gala, Ultra Red	R
Gala; Red No 42	R
Galarina®	R
GalaSupreme (Gala Supreme)	R
Galaxy (France, Gala-type)	R
Galaxy (New Zealand, Gala-type)	R
Gale Gala (Gala-type)	R
Garden Royal	VR
Gardner	–
Garrison	–
Gary	–
Gascoyne's Scarlet	R
Gavin	R
Geeveston Fanny	R
Generos	–
Geneva (Cider)	–
Geneva Crab (Geneva Red) (Cider)	R
Geneva Early	R
Geneva Ontario	–
George	–
Gerlinde	–
Gibbon's Russet	–
Gibbs' Golden Gage Crabapple	R
Gillettes Winesap	–
Gilliflower of Gloucester	–
Gilmore Everbearng	–
Gilmore Sweetening	–
Giott’™ (Gala-type)	R
Giotto™ (Gala-type)	R
Gita	–
Gita	–
Gladstone	–
Glancescens	–
Glasbury	–
Glass Apple	–
Glebe Gold	–
Glen Mills Crabapple	R
Glengyle Red (Rome Beauty-type)	–
Glenorchie	–
Gloria	–
Gloriosa	–
Gloster (Gloster 69)	R
Godfrey	–
Goldbohemia (Gold Bohemia)	R
Golden Auvilspur (Golden Delicious-type)R	VR
Golden Bittersweet (Cider)	–
Golden Delicious (4E-26-18-N)	VR
Golden Delicious (LARS)	VR
Golden Delicious Russet Form	R
Golden Delicious, 463	R
Golden Delicious, Empress Spur	R
Golden Delicious, Gibson cv.	VR
Golden Delicious, Golden Glory	R
Golden Delicious, Goldspur	R
Golden Delicious, Horst No 2	VR
Golden Delicious, Mullins cv.	VR
Golden Delicious, Razor	R
Golden Delicious, Razor Russet	R
Golden Delicious, Russet Form	R
Golden Delicious, Smoothee	R
Golden Delicious, Spur	R
Golden Delicious, Stark	R
Golden Delicious, Starkspur	R
Golden Delicious, Supreme®	R
Golden Delicious, UltraGold	R
Golden Delicious, Van Well cv.	VR
Golden Delicious, Yakama Spur	R
Golden Delicious, Yellow Spur	R
Golden Galaxy Crabapple	–
Golden Gem Crabapple	R
Golden Glory	VR
Golden Harvey (Round Russet Harvey) (Cider)	–
Golden Hornet Crabapple	R
Golden Knob	–
Golden Lisa	R
Golden Mira	R
Golden Morspur (Golden Delicious-type)	VR
Golden Noble (Doctor Harvey)	R
Golden Nugget	R
Golden Orange	R
Golden Pippin (York)	–
Golden Precoce	–
Golden Raindrops® Crabapple	VR
Golden Reinette (Europe)	–
Golden Royal	R
Golden Russet (American) (Cider)	R
Golden Russet (Cider)	–
Golden Spire	–
Goldenir	R
Goldensheen (Golden Delicious-type)	VR
Goldjon	–
Goldparmäne	R
Goldreinette v. Cazis	R
Goldrush™ (Co-op 38)	R
Goldsmith	–
Goldspur (Golden Delicious-type	R
Goldstar (Gold Star)	R
Goodenough Spitzenburg	–
Goodland	–
Gordon	–
Goring (Cider)	–
Goro	–
Gourmet Golden	–
GrandeGala Stark™	R
Granerly	–
Graniwinkle (Cider)	R
Granny Gifford	VS
Granny Smith	VS
Granny Smith, Compspur	VS
Granny Smith, Hanaford Spur	VS
Granny Smith, Hanaford Spur	VS
Granny Smith, Red	VS
Gravenstein	S
Gravenstein, Washington Red	S
Great Expectations
Green Buckingham	–
Green Chisel	–
Green Custard	–
Green Peak McIntosh 2-2-4-4	–
Green Star®	–
Green Sweet (Pelham Sweet)	–
Greenmeadows Cox's Orange Pippin No.1163	–
Greensleeves	–
Greenstar™ (Nicogreen)	–
Greensweet	–
Greenville	–
Grenadier	R
Griffith	–
Griffspur	–
Grimes Golden	R
Gros Fenouillet	–
Gros Fréquin	–
Grove	–
Grushovka Moskovskaja	–
Guldborg	VS
Gwendolyn	–
Gwendolyn Crabapple	R
Hacnine	–
Hadlock Reinette	–
Hall's Park	–
Halton Barton	–
Hamilton	R
Hampshire	R
Hampshire Mac™ (McIntsoh-type)	–
Hangy Down (Hangdown) (Cider)	–
Hanner's (Hanner's Jumbo)	VR
Hansen's #1 Crabapple	–
Hansen's #2 Crabapple	–
Hansen's #3 Crabapple	–
Hapsburg	–
Haralred	R
Haralson	R
Haralson, Lautz cv.	R
Haralson, Red	R
Harberts Reinette	VR
Harcourt	–
Hardi-Spur Delicious	R
Hardy Cumberland	R
Harenmac	–
Harmonie®	–
Harrold Red	–
Harry Black Gala™ (Gala-type)	VR
Harvest Gold Crabapple	R
Hawaii	–
Hawkes Bay Red Delicious	–
Hawkeye (original Red Delicious)	–
Hazen	–
HE 13-22	–
HE 3-139	R
HE 3-4	–
Hedwigiae	–
Heisei Fuji™ (Fuji-type)	–
Heliodor	R
Helios	R
Henning Crabapple	–
Henrietta Crosby	–
Henry Clay	–
Henry F. Dupont	VR
Henry Kohankie Crabapple	R
Herefordshire Pippin	–
Herman	–
Herman Smith	–
Hermann	–
Hetlina (Hetliner)	R
Heubner	VR
Heusgen's Golden Reinette	VR
Hewe's Virginia Crabapple (Cider)	–
Heyer 12	–
Heyer 2	VR
Heyer 20	–
Heyer 6	–
Hi-Early (Red Delicious-type)	–
Hi-Red (Red Delicious type)	–
Hibb's Seedling	–
Hibernal	–
Hidala (Braeburn-type)	R
Hillieri Crabapple	R
Hirano	VR
Hoary Morning	R
Hocking's Green	–
Holland Pippin	–
Hollow Core	–
Holly	S
Holstein	S
Holstein Dr Schultz	S
Holstein Griemsmann I	S
Holstein Griemsmann II	S
Holstein Mahler	S
Holstein Sport, NFT	S
Holstein Steinhausen	VR
Holsteiner Cox (Holstein)	R
Homer	–
Homestead	–
Honey Queen	R
Honey Sweet (Honey Cider)	R
Honeycrisp (Honeycrunch™)	–
Honeygold	R
Hongbaoshi	R
Honora	–
Hoople's Antique Gold	VR
Horsham Russet	–
Hose	–
Hotle Rome	–
Houser Red	VR
Howgate Wonder	R
Howgate Wonder Manga	R
Huahong	R
Huashuai	R
Hubbardston Nonsuch	–
Hubter Ottawa 244	–
Hudson’s Golden Gem	R
Huidobro	–
Humbolt Crab	–
Hunter Melba (4n)	–
Hunter Sandow 2-4-4	–
Hunter Spartan	VR
Hybrid 142	R
Hybride aus Mlejewo	VR
Idagold	VR
Idaho Delicious	VR
Idamac	–
Idared	S
Idared, Marguis	–
Idared, Spur	S
Iedzenu	R
Ietaka	–
Impérial	–
Imperial Gala (Gala-type)	R
Imperial Stayman	–
Improved Ashmead's Kernel	R
Improved Lambrook Pippin (Cider)	–
Improved Redstreak (Cider)	–
Imrus	–
Imuna	–
Indian Magic Crabapple	VR
Indian Summer Crabapple	VR
Inese	–
Ingbo	R
Ingrid Marie	R
Ingrid Marie, Spur	R
Initial	–
Inuringo	–
Irene™	R
Iron (Demir Apple)	–
Isbranica	–
Isle of Wight Pippin	VR
It Delicious	VR
J. Doolings Bonsai	–
Jack's Siberian Crabapple	–
Jackii	–
Jakob Fischer	–
Jamba 69 (Jamba)	R
James Grieve	R
James Grieve Lired	R
James Grieve Red Rosamund	R
James Grieve, Neumann Sport	R
James Grieve, Red	R
Jan Steen	R
Jarka	R
Jarmin Crabapple™	R
Jazz® (Scifresh™)	–
Jeanne Hardy (Bella di Pontoise)	R
Jefferis	R
Jenner Sweet	–
Jersey Sweet (Jersey Sweeting)	–
JerseyMac	–
Jerseyred	–
Jester	VR
Jewel	–
Jewelberry Crabapple	–
Jewett's Fine Red (Nodhead)	VR
Joan	VR
Joburn (Aurora™, Red Braeburn™, Southern Rose™)	R
Joe Trio	–
Joel's Red Delicious	R
John Downie Crabapple	R
John Huggett	R
John Standish	R
John Watere	–
Johnny Andrews	–
Johnny Johnson	–
Johnson	VR
Johnson McIntosh 2-4-4-4	VR
Jolana	–
Jon-A-Red, Stark	S
Jonabel (Jonagold-type)	–
Jonadel	R
Jonafree™	S
Jonagrimes	S
Jonalicious	–
Jonalicious, Stark	–
Jonamac	S
Jonared	S
Jonaspur	S
Jonathan	S
Jonathan (4N A)	S
Jonathan (4N B)	S
Jonathan Apex	S
Jonathan, Black	–
Jonathan, Bountiful Ridge cv,	S
Jonathan, Chambers Strain	S
Jonathan, Conkle	S
Jonathan, Dark Red	S
Jonathan, Double Red	S
Jonathan, Improved Red	S
Jonathan, Kapai Red	S
Jonathan, King Red	S
Jonathan, Nured	S
Jonathan, Rasa cv	S
Jonathan, Red	S
Jonathan, Ruby Red	S
Jonathan, Smith	–
Jonathan, Snyder Select cv.	S
Jonathan, Sport Nured	S
Jonathan, Ultra Red Stark	S
Jonathan, Valnur Red	S
Jonathan, Van Well cv.	S
Jonathan, Watson	S
Jonathan, Welday	S
Jonaveld (First Red®) (Jonagold-type)	–
Jones' Favorite	–
Jorayca	–
Jordan Russet	–
Joseph Musch	R
Joy's Apple	R
Jubilee Fuji™	R
Judaine (Cider)	R
Judeline (Cider)	R
Judor (Cider)	–
Judson	R
Julgrans	R
Julia	R
Juliana	R
Juliet (Co–op 43)	–
July	–
July Delicious	–
July Red (Julyred)	–
July Tart	–
Jupiter	R
Jupp's Russet	–
Jurella	–
Jyulskoye	–
Kaari	R
Kaja	–
Kalco	–
Kandil orlovskii	R
Kandil Sinap	–
Kansas	R
Kansas Sweet	R
Kapai Red Jonathan	S
Karamba	R
Karastojanka	R
Karen Schneider (Red Ingrid Marie)	–
Karksi Renett	–
Karmen	R
Karmena	–
Kathrine	R
Kathryn's Favorite	–
Katinka	–
Katja (Katy) (Cider)	R
Katre	R
Kearsarge	VR
Keed's Cottage	R
Keegan's Crabapple	R
Keener Seedling	R
Keepsake	–
Kelly's Seedling	–
Kelsey Crabapple	–
Kemp (May Bloom)	–
Kendall	–
Kendall	–
Kensib	–
Kent (Malling Kent) (England)	–
Kent (USA)	R
Kérecsi Muskotály	R
Kerr	R
Kerry Pippin	R
Kestrel	–
Keswick Codlin (Keswick)	–
Keuleman	–
Keystone™	–
Khoroshavka Alaya	R
Kidd's Orange Red	R
Kikitriinu	R
Kikovskoje?????	–
Killerton Sweet	–
Kim	VR
King (King of Tompkins County)	–
King Arthur Crabapple	–
King Charles Pearmain	–
King Cox	–
King David	–
King Jonagold	–
King of the Pippins (Reine des Reinettes)	VR
King of the Pippins Russet	R
King of Tompkins County (King)
King Red Jonathan	S
King Russet	R
Kingjon	S
Kingsmere	–
Kinkead Red Spy	–
Kinnarid's Choice	R
Kirton Fair	–
Kis Ernö Tábornok	R
Kit's Limb A	S
Kitanosachi	–
Kitaro™	–
Kittageskee	–
Kizil Alma 826	–
Klaira	R
Klára	S
Klimchka	–
Knobby (Knobbed) Russet	S
Kobendza	–
Kogetsu	–
Koidurenett	–
Koit	–
Kokko Strain 2	–
Kola	–
Komlensk	–
Konfetnoe	–
Kordonovka	–
Korichnoe Novoe	–
Korichnoye Novoye	–
Koriecnoje Novoje Korichnoe (Novoe, Korichnevoe Novoe)	–
Korona	–
Kouleman	–
Kovalenkovskoe	R
Kovalenkovskoje	–
Kovauguszt	R
Koveli	R
Krameri 25	–
Krameri Tuviõu	–
Krista	R
Krügeri Tuviõun	–
Kuku	R
Kulikovsko	–
Kulundinskoye	–
Kuma	–
Kumeu Crimson® Braeburn	R
Kurnakovskoe	–
Kurnakovskoye	–
La Paix	–
Lady Henniker	–
Lady Ilgen Crabapple	–
Lady in Red	R
Lady Isabel	R
Lady of the Wemyss	–
Lady Sudeley	–
Lady Williams	–
Lady's Finger of Lancaster	–
Lagace	R
Lagrée	VR
Lake's Kernel	VR
Lakeland	–
Lalla Red Delicious	–
Lalliers Prolific Red	–
Lamb Abbey Pearmain	–
Lambrook Pippin	–
Lancelot Crabapple	R
Lancelot® (Pomforyou) (Columnar)	–
Lancraig	–
Landsberger Reinette (Landsberg)	S
Lane's Prince Albert	S
Langworthy (Cider)	–
Law Red Rome	–
Law Rome Beauty	–
Law Rome, Starkspur	–
Laxton's Exquisite	–
Laxton's Favourite	–
Laxton's Fortune (Fortune)	–
Laxton's Royalty	–
Laxton's Superb	R
Laxton's Superb NFT Clone	R
Leathercoat Russet	–
Leelanau	R
Legace	–
Lembitu	–
Lemoen	–
Lemon Pippin	–
Lewis's Incomparable	–
Leyda	R
LibDel (N.Y. 30)	R
Liberty	R
Ligita	–
Ligol	VR
Liivika	R
Limberland	R
Limbertwig (Large or Green)	–
Limbertwig, Balck	–
Limbertwig, Levering	VR
Limbertwig, Ramsey Smoky	–
Limbertwig, Swiss	–
Limelight	R
Limonka	–
Lincoln Pippin	–
Linda	VR
Linda Mac (Bull McIntosh)	VR
Lindi Kalvill	–
Lipton	R
Liset Crabapple	R
Litowska	–
Livländischer Borsdorfer	–
Lochbuie Red Braeburn	R
Lodgemore Nonpareil	–
Lodi	VS
Lodi, Compspur	VS
Lodi, Stark	VS
Lombart's Calville	S
London Pipin	–
Long Stem (Cider)	–
Long's Russet	–
Longfield	–
Longney Russet	–
Longstart	–
Loop Baldwin	VS
Loop Red Spy	–
Loop Rome	–
Loop Russet Baldwin	VS
Loop Spy	–
Loop Striped Rome	–
Loop Wealthy	–
Lord Beatty	–
Lord Clyde	S
Lord Derby	S
Lord Derby Spur Type	S
Lord Hindlip	–
Lord Kitchner	R
Lord Lambourne	R
Lord Lambourne	R
Lorna Doone (Cider)	R
Louisa Crabapple	–
Lowland Raspberry	R
Lucky John	S
Lucky Rose	–
Lucombe's Pine	–
Lucombe's Seedling	–
Lucy Sweet	–
Luna (UEB 3375/2™)	–
Lushuai	–
Lutz	VR
Luxemburger Renette	R
Lydias Red Gala	R
Lysgold (Golden Delicious-type)	VR
Mabie	R
MacExcel (Columnar)	R
Macfree McIntosh	VR
Macoun	S
Macross	VR
MacSpur (McIntosh-type)	VR
Madonna Crabapple	–
Madresfield Court	R
Magnum Gala (Stiekema 1)	R
Mahana Red Braeburn™	R
Maiden Blush (Maiden's Blush, Lady Blush) (USA)	R
Maigold	–
Maimu	–
Makamik Crabapple	–
Malus florbunda (Ornamental Crab)	VR
Malus halliana cv. Parkmanii	–
Malus hupehensi (Tea Crabapple)	R
Malus x zumi Calocarpa Crabapple	R
Malus x zumi Winter Gem Crabapple	–
Malus x zumi Wooster Crabapple	–
Malusquest™ Crabapple	VR
Manchester	–
Manchu	–
Manchurian Crabapple	–
Mandan	R
Mandshurica 6114	–
Manitoba Spy	–
Margil	–
Mariri Red (Eve™)	R
Marshall McIntosh	VR
Marstar (Melrose-like)	VR
Mart	–
Martha (Martha's Crab)	–
Martsipan	–
Mary Potter Crabapple	–
Maryino	–
Masek	–
Masonova	–
Max Trio	–
Maxton	R
May Beauty	–
May Sweet	–
May's Delight® Crabapple	R
Maypole (Columnar)	R
Mayqueen (May Queen)	–
McGhee's Seedling	–
McIntosh	VR
McIntosh Improved	–
McIntosh Kein #2	–
McIntosh Summerland Red	–
McIntosh, Acey Mac	–
McIntosh, Black	–
McIntosh, Boller	–
McIntosh, Boyer	–
McIntosh, Compact	–
McIntosh, Compact Starkspur Wyjick	–
McIntosh, Compspur	–
McIntosh, Dermen	–
McIntosh, Double Red	–
McIntosh, Early	–
McIntosh, Herman	–
McIntosh, Imperial Red	–
McIntosh, Johnson	–
McIntosh, Kimball	–
McIntosh, MacFree	R
McIntosh, MacSpur	–
McIntosh, Marshall	–
McIntosh, Morspur	–
McIntosh, Palodino Spur	–
McIntosh, Pioneer Mac	–
McIntosh, Pound	–
McIntosh, Redmax	–
McIntosh, Rogers Red	–
McIntosh, Starkspur	–
McIntosh, Summer Mac	–
McIntosh, Summerland Red	–
McIntosh, Sweet	–
McIntosh, Ultamac	–
McIntosh, Wijcik (Columnar)	–
McIntosh, Worcester Red	–
McLean	–
McQuarrie	–
McShay	VR
Médaille d'Or (Cider)	–
Medea	–
Megumi	–
Mela Carla	–
Melba Crab	–
Melba, Hunter	–
Melba, Red	–
Melcombe Russet	–
Melfree	R
Melodie	–
Melred	S
Melrose (USA)	S
Melrose Spur	S
Meran	R
Mére de Ménage	–
Meri de Saminta	R
Meridian	R
Merlijn	R
Merlin® (Pidi) (Columnar)	R
Merlyn	R
Merrigold	VR
Merton 778	–
Merton Beauty	R
Merton Charm	VR
Merton Delight	R
Merton Reinette	S
Merton Russet	–
Merton Wonder	–
Merton Worcester	VR
Meteor	–
Metzgar	VR
Middle Green	VR
Mill End	–
Mill's Red Rome	–
Miller Sturdy Spur Delicious	VR
Millers Seedling	–
Millicent Barnes	–
Milton	–
Milton Baron Crabapple	R
Minjon	VR
Minnesota 447	–
Minnetonka Beauty	–
Minskoje	–
Misen Jaromerska	–
Mishima Fuji (Fuji-type)	S
Misuzu #7	–
Mitchell	–
Mitchgla (Gala-type)	R
Mitschurin's Samenloser	–
Mleevskaya Crasavitsa	–
Mobb's Royal	–
Moira	S
Mollie's Delicious	R
Molten Lava Crabapple	R
Monarch	–
Montfort	–
Montmedy	R
Mor-Spur McIntosh	VR
Morden 359
Morgenduft (Imperatore)	–
Morning Mist Fuji™	S
Morning Princess Crabapple	–
Morris's Apple	R
Morris's Russet	–
Mors de Veau	–
Morspur	R
Morspur McIntosh	R
Moscow Pear	–
Mother (American Mother)	–
Mother (Taylor)	–
Mramornaja	–
Mt. Arbor Special Crabapple	R
Murfitt's Seedling	R
Murray	R
Muscadet de Dieppe (Cider)	–
Mutsu (Crispin)	S
Mutsu Spur Type	S
N. J. 105™	R
N. J. 90	–
N.Y. 616	R
N.Y. 674	–
N.Y. 73334-35	–
N.Y. 74828-12	–
N.Y. 754 13-30	–
N.Y. 75414-1	–
N.Y. 75441-67 (Eclipse)	–
N.Y. 79507-49	–
N.Y. 79507-72	R
Nabella	VR
Nagano	–
Nagano Apple No 15	VR
Nagu-Fu 2 (Fuji-type)	S
Nagu-Fu 6 (Fuji-type)	S
Nanna	R
Nanny	R
Naragansett Crabappl	R
Natsuka	–
Nebo	–
Néhou (Cider)	R
Nela	S
Nelson Rock	S
Nemes Sóvári Alma (Sóvári Nobil)	–
Nemtesc cu Miezul Rosu	–
Nero Rome	R
Neue Goldparmäne	R
Neuman James Grieve (Red James Grieve)	R
Neva	–
Neverblight	–
Nevis	–
New Gold	R
Newton Wonder	S
Newtown Pippin (Yellow Newtown, Albemarle Pippin)	–
Newtown Spitzenburg	S
Niagara	R
Nine Square	–
Niobe	–
Nitschners	–
Nittany	R
No Pip	–
Noël Des Champs (Cider)	R
Nonette Bastard	–
Nonpareil	–
Norcue	–
Norfolk Beauty	R
Norfolk Coleman	R
Norfolk Royal	R
Norfolk Royal Russet	R
Norfolk Summer Broadend	–
Norhey	–
Noris	–
Norkent	R
Normanton Wonder (Dumelow's Seedling)	R
Norson	–
Norspy	–
Northcott Suberb	–
Northfield Beauty Crabapple	–
Northland Seedling	–
Northpole™ (Columnar) (McIntosh)	–
Northwestern Greening	–
Northwood (Cider)	–
Notaire	–
Nouvelle Europe	VR
Nova	R
Nova Easy Gro	VR
Novajo (Veulemanns) (Jonagold-type)	R
Novamac	R
Novaspy	R
Novosibirski Sweet	–
NS-911 (Cortland-type)	–
Nu-Jon (Newjon)	–
Nueva Orleans	R
Nugget	–
NuRed Jonathan	S
Nured Rome (Seeand0)	–
Nured Spur Delicious (Kemp cv.)	–
Nured Stayman	VR
Nured Winesap	VR
Nuvar® Dusty Pink	VR
NY 75414-1	–
Nyari Zamatos	R
Oaken Pippin	–
Oberrieder Glanzreinette	–
Obrogala (Gala-type)	R
Oekonomierat Echter-meyer	–
Ohio Rome	S
Okanoma (Red Delicious-type)	VR
Old Pearmain	–
Old Somerset Russet	VR
Oldenburg (Geheimrat Doktor Oldenburg)	–
Olimpiickoe	–
Oliver (Senator)	–
Oporto Crabapple	–
Orange	–
Oregon (Red Delicious–type)	R
Oregon Spur Delicious (Red Delicious-type)	R
Oregon Spur I (Red Delicious-type)	R
Oregon Spur II (Red Delicious-type)	R
Oregon Spur® II (Red Delicious–type)	R
Oreint Beauty	–
Orenco	–
Orin	–
Oriole	–
Orion	–
Orleans Reinette	R
Orlik	R
Orlovim	–
Orlovskij Pioner	–
Orlovskoe	–
Orlovskoe poles'e	–
Orlovskoje	R
Orlovskoje Polosatoje	–
Ormiston Roy Crabapple	R
Ortley	–
Osennee Desertone	–
Osman Crabapple	–
Oswego	–
Otava	R
Ottawa 7	–
Otterson	–
Ozark Gold	VR
P. J. Bergius	VR
Pacific Gala®	R
Pacific Gold	–
Padley's Pippin	–
Paduckah	R
Page One	VR
Pagsup Spur Type	VR
Paide Tuviõun	–
Paide's Winter Apple	VR
Paignton Marigold (Cider)	–
Palmer Apple	–
Palmetta	–
Pamjat Isajeva	–
Pamyat’ Voinu	–
Paradis	–
Paradis do Vayre	–
Paradiso	–
Park Farm Pippin	R
Parkman (smallest apple known)	–
Parlin	–
Parry White	–
Patricia (Canada)	–
Patten (Patten Greening)	–
Patterson	–
Pätul (Batul-Alma)	–
Paulared (McIntosh-type)	S
Payhembury (Cider)	R
Peace Garden	–
Peachblow	–
Pearl	–
Pearmain, Claygate	–
Pearmain, Winter	R
Peasgood Nonsuch (Peasgood's Nonsuch)	R
Peck's Pleasant	–
Penny Loaf	–
Pépin de Bourgueil	R
Pépin de Bovelingen	–
Pépin Shafrannyi	–
Pero Mingan	R
Persicifolia	R
Pervinka	–
Pervinkam	–
Peter	–
Petrel	–
Peypring Ceriucko	–
Pia™	R
Piflora	R
Pig's Snout (Pig Snout)	–
Pikant	–
Pikkolo	–
Pikosa™	R
Pilana™	R
Pilot (Germany)	–
Pimona	–
Piñata (Pinova, Sonata, Coarial)	–
Pineapple	–
Pineapple Russet	–
Pineapple Russet of Devon	–
Pingo™	R
Pink Giant Crabapple	R
Pink Lady (Canada)	R
Pink Princess® Crabapple	VR
Pink Profusion Crabapple	–
Pink Satin Crabapple	–
Pink Sugar	–
Pinky	–
Pinova (Corail™, Sonata, Piñata™)	–
Pioneer (Laxton's Pioneer)	VR
Pipin Litowska	–
Pirella™ (Pirol®)	R
Pirja	R
Piros	–
Pisaxa™	R
Pitmaston Pineapple	–
Pivita™	S
Pixie	R
Pixie	R
Pixie Crunch™ (Co-op 33)	R
Pixie Red Sport	–
Pixie Red Sport	R
Plmas 98	R
Plumb Cider	–
Pobeda	–
Poelman's Rode James Grieve	R
Polli Kaunitar	–
Polly Eades	–
Polosatoe	–
Pomeroy of Landscashire	–
Pomeroy of Somerset	–
Pommier Llorca	–
Pompink (Ginover)	R
Pomredrobust (Galahad®) (Columnar)	R
Ponsford	–
Porjavinskoje	–
Port Allen Russet	–
Porter	–
Porter's Perfection (Cider)	–
Potichok	–
Powell's Russet	R
Prairie Crabapple (Malus ioensis)	–
Prairie Fire Crabapple (Prariefire)	VR
Prairie Gold	–
Prairie Maid Crabapple	R
Prairie Spy	–
Pratt's Crabapple	–
President Roulin	–
PRI 1316-1	–
PRI 1569-3	–
PRI 1660-6	R
PRI 572–3	–
PRI 77-1	–
Priam	S
Priestly	R
Primadela	R
Primate	R
Prima™ (Co–op 2)	R
Prime Gold Van Well (Golden Delicious-type)	–
Prime Red	R
Primerouge® (Akane-type)	–
Primevère	–
Primicia	–
Primo (Jonagold-type)	–
Prince Gala (Regal Prince)	R
Prince George	–
Princess (CQR12T50)	R
Princeton	R
Prinzen Apfel	–
Priol's Delicious	R
Priolov Delises	R
Priscilla	R
Pristine™	R
Pristine™	R
Professor Hrebnickas Renette	–
Professor Sprenger Crabapple	VR
Prolific	–
Pumpkin Sweet	–
Puregold (Pure Gold)	–
Purple Prince Crabapple	R
Qinquan	–
Québec Belle	–
Queen	–
Quemoni	VR
Querina (Florina)	–
Quince	–
Quinte	–
R.M.J. 102 Crabapple	R
Radiant Runkle	–
Radoux	–
Raeda 1003	–
Raeda 1048	–
Raeda 1076	–
Raeda Suviõun	–
Rafzubin (Rubinette®)	R
Rajka™	R
Ralls Roxbury Russet	R
Ralph Shay Crabapple	–
Ranger	–
Rannegje Sladkoje	–
Ranneje Sladkoje	–
Rannels Yellow	–
Raritan	S
Razor Golden Delicious	VR
Razor Russet (Golden Delicious-type)	VR
Realka	VR
Réaux	R
Rebella™	R
Recolor™	R
Red Astrachan	VR
Red Australian Rome Beauty	R
Red Baron	R
Red Beauty of Bath	–
Red Beauty, Spur	–
Red Belle de Boskoop	–
Red Bellflower	–
Red Benoni	–
Red Bietigheimer	–
Red Blenheim (Passey	–
Red Blenheim (Wastie)	–
Red Bouquet	–
Red Brandy	R
Red Canel	–
Red Cort	–
Red Declicous, Schlect Spur	R
Red Delicious	R
Red Delicious Compact	R
Red Delicious, Ace Spur	R
Red Delicious, Apex Spur	R
Red Delicious, Atwood Spur	R
Red Delicious, Best-O-Reds	R
Red Delicious, Big	R
Red Delicious, Bisbee Spur	R
Red Delicious, Campbell Strain	R
Red Delicious, Compspur	R
Red Delicious, Crowder	R
Red Delicious, Dixie Red	R
Red Delicious, Double	R
Red Delicious, Earlistripe	R
Red Delicious, Early Red One	R
Red Delicious, Hardispur	R
Red Delicious, Harrold Strain	R
Red Delicious, Hawkes Bay	R
Red Delicious, Hawkeye (Original Red Delicious)	R
Red Delicious, Idaho Spur	R
Red Delicious, Imperial	R
Red Delicious, It	R
Red Delicious, Lalla	R
Red Delicious, Larry Spur	R
Red Delicious, Lory Spur	R
Red Delicious, Midnight® Spur Delicious	R
Red Delicious, Miller Sturdyspur	R
Red Delicious, Nured Spur	R
Red Delicious, Okanoma	R
Red Delicious, Oregon Spur	R
Red Delicious, Oregon Spur I	R
Red Delicious, Oregon Spur II	R
Red Delicious, Red Dietrick	R
Red Delicious, Red Spur	R
Red Delicious, Red Zenith Spur (Wittkopf cv)	R
Red Delicious, Redchief	R
Red Delicious, Redstripe	R
Red Delicious, Regal Red	R
Red Delicious, Richared (Richie Red)	R
Red Delicious, Rico Red	R
Red Delicious, Royal Red	R
Red Delicious, Royal Stewart	R
Red Delicious, Sali (Moxee cv)	R
Red Delicious, Scarlet Spur	R
Red Delicious, Skyspur	R
Red Delicious, Skyspur	R
Red Delicious, Spur	R
Red Delicious, Stamps	R
Red Delicious, Starkrimson (AKA Bisbee Strain)	R
Red Delicious, Starkspur	R
Red Delicious, Sturdeespur	R
Red Delicious, Super	R
Red Delicious, Super Chief Spur	R
Red Delicious, Supreme	R
Red Delicious, Topred	R
Red Delicious, Triple	R
Red Delicious, UltraRed (Flanagan cv)	R
Red Delicious, Vallee Spur	R
Red Delicious, Vermont Spur	R
Red Delicious, Wellspur	R
Red Detroit	–
Red Devil	R
Red Dougherty	–
Red Duchess of Oldenburg	R
Red Earth	R
Red Eisen	–
Red Ellison	R
Red Empire™ (Taylor Strain)	–
Red Falstaff	–
Red Fameuse	VR
Red Flesh Crabapple	–
Red Fortune	–
Red Foxwhelp (Cider)	–
Red Fuji	S
Red Fuji (Nagafu 12)	–
Red Fuji, Myra	VR
Red Fuji, Nagafu–1	–
Red Fuji, Nagafu–12	–
Red Fuji, Nagafu–2	–
Red Fuji, Nagafu–6	–
Red Fuji, TAC114	S
Red Gala No 42 (Treco Red Gala No. 42)	R
Red Geeveston Fanny	R
Red Haralson	VR
Red Hook (Redhook)	S
Red Ingrid Marie	–
Red Jacketr	R
Red James Grieve (James Grieve Rouge)	R
Red Jarnapple (Rott Jarnapple)	–
Red Jefferies	R
Red Jewel Crabapple	–
Red Jonathan	S
Red June (Carolina Red June)	VR
Red King (England)	VR
Red King (German)	–
Red King Delicious	R
Red Laxton's Superb	R
Red Max McIntosh	VR
Red Melba	S
Red Newton Wonde	–
Red Peasgood Nonsuch	–
Red Pinova – Evelina® RoHo 3615	–
Red Pixie	–
Red Prairie Spy	–
Red Prince	VR
Red Rebel	R
Red Rome	–
Red Rome 262	–
Red Rome Australia	–
Red Rome Beauty (Black Rome)	VR
Red Rome, Cowin Strain	–
Red Rome, Peace Valley cv.	–
Red Rome, Spur No. 21	–
Red Ruby	–
Red Russet	VS
Red Sekai Ichi	VR
Red Sentinel Crabapple	VR
Red Sharon	–
Red Sparkle	–
Red Splendor Crabapple	R
Red Spur Delicious	R
Red Spur Delicious, Midnight	R
Red Spur Delicious, Radiant	R
Red Spy	–
Red Sudeley	R
Red Summer Rambo	R
Red Superb	R
Red Swan Crabapple	R
Red Topaz®	R
Red Westfield	–
Red Willow Twig	–
Red Windsor (Red Alkmene)	R
Red Yorking	–
Red Zeniths (Spur Delicious)	R
Redant	–
Redbow	–
Redchief (Red Delicious-type)	R
Redchief 2000 (Red Delicious-type)	R
Redchief, Campbell Strain (Red Delicious-type)	R
Redchief, Heinicke Strain (Red Delicious-type)	R
Redchief, Mercier Strain (Red Delicious-type)	R
Redcoat Grieve	R
Redcoat Grieve Spur	R
Redcoat James Grieve	R
Redcort (Nicklin cv)	–
Redfield (Cider)	R
Redflesh	R
Redfree	R
Redgold	R
Redheart	–
Redkrof	R
Redleaf Russet
Redmax McIntosh	VR
Redsleeves	R
Regal Gala (Prince Gala)	R
Regala (Gala-type)	R
Regent	–
Regimes	–
Regine™	R
Reglindis™	R
Reichenboicher Luiken Apfel	–
Reine des Hâtives (Cider)	S
Reine des Pommes (Cider)	R
Reine des Reinettes	R
Reine des Reinettes Rouge	R
Reineta do Caravia	–
Reinette á la Reine	–
Reinette da Mana	–
Reinette de Versailles	–
Reinette du Canada	S
Reinette Franche	–
Reinette Gris Ancienne	–
Reinette Grise	–
Reinette Jaeghers	–
Reinette Jamain	–
Reinette Rouge Étoilée	R
Reinette Russet™	–
Reinette Tres Tardive	–
Reinette Verte	S
Rekarda™	VR
Reka™	R
[truncated: 657 more rows]

## Sheet: Table S2
Table S2: individuals considered in this study
Genotype (ID)	Score – classa	Species	Insertion	Origin	Parentals (mother x father)
Dayton	Rb	Malus domestica	Absent	FEM	Prima x Jerseymac
Freedom	Rb	Malus domestica	Absent	FEM	NY_18491 x NY_49821-46
James Grieve	Rb	Malus domestica	Absent	FEM	Cox’s Orange Pippin x Pott’s seedling
Liberty	Rb	Malus domestica	Absent	FEM	Macoun x PRI54-12
Lodi	VSb	Malus domestica	Absent	FEM	Montgomery x Papirovka
Mutsu (triploid)	Sb	Malus domestica	Absent	FEM	Golden Delicious x Indo
Aromatic Russet	Sb	Malus domestica	Heterozygous	FEM	/
Beacon	Rb	Malus domestica	Heterozygous	FEM	/
Britegold	Rb	Malus domestica	Heterozygous	FEM	Sandel x Ottawa-522c
Calville Blanc	Sb	Malus domestica	Heterozygous	FEM	/
Delicious	Rb	Malus domestica	Heterozygous	FEM	Winesap x unknown
Dolgo	VRb	Hybrid	Heterozygous	FEM	/
Enterprise	VRb	Hybrid	Heterozygous	FEM	PRI1661-2 x unknown
Floribunda	VRb	Malus floribunda	Heterozygous	FEM	M. floribunda x M. floribunda
Geneva Early	Rb	Malus domestica	Heterozygous	FEM	Quinte x Julyred
Ingrid Marie	Rb	Malus domestica	Heterozygous	FEM	Cox’s Orange Pippin x unknown
Murray	Rb	Malus domestica	Heterozygous	FEM	McIntosh x 52-05-26
Niagara	Rb	Malus domestica	Heterozygous	FEM	Carlton x McIntosh
Nova Easygro	VRb	Malus domestica	Heterozygous	FEM	Spartan x PRI565
Okanoma	VRb	Malus domestica	Heterozygous	FEM	/
Paulared	Sb	Malus domestica	Heterozygous	FEM	PRI14-126 x Jonathan
Priam	Sb	Malus domestica	Heterozygous	FEM	/
Prima	Rb	Hybrid	Heterozygous	FEM	PRI14-510 x NJ123249
Red Delicious	Rb	Malus domestica	Heterozygous	FEM	Mutant of Delicious
Redfree	Rb	Malus domestica	Heterozygous	FEM	Raritan x PRI1018-101
Remo	VRb	Malus domestica	Heterozygous	FEM	James Grieve x BX44.14
Rosea	Sb	Malus sargentii	Heterozygous	FEM	Malus sargentii x Malus sargentii
Rubinola	Rb	Malus domestica	Heterozygous	FEM	Rubin x Prima
Ruby	VRb	Malus domestica	Heterozygous	FEM	Mutant of Gala
Spartan	VRb	Malus domestica	Heterozygous	FEM	McIntosh x Delicious
Spigold (triploid)	Sb	Malus domestica	Heterozygous	FEM	Rodluvan x Golden Delicious
Summerred	Sb	Malus domestica	Heterozygous	FEM	Crimson Beauty x (Golden Delicious x McIntosh)
Turley	VRb	Malus domestica	Heterozygous	FEM	Winesap x unknown
Viking	Rb	Hybrid	Heterozygous	FEM	NJ18-19 x PRI187-4
Wellington	Sb	Malus domestica	Heterozygous	FEM	/
Winesap Spur	Rb	Malus domestica	Heterozygous	FEM	Mutant of Winesap
Evereste	Rb	Malus domestica	Homozygous	FEM	PRI187-11 x unknown
Jonafree	Sb	Malus domestica	Homozygous	FEM	PRI855-102 x NJ31
Jonamac	Sb	Malus domestica	Homozygous	FEM	McIntosh x Jonathan
Starkrimson	VRb	Malus domestica	Homozygous	FEM	Mutant of Delicious
McIntosh	VRb	Malus domestica	Homozygous	FEM	Fameuse x Detroit Red
Ben Davis	Sb	Malus domestica	Absent	FEM	/
Golden Delicious	Rd	Malus domestica	Absent	FEM	Grimes Golden x Golden Reinette
Otava	Rb	Malus domestica	Absent	FEM	Sampion x Jolana
Raritan	Sb	Malus domestica	Absent	FEM	NJ67634 x NJ110037
Baldwin	VSb	Malus domestica	Heterozygous	FEM	/
Case Wealthy	Sb	Malus domestica	Heterozygous	FEM	Mutant of Wealthy
Macoun	Sb	Malus domestica	Heterozygous	FEM	McIntosh x Jersey Black
Moira	Sb	Malus domestica	Heterozygous	FEM	McIntosh x PRI47-77
Reka	Rb	Malus domestica	Heterozygous	FEM	James_Grieve BX44.9
Wagener	Sb	Malus domestica	Heterozygous	FEM	/
Macfree	VRb	Malus domestica	Homozygous	FEM	McIntosh x PRI148-177
Melrose	Sb	Malus domestica	Homozygous	FEM	Jonathan x Delicious
Rome Beauty	Sb	Malus domestica	Homozygous	FEM	/
Baujade	Rb	Malus domestica	Heterozygous	FEM	X-6799 x Granny Smith
Empire	Sb	Malus domestica	Heterozygous	FEM	McIntosh x Delicious
Jonathan	Sb	Malus domestica	Heterozygous	FEM	Esopus Spitzenburg x unknown
Pink Lady	Rb	Malus domestica	Heterozygous	FEM	Lady Williams x Golden Delicious
Florina	Rb	Malus domestica	Homozygous	FEM	PRI612-1 x Jonathan
Fuji	Sb	Malus domestica	Homozygous	FEM	Rall’s Janet x Delicious
Ginger Gold	VSd	Malus domestica	Absent	FEM2	Golden Delicious x Albemarle Pippin
Greensleves	Rd	Malus domestica	Absent	FEM2	James Grieve x Golden Delicious
CH97 05 06	Sd	Malus orientalis	Absent	FEM2	M. orientalis x M. orientalis
Gala	Sd	Malus domestica	Absent	FEM2	Kidd’s Orange Red x Golden Delicious
Geneva	Sd	Hybrid	Absent	FEM2	Malus Niedzwetzkyana x unknown
GMAL1461	Sd	Malus orientalis	Absent	FEM2	M. orientalis x M. orientalis
Rus 98 04 03	Rd	Malus orientalis	Absent	FEM2	M. orientalis x M. orientalis
Telamon	Rd	Malus domestica	Absent	FEM2	McIntosh x Golden Delicious
99TU 08 02 Turkey	Sd	Malus orientalis	Heterozygous	FEM2	M. orientalis x M. orientalis
Pinova	Rd	Malus domestica	Heterozygous	FEM2	Clivia x Golden Delicious
Reinette Blanche	Rd	Malus domestica	Heterozygous	FEM2	/
Reinette Champagne	Rd	Malus domestica	Heterozygous	FEM2	Reinette seedlings
Reinette Grise	Rd	Malus domestica	Heterozygous	FEM2	Mutant of Reinette Blanche
Renetta Grigia di Torriana	Sd	Malus domestica	Heterozygous	FEM2	/
Royal Gala	Rd	Malus domestica	Heterozygous	FEM2	Mutant of Gala
Cortland	Sd	Malus domestica	Homozygous	FEM2	McIntosh x Ben Davis
Patte de Loup	Rd	Malus domestica	Homozygous	FEM2	/
Toringo	Rd	Malus toringo	Homozygous	FEM2	M. toringo x M. toringo
Hansen's Baccata	VRd	Malus baccata	Absent	FEM2	Malus baccata x Malus baccata
Durello di Forlì	Rd	Malus domestica	Heterozygous	FEM2	/
Granny Smith	Sd	Malus domestica	Heterozygous	FEM2	/
Reinette du Canada	Rd	Malus domestica	Heterozygous	FEM2	/
Idared	Sd	Malus domestica	Homozygous	FEM2	Jonathan x Wagenerapfel
Jackii	VRd	Malus baccata	Homozygous	FEM2	Malus baccata x Malus baccata
Winesap	/	Malus domestica	Heterozygous	FEM2	Mutant of Winesap
Antonovka	/	Malus domestica	Absent	FEM2	/
Elstar	/	Malus domestica	Absent	FEM2	Golden Delicious x Ingrid Marie
Clivia	/	Malus domestica	Heterozygous	FEM2	Dr. Oldenburg x Cox’s Orange Pippin
Crimson Crisp	/	Malus domestica	Heterozygous	FEM2	PCFW2-134 x PRI669-205
Honeycrisp	/	Malus domestica	Heterozygous	FEM2	Keepsake x unknown
Sonya	/	Malus domestica	Heterozygous	FEM2	Gala x unknown
Cox’s Orange Pippin	/	Malus domestica	Homozygous	FEM2	Ribston Pippin x unknown
Fiesta	/	Malus domestica	Homozygous	FEM2	Cox’s Orange Pippin x Idared
GMAL2948	/	Malus coronaria	Homozygous	FEM2	M. coronaria x M. coronaria
Sieboldii MA4	/	Malus sieboldii	Homozygous	FEM2	M. sieboldii x M. sieboldii
Alexander	Sc	Malus domestica	Absent	Fruitbreedomics	/
Jerseymac	Sc	Malus domestica	Absent	Fruitbreedomics	NJ24 x Julyred
Melba	Sc	Malus domestica	Heterozygous	Fruitbreedomics	McIntosh x Liveland Raspberry
Melodie	Sc	Malus domestica	Heterozygous	Fruitbreedomics	Sampion x PRI370-15
Northern Spy	Sc	Malus domestica	Homozygous	Fruitbreedomics	/
Busiard	/	Malus domestica	Absent	Fruitbreedomics	/
Young America	/	Malus domestica	Homozygous	Fruitbreedomics	/
Alfred Jolibois	/	Malus domestica	Heterozygous	Fruitbreedomics	/
Mela Rozza	/	Malus domestica	Heterozygous	Fruitbreedomics	/
Pepino Jaune	/	Malus domestica	Heterozygous	Fruitbreedomics	/
Citronenapfel (59119)	5e	Malus domestica	Absent	Wädenswil	/
Gärteler (1009329)	4.33e	Malus domestica	Absent	Wädenswil	/
Gäsdonker Reinette (55949)	6.5e	Malus domestica	Absent	Wädenswil	/
Pomme Douce (1019894)	7.17e	Malus domestica	Absent	Wädenswil	/
Unknown (45365)	7.83e	Malus domestica	Absent	Wädenswil	/
Unknown (65404)	6.83e	Malus domestica	Absent	Wädenswil	/
Unknown (75630)	5.67e	Malus domestica	Absent	Wädenswil	/
Brügler (64159)	5.33e	Malus domestica	Heterozygous	Wädenswil	/
Ledermannsreinette (61342)	7.17e	Malus domestica	Heterozygous	Wädenswil	/
Reinette brune (1018173)	7.17e	Malus domestica	Heterozygous	Wädenswil	/
Unknown (81144)	5.33e	Malus domestica	Heterozygous	Wädenswil	/
a VR: very resistant; R: resistant; S: susceptible; VS: very susceptible
b Swensen (Table S1)
c Fruitbreedomics data
d Direct observation
e refer to material and methods for the definition of the sympoms scale

## Sheet: Table S3
Table S3: List of SNPs identified in five MLO genes												Sample_1936021_484	Sample_1957073_508	Sample_2000009_715	Sample_2000053_3	Sample_B18	Sample_BAL181	Sample_BAL195	Sample_CRAW-0105	Sample_CRAW-0504	Sample_CRAW-0761	Sample_CRAW-0824	Sample_CZ_BC_0458	Sample_CZ_GC_0462	Sample_CZ_GF_0459	Sample_CZ_LM_0045	Sample_D28	Sample_E57	Sample_GOLDEN	Sample_X0048	Sample_X0395	Sample_X2361	Sample_X6917	Sample_X8723	APPLE_02_353H	APPLE_02_354H	APPLE_02_355H	APPLE_02_356H	APPLE_02_357H	APPLE_02_358H	APPLE_02_359H	APPLE_02_360H	APPLE_02_361H	APPLE_02_363H	APPLE_02_365H	APPLE_02_366H	APPLE_02_367H	APPLE_02_368H	APPLE_02_369H
Gene	Accession number	Conting	Position in contig	Intron/exon	ID	Reference	Altered	Quality	Filter	Info	Format	Budimka	Aivaniya	Fyriki	Keswick Codlin	Rosa	Filippa	Åkerö	Godelieve Hegmans	Court-Pendu Henry	Belle et Bonne	Reinette Dubois	Sonderskow	Ijunskoe ranee	Hetlina	Ovčí hubička	Renetta Grigia Torriana	Durello di Forlì	Golden Delicious	Borowitsky	Alfred Jolibois	Reinette Clochard	President Roulin	Pepino Jaune	Košíkové	Malinové holovouské	Jantarnoe	Chodské	Panenské české	Patte de Loup	Preoce de Karage	Ajmi	De l'Estre	Cabarette	Amadou	Busiard	Mela Rozza	Gelata	Annurca
MdMLO5	MDP0000163089	MDC000685.240	2524	I	0	T	C	999	0	DP=1532;VDB=3.553438e-01;RPB=-1.690134e-01;AF=0.516949152542;AC1=68;DP4=312,393,355,441;MQ=42;FQ=999;PV4=0.92,0.4,0.016,1	GT:PL:DP:SP:GQ	0/1:255,0,255:37:13:99	0/0:0,51,255:17:0:48	0/0:0,33,232:11:0:30	0/0:0,39,255:13:0:36	0/0:0,57,255:19:0:54	1/1:255,54,0:18:0:51	1/1:255,69,0:23:0:66	0/1:186,0,171:20:12:99	0/1:195,0,255:24:0:99	0/1:255,0,255:35:0:99	0/1:255,0,241:29:3:99	0/1:147,0,111:14:16:99	1/1:255,93,0:31:0:90	1/1:255,51,0:17:0:48	0/0:0,81,255:27:0:78	1/1:221,33,0:11:0:30	.:46,0,42:4:0:43	0/1:152,0,187:15:0:99	0/1:190,0,242:25:2:99	0/0:0,69,255:23:0:66	0/1:255,0,237:30:1:99	0/1:198,0,214:28:2:99	0/0:0,76,255:37:0:73	1/1:255,51,0:17:0:48	0/1:212,0,184:20:0:99	0/0:0,63,255:21:0:60	0/1:173,0,115:18:0:99	0/1:192,0,170:18:0:99	1/1:255,63,0:21:0:60	0/0:0,75,255:25:0:72	1/1:255,57,0:19:0:54	0/1:255,0,244:34:1:99	0/1:222,0,61:15:11:64	0/1:233,0,231:30:3:99	0/1:76,0,174:17:0:79	0/1:164,0,223:23:4:99	0/1:164,0,178:18:0:99	0/1:220,0,180:23:0:99
MdMLO5	MDP0000163089	MDC000685.240	2602	I	0	C	T	999	0	DP=1746;VDB=5.192758e-01;RPB=1.164346e-01;AF=0.5;AC1=68;DP4=442,351,476,454;MQ=48;FQ=999;PV4=0.066,0.21,8.7e-29,1;ADDSNP=2618	GT:PL:DP:SP:GQ	0/1:255,0,255:48:6:99	0/0:0,36,255:12:0:33	0/0:0,45,255:15:0:42	0/0:0,48,255:16:0:45	0/0:0,66,255:22:0:63	1/1:222,24,0:8:0:21	1/1:255,78,0:26:0:75	0/1:253,0,184:21:2:99	0/1:225,0,227:23:4:99	0/1:255,0,255:38:3:99	0/1:225,0,255:30:0:99	0/1:62,0,249:18:11:65	1/1:255,114,0:38:0:99	1/1:255,45,0:15:0:42	0/0:0,148,255:49:0:99	.:166,18,0:6:0:16	0/1:101,0,168:11:0:99	0/1:199,0,228:20:2:99	0/1:242,0,244:26:7:99	0/0:0,39,255:13:0:36	0/1:248,0,255:33:0:99	0/1:255,0,199:29:1:99	0/0:0,97,255:41:0:94	1/1:255,78,0:26:0:75	0/1:243,0,195:24:2:99	0/0:0,63,255:21:0:60	0/1:205,0,159:16:2:99	0/1:255,0,146:20:2:99	1/1:255,105,0:35:0:99	0/0:0,102,255:34:0:99	1/1:255,69,0:23:0:66	0/1:252,0,255:33:3:99	0/1:238,0,166:18:0:99	0/1:255,0,255:36:3:99	0/1:166,0,255:22:0:99	0/1:209,0,229:21:7:99	0/1:217,0,250:23:7:99	0/1:255,0,233:28:0:99
MdMLO5	MDP0000163089	MDC000685.240	2618	I	0	AGGGG	AGGG	999	0	INDEL;IS=13,0.541667;DP=1708;VDB=2.770311e-01;AF=0.0161290322581;AC1=2;DP4=870,744,10,15;MQ=48;FQ=999;PV4=0.22,6.6e-23,0.098,1;ADDSNP=2602	GT:PL:DP:SP:GQ	0/0:0,129,255:43:0:99	0/0:0,36,188:12:0:51	0/0:0,39,197:13:0:54	0/0:0,42,186:14:0:57	0/0:0,60,227:20:0:75	0/0:0,33,183:11:0:48	0/0:0,63,243:21:0:78	0/0:0,63,221:21:0:78	0/0:0,72,250:24:0:87	0/0:0,108,255:36:0:99	0/0:0,81,255:27:0:96	0/0:0,66,219:22:0:81	0/0:0,111,255:37:0:99	0/0:0,51,226:17:0:66	0/0:0,129,249:43:0:99	.:0,21,130:7:0:36	0/0:0,39,172:13:0:54	0/0:0,69,236:23:0:84	0/0:0,84,250:28:0:99	0/0:0,51,224:17:0:66	0/0:0,93,252:31:0:99	0/0:0,84,254:28:0:99	0/0:0,114,255:38:0:99	0/0:0,84,255:28:0:99	0/0:0,63,244:21:0:78	0/0:0,63,226:21:0:78	0/0:0,48,189:16:0:63	0/0:0,54,224:18:0:69	0/0:0,111,255:37:0:99	0/0:0,87,254:29:0:99	0/0:0,57,236:19:0:72	0/0:0,90,255:30:0:99	0/0:0,45,216:15:0:60	0/0:0,80,255:35:0:95	0/0:0,69,212:23:0:84	0/0:0,69,246:23:0:84	0/1:135,0,143:23:4:99	0/0:0,63,243:21:0:78
MdMLO5	MDP0000163089	MDC000685.240	2678	I	0	A	G	999	0	DP=1588;VDB=3.923537e-01;RPB=9.727222e-01;AF=0.508064516129;AC1=68;DP4=427,299,459,362;MQ=43;FQ=999;PV4=0.26,1,0.021,1;ADDSNP=2712,2703	GT:PL:DP:SP:GQ	0/1:255,0,223:45:3:99	0/0:0,57,255:19:0:54	0/0:0,51,255:17:0:48	0/0:0,36,255:12:0:33	0/0:0,84,255:28:0:81	1/1:255,69,0:23:0:66	1/1:255,42,0:14:0:39	0/1:176,0,194:19:4:99	0/1:255,0,215:31:0:99	0/1:197,0,255:32:5:99	0/1:175,0,255:25:4:99	0/1:146,0,143:14:0:99	1/1:255,96,0:32:0:93	1/1:255,60,0:20:0:57	0/0:0,99,255:33:0:96	1/1:226,30,0:10:0:27	.:147,0,13:7:0:16	0/1:185,0,210:22:0:99	0/1:255,0,175:28:4:99	0/0:0,54,255:18:0:51	0/1:238,0,249:30:0:99	0/1:255,0,192:29:3:99	0/0:0,105,255:35:0:99	1/1:255,78,0:26:0:75	0/1:215,0,246:24:0:99	0/0:0,51,255:17:0:48	0/1:204,0,203:21:7:99	0/1:213,0,82:15:0:85	1/1:255,78,0:26:0:75	0/0:0,45,255:15:0:42	1/1:255,39,0:13:0:36	0/1:162,0,255:32:2:99	0/1:109,0,180:14:0:99	0/1:255,0,255:35:5:99	0/1:241,0,100:17:2:99	0/1:244,0,143:20:4:99	0/1:253,0,195:26:7:99	0/1:42,0,223:13:3:45
MdMLO5	MDP0000163089	MDC000685.240	2703	I	0	C	T	130	0	DP=1537;VDB=1.243507e-01;RPB=-2.509738e-01;AF=0.00819672131148;AC1=1;DP4=883,637,9,1;MQ=40;FQ=130;PV4=0.053,1,0.47,1;ADDSNP=2712,2678	GT:PL:DP:SP:GQ	0/0:0,111,255:37:0:99	0/0:0,69,255:23:0:87	0/0:0,42,255:14:0:60	0/0:0,27,248:9:0:45	0/0:0,78,255:26:0:96	0/0:0,78,255:26:0:96	0/0:0,27,234:9:0:45	0/0:0,60,255:20:0:78	0/0:0,93,255:31:0:99	0/0:0,81,255:27:0:99	0/0:0,69,255:23:0:87	0/0:0,36,255:12:0:54	0/0:0,102,255:34:0:99	0/0:0,63,255:21:0:81	0/0:0,96,255:32:0:99	0/0:0,39,255:13:0:57	.:0,18,166:6:0:36	0/0:0,66,255:22:0:84	0/0:0,69,255:23:0:87	0/0:0,60,255:20:0:78	0/0:0,90,255:30:0:99	0/0:0,75,255:25:0:93	0/0:0,111,255:37:0:99	0/0:0,69,255:23:0:87	0/0:0,78,255:26:0:96	0/0:0,51,255:17:0:69	0/0:0,54,255:18:0:72	0/0:0,66,255:22:0:84	0/0:0,108,255:36:0:99	0/0:0,51,255:17:0:69	0/0:0,51,255:17:0:69	0/0:0,96,255:32:0:99	0/0:0,48,255:16:0:66	0/0:0,96,255:32:0:99	0/0:0,60,255:20:0:78	0/0:0,63,255:21:0:81	0/1:165,0,235:25:2:99	0/0:0,45,255:15:0:63
MdMLO5	MDP0000163089	MDC000685.240	2712	I	0	C	G	127	0	DP=1511;VDB=1.170433e-01;RPB=-3.981150e-01;AF=0.00819672131148;AC1=1;DP4=853,648,9,1;MQ=39;FQ=127;PV4=0.05,1,0.49,1;ADDSNP=2703,2678	GT:PL:DP:SP:GQ	0/0:0,117,255:39:0:99	0/0:0,63,255:21:0:81	0/0:0,42,255:14:0:60	0/0:0,33,255:11:0:51	0/0:0,81,255:27:0:99	0/0:0,81,255:27:0:99	0/0:0,30,241:10:0:48	0/0:0,57,255:19:0:75	0/0:0,90,255:30:0:99	0/0:0,69,255:23:0:87	0/0:0,81,255:27:0:99	0/0:0,36,247:12:0:54	0/0:0,102,255:34:0:99	0/0:0,57,255:19:0:75	0/0:0,102,255:34:0:99	0/0:0,36,255:12:0:54	.:0,12,115:4:0:30	0/0:0,57,255:19:0:75	0/0:0,69,255:23:0:87	0/0:0,57,255:19:0:75	0/0:0,87,255:29:0:99	0/0:0,84,255:28:0:99	0/0:0,111,255:37:0:99	0/0:0,69,255:23:0:87	0/0:0,75,255:25:0:93	0/0:0,54,255:18:0:72	0/0:0,51,255:17:0:69	0/0:0,63,255:21:0:81	0/0:0,99,255:33:0:99	0/0:0,51,255:17:0:69	0/0:0,54,255:18:0:72	0/0:0,87,255:29:0:99	0/0:0,42,255:14:0:60	0/0:0,93,255:31:0:99	0/0:0,63,255:21:0:81	0/0:0,57,255:19:0:75	0/1:162,0,236:25:2:99	0/0:0,45,255:15:0:63
MdMLO5	MDP0000163089	MDC000685.240	2749	I	0	A	C	62.4	0	DP=1553;VDB=1.107405e-01;RPB=-2.759944e-01;AF=0.00793650793651;AC1=1;DP4=806,736,5,3;MQ=30;FQ=62.4;PV4=0.73,0.073,1,1;ADDSNP=2762	GT:PL:DP:SP:GQ	0/0:0,114,255:38:0:99	0/0:0,63,255:21:0:81	0/0:0,36,231:12:0:54	0/0:0,30,181:10:0:48	0/0:0,93,255:31:0:99	0/0:0,75,255:25:0:93	0/0:0,69,252:23:0:87	0/0:0,63,255:22:0:81	0/0:0,84,255:28:0:99	0/0:0,69,255:23:0:87	0/0:0,75,255:25:0:93	0/0:0,45,211:15:0:63	0/0:0,96,255:32:0:99	0/0:0,45,241:15:0:63	0/0:0,123,255:41:0:99	0/0:0,54,251:18:0:72	0/0:0,30,163:10:0:48	0/0:0,42,230:14:0:60	0/0:0,78,255:26:0:96	0/0:0,54,255:18:0:72	0/0:0,99,255:33:0:99	0/0:0,90,255:30:0:99	0/0:0,108,255:36:0:99	0/0:0,66,255:22:0:84	0/0:0,39,239:13:0:57	0/0:0,78,255:26:0:96	0/0:0,45,249:15:0:63	0/0:0,75,255:25:0:93	0/0:0,108,255:36:0:99	0/0:0,63,255:21:0:81	0/0:0,63,255:21:0:81	0/0:0,75,255:25:0:93	0/0:0,42,247:14:0:60	0/0:0,87,255:29:0:99	0/0:0,60,255:20:0:78	0/0:0,57,255:19:0:75	0/0:0,75,255:25:0:93	0/0:0,57,255:19:0:75
MdMLO5	MDP0000163089	MDC000685.240	2762	I	0	C	G	999	0	DP=1590;VDB=4.182096e-01;RPB=1.891675e+00;AF=0.0634920634921;G3=0.9221,0.04709,0.03077;HWE=0.00413;AC1=7;DP4=753,746,43,35;MQ=27;FQ=999;PV4=0.42,8.9e-05,0.00061,1;ADDSNP=2749,2792	GT:PL:DP:SP:GQ	0/0:0,114,255:38:0:99	0/0:0,60,255:20:0:69	0/0:0,33,208:11:0:42	0/0:0,33,174:11:0:42	0/0:0,96,255:32:0:99	0/1:113,0,180:24:4:99	0/0:0,63,239:21:0:72	0/0:0,69,255:23:0:78	0/0:0,69,255:23:0:78	0/0:0,90,255:30:0:99	0/0:0,75,255:25:0:84	0/0:0,51,213:17:0:60	0/0:0,108,255:36:0:99	0/1:66,0,133:15:2:57	0/0:0,120,255:40:0:99	0/0:0,60,255:20:0:69	0/0:0,30,150:10:0:39	0/0:0,36,201:12:0:45	0/0:0,72,255:24:0:81	0/0:0,51,234:17:0:60	0/0:0,111,255:37:0:99	0/0:0,99,255:33:0:99	0/0:0,96,255:32:0:99	0/0:0,66,255:22:0:75	0/0:0,39,209:13:0:48	0/0:0,90,255:30:0:99	0/0:0,48,250:16:0:57	0/1:116,0,170:24:14:99	0/0:0,117,255:39:0:99	0/0:0,69,255:23:0:78	0/0:0,38,230:18:0:47	0/0:0,75,255:25:0:84	0/0:0,39,231:13:0:48	0/0:0,87,255:29:0:96	0/0:0,66,255:22:0:75	0/0:0,57,255:19:0:66	0/0:0,78,255:26:0:87	0/0:0,63,255:21:0:72
MdMLO5	MDP0000163089	MDC000685.240	2792	E	0	G	T	75.4	0	DP=1614;VDB=1.486553e-01;RPB=4.504396e-01;AF=0.00793650793651;AC1=1;DP4=722,875,5,8;MQ=21;FQ=75.4;PV4=0.78,1,0.22,1;ADDSNP=2762	GT:PL:DP:SP:GQ	0/0:0,114,238:38:0:99	0/0:0,54,199:18:0:72	0/0:0,51,186:17:0:69	0/0:0,39,141:13:0:57	0/0:0,69,212:23:0:87	0/0:0,54,176:18:0:72	0/0:0,63,209:21:0:81	0/0:0,60,192:20:0:78	0/0:0,72,233:24:0:90	0/0:0,78,188:26:0:96	0/0:0,72,214:24:0:90	0/0:0,69,188:23:0:87	0/0:0,111,228:37:0:99	0/0:0,57,176:19:0:75	0/0:0,114,247:38:0:99	0/0:0,45,182:15:0:63	0/0:0,33,140:11:0:51	0/0:0,33,132:11:0:51	0/0:0,75,220:25:0:93	0/0:0,63,200:21:0:81	0/0:0,111,216:37:0:99	0/0:0,90,217:30:0:99	0/0:0,90,232:30:0:99	0/0:0,54,182:18:0:72	0/0:0,48,180:16:0:66	0/0:0,84,222:28:0:99	0/0:0,39,173:13:0:57	0/0:0,57,196:19:0:75	0/0:0,120,238:40:0:99	0/0:0,84,231:28:0:99	0/0:0,69,222:23:0:87	0/0:0,87,204:29:0:99	0/0:0,45,202:15:0:63	0/0:0,66,226:27:0:84	0/0:0,78,226:26:0:96	0/0:0,45,175:15:0:63	0/1:110,0,71:18:0:90	0/0:0,69,212:29:0:87
MdMLO5	MDP0000163089	MDC000685.240	2882	I	0	G	T	159	0	DP=1698;VDB=1.692863e-01;RPB=2.637088e-01;AF=0.0245901639344;AC1=3;DP4=816,844,9,19;MQ=26;FQ=159;PV4=0.087,0.14,0.0065,1;ADDSNP=2899	GT:PL:DP:SP:GQ	0/0:0,96,244:32:0:99	0/0:0,45,192:15:0:58	0/0:0,75,255:25:0:88	.:0,18,115:6:0:31	0/0:0,69,255:24:0:82	0/0:0,69,228:23:0:82	0/0:0,48,196:16:0:61	0/0:0,57,221:19:0:70	0/0:0,90,255:30:0:99	0/0:0,72,251:24:0:85	0/0:0,72,236:24:0:85	0/0:0,48,239:16:0:61	0/0:0,99,255:33:0:99	0/0:0,75,234:25:0:88	0/0:0,114,255:38:0:99	0/0:0,48,196:16:0:61	0/0:0,33,203:11:0:46	0/0:0,39,194:13:0:52	0/0:0,111,255:37:0:99	0/0:0,66,255:22:0:79	0/0:0,98,255:38:0:99	0/0:0,90,227:30:0:99	0/0:0,120,255:40:0:99	0/0:0,72,255:24:0:85	0/0:0,69,255:23:0:82	0/0:0,66,255:22:0:79	0/0:0,42,208:14:0:55	0/0:0,51,244:17:0:64	0/0:0,96,255:32:0:99	0/1:86,0,141:20:4:73	0/0:0,66,239:22:0:79	0/0:0,114,255:38:0:99	0/0:0,45,219:15:0:58	0/0:0,75,255:25:0:88	0/0:0,72,255:24:0:85	0/0:0,42,181:14:0:55	0/1:92,0,122:19:6:79	0/0:0,81,255:27:0:94
MdMLO5	MDP0000163089	MDC000685.240	2899	I	0	G	T	999	0	DP=1711;VDB=5.219253e-01;RPB=-8.384266e-01;AF=0.77868852459;AC1=102;DP4=179,163,679,662;MQ=26;FQ=999;PV4=0.59,1,9.5e-06,1;ADDSNP=2933,2882	GT:PL:DP:SP:GQ	1/1:237,120,0:40:0:99	1/1:182,51,0:17:0:54	0/0:0,72,255:24:0:63	.:101,15,0:5:0:18	0/1:138,0,139:23:0:99	1/1:222,78,0:26:0:81	1/1:191,48,0:16:0:51	0/1:122,0,129:23:0:99	1/1:255,90,0:30:0:93	0/1:47,0,194:25:0:56	1/1:227,81,0:27:0:84	1/1:226,45,0:15:0:48	1/1:242,93,0:31:0:96	1/1:224,63,0:21:0:66	0/1:70,0,218:38:15:79	1/1:177,39,0:13:0:42	1/1:202,36,0:12:0:39	0/1:53,0,111:12:0:62	0/1:183,0,164:36:7:99	0/0:0,60,255:20:0:51	1/1:255,105,0:35:0:99	1/1:175,30,0:28:0:33	0/1:171,0,159:39:7:99	1/1:255,69,0:23:0:72	0/1:206,0,96:19:8:93	0/1:91,0,170:22:2:99	0/1:70,0,137:16:5:79	0/1:46,0,171:19:0:55	1/1:255,78,0:26:0:81	1/1:215,81,0:27:0:84	1/1:232,69,0:23:0:72	0/1:181,0,181:38:3:99	0/1:106,0,103:14:7:99	1/1:255,81,0:27:0:84	0/1:220,0,72:22:2:69	1/1:176,54,0:18:0:57	1/1:223,63,0:21:0:66	0/1:153,0,146:23:7:99
MdMLO5	MDP0000163089	MDC000685.240	2933	I	0	N	G,A,T	999	0	DP=1721;VDB=5.214378e-01;AF=0.737704918033,0.262295081967;AC1=130;DP4=0,0,921,794;MQ=21;FQ=-26.2;ADDSNP=2899	GT:PL:DP:SP:GQ	1/1:158,105,0,158,105,158,158,105,158,158:35:0:99	1/1:118,51,0,118,51,118,118,51,118,118:17:0:79	1/1:192,51,0,192,51,192,192,51,192,192:17:0:79	.:70,18,0,70,18,70,70,18,70,70:6:0:46	1/1:203,60,0,203,60,203,203,60,203,203:20:0:88	1/1:168,75,0,168,75,168,168,75,168,168:25:0:99	1/1:154,48,0,154,48,154,154,48,154,154:16:0:76	1/1:175,81,0,175,81,175,175,81,175,175:27:0:99	1/2:255,211,178,115,0,67,255,211,115,255:27:0:61	1/1:187,63,0,187,63,187,187,63,187,187:21:0:91	1/2:163,117,62,118,0,87,163,117,118,163:28:0:83	1/2:160,117,90,87,0,63,160,117,87,160:17:0:55	1/1:179,90,0,179,90,179,179,90,179,179:30:0:99	1/1:168,84,0,168,84,168,168,84,168,168:28:0:99	1/1:208,114,0,208,114,208,208,114,208,208:38:0:99	1/2:126,68,44,92,0,74,126,68,92,126:14:0:52	1/2:124,111,102,32,0,14,124,111,32,124:9:0:37	1/2:128,42,21,106,0,97,128,42,106,128:10:0:49	1/1:230,96,0,230,96,230,230,96,230,230:32:0:99	1/1:221,72,0,221,72,221,221,72,221,221:24:0:99	1/2:255,255,206,192,0,125,255,255,192,255:43:0:77	1/2:184,146,94,116,0,79,184,146,116,184:29:0:80	1/1:195,108,0,195,108,195,195,108,195,195:36:0:99	1/2:206,130,100,119,0,98,206,130,119,206:17:0:58	1/2:235,196,172,93,0,51,235,196,93,235:22:0:52	1/1:166,60,0,166,60,166,166,60,166,166:20:0:88	1/2:136,49,13,120,0,108,136,49,120,136:16:0:64	1/1:201,84,0,201,84,201,201,84,201,201:28:0:99	2/2:255,255,255,96,96,0,255,255,96,255:32:0:28	1/1:169,105,0,169,105,169,169,105,169,169:35:0:99	1/1:172,78,0,172,78,172,172,78,172,172:26:0:99	1/2:255,173,107,195,0,156,255,173,195,255:35:0:94	1/2:114,96,81,49,0,25,114,96,49,114:13:0:43	1/2:236,213,171,110,0,55,236,213,110,236:32:0:70	1/2:201,160,142,83,0,47,201,160,83,201:18:0:46	1/1:147,90,0,147,90,147,147,90,147,147:30:0:99	1/1:164,75,0,164,75,164,164,75,164,164:25:0:99	1/2:209,152,119,128,0,80,209,152,128,209:27:0:61
MdMLO5	MDP0000163089	MDC000685.240	3013	E	0	N	G,T	999	0	DP=1564;VDB=5.183612e-01;AF=0.852459016393,0.147540983607;AC1=130;DP4=0,0,787,768;MQ=8;FQ=-28.3	GT:PL:DP:SP:GQ	1/1:43,114,0,43,114,43:38:0:99	1/1:54,48,0,54,48,54:16:0:78	2/2:40,40,40,57,57,0:19:0:30	.:28,18,0,28,18,28:6:0:48	1/1:18,36,0,48,2,12:24:0:66	1/1:53,42,0,53,42,53:14:0:72	1/1:55,63,0,55,63,55:21:0:93	1/1:14,27,0,36,2,9:18:0:57	1/1:60,63,0,60,63,60:21:0:93	1/1:25,51,0,56,9,22:28:0:80	1/1:55,75,0,55,75,55:25:0:99	1/1:52,45,0,52,45,52:15:0:75	1/1:57,84,0,57,84,57:28:0:99	1/1:54,69,0,54,69,54:23:0:99	1/1:31,36,0,79,5,25:30:0:66	1/1:49,36,0,49,36,49:12:0:66	1/1:43,24,0,43,24,43:8:0:54	1/1:25,33,0,41,9,23:17:0:63	1/2:12,35,2,46,0,1:26:0:63	2/2:31,31,31,75,75,0:25:0:30	1/1:52,81,0,52,81,52:27:0:99	1/1:49,81,0,52,70,49:28:0:99	1/1:21,48,0,46,6,16:26:0:77	1/1:65,45,0,65,45,65:15:0:75	1/1:29,42,0,66,3,24:28:0:72	1/2:22,40,4,49,0,10:25:0:66	1/2:25,31,10,35,0,8:16:0:51	2/2:24,41,20,45,9,0:22:0:51	1/1:62,84,0,62,84,62:28:0:99	1/1:16,39,0,46,2,10:25:0:69	1/1:61,66,0,61,66,61:22:0:96	1/2:18,54,0,75,0,8:40:0:81	1/2:26,27,3,39,0,15:16:0:54	1/1:59,93,0,59,93,59:31:0:99	1/1:46,60,0,63,24,45:26:0:90	1/1:47,51,0,47,51,47:17:0:81	1/2:20,27,0,36,0,12:17:0:57	1/1:26,45,0,54,1,18:27:0:75
MdMLO5	MDP0000163089	MDC000685.240	3186	I	0	N	C,T	999	0	DP=1679;VDB=4.517471e-01;AF=0.754098360656,0.245901639344;AC1=130;DP4=0,0,798,875;MQ=15;FQ=-28.3;ADDSNP=3191	GT:PL:DP:SP:GQ	1/1:161,148,0,161,148,161:49:0:99	1/1:153,78,0,153,78,153:26:0:99	2/2:119,119,119,39,39,0:13:0:30	1/1:90,27,0,90,27,90:9:0:57	1/2:98,51,18,88,0,70:17:0:63	1/1:111,54,0,111,54,111:18:0:84	1/1:117,45,0,117,45,117:15:0:75	1/2:102,74,38,80,0,56:20:0:66	1/1:148,78,0,148,78,148:26:0:99	1/2:152,108,54,123,0,87:30:0:84	1/1:157,123,0,157,123,157:41:0:99	1/1:132,60,0,132,60,132:20:0:90	1/1:149,96,0,149,96,149:32:0:99	1/1:160,87,0,160,87,160:29:0:99	1/2:143,107,59,121,0,76:31:0:78	1/1:116,48,0,116,48,116:16:0:78	.:70,18,0,70,18,70:6:0:48	1/2:149,93,60,112,0,82:21:0:63	1/2:91,48,8,87,0,69:19:0:70	2/2:166,166,166,99,99,0:33:0:30	1/1:169,111,0,169,111,169:37:0:99	1/1:128,63,0,131,52,128:22:0:93	1/2:160,132,69,122,0,80:35:0:93	1/1:124,48,0,124,48,124:16:0:78	1/2:118,79,42,98,0,68:22:0:67	1/2:129,91,34,120,0,83:31:0:87	1/2:101,45,18,96,0,75:16:0:57	1/2:128,83,47,92,0,71:19:0:66	1/1:150,93,0,150,93,150:31:0:99	1/2:134,94,43,121,0,82:30:0:81	1/1:152,84,0,152,84,152:28:0:99	1/2:102,61,3,105,0,81:27:0:88	1/2:120,85,61,77,0,52:16:0:54	1/1:142,75,0,142,75,142:25:0:99	1/2:104,58,30,83,0,65:15:0:58	1/1:134,81,0,134,81,134:27:0:99	1/2:116,77,44,88,0,64:19:0:63	1/2:133,87,39,114,0,84:26:0:78
MdMLO5	MDP0000163089	MDC000685.240	3191	I	0	N	A,T	999	0	DP=1666;VDB=4.940946e-01;AF=0.774193548387,0.225806451613;AC1=130;DP4=0,0,798,862;MQ=16;FQ=-28.4;ADDSNP=3186	GT:PL:DP:SP:GQ	1/1:163,154,0,163,154,163:51:0:99	1/1:155,72,0,155,72,155:24:0:99	2/2:127,127,127,42,42,0:14:0:30	1/1:90,27,0,90,27,90:9:0:57	1/2:113,63,30,96,0,74:18:0:63	1/1:125,51,0,125,51,125:17:0:81	1/1:116,42,0,116,42,116:14:0:72	1/2:106,71,41,78,0,57:17:0:60	1/1:160,84,0,160,84,160:28:0:99	1/2:152,108,54,123,0,87:30:0:84	1/1:159,126,0,159,126,159:42:0:99	1/1:135,57,0,135,57,135:19:0:87	1/1:152,90,0,152,90,152:30:0:99	1/1:159,78,0,159,78,159:26:0:99	1/2:162,121,73,126,0,81:31:0:78	1/1:109,45,0,109,45,109:15:0:75	.:70,18,0,70,18,70:6:0:48	1/2:165,102,62,124,0,94:23:0:70	1/2:94,40,7,85,0,73:15:0:63	2/2:172,172,172,96,96,0:32:0:30	1/1:168,108,0,168,108,168:36:0:99	1/1:145,66,0,147,55,144:23:0:96	1/2:168,133,73,130,0,85:35:0:90	1/1:124,48,0,124,48,124:16:0:78	1/2:125,79,40,106,0,76:23:0:69	1/2:131,90,36,120,0,84:30:0:84	1/2:101,45,18,96,0,75:16:0:57	1/2:130,82,46,91,0,73:18:0:66	1/1:155,93,0,155,93,155:31:0:99	1/1:145,90,0,145,90,145:30:0:99	1/1:156,75,0,156,75,156:25:0:99	1/2:118,69,18,109,0,85:25:0:81	1/2:127,84,57,83,0,62:16:0:57	1/1:144,72,0,144,72,144:24:0:99	1/2:124,69,39,94,0,76:16:0:60	1/1:135,78,0,135,78,135:26:0:99	1/1:138,51,0,138,51,138:17:0:81	1/2:142,95,47,114,0,84:26:0:78
MdMLO5	MDP0000163089	MDC000685.240	3374	I	0	N	A,G	999	0	DP=1481;VDB=5.099308e-01;AF=0.841666666667,0.158333333333;AC1=130;DP4=0,0,727,748;MQ=13;FQ=-28.4	GT:PL:DP:SP:GQ	1/1:110,148,0,110,148,110:49:0:99	1/1:98,60,0,98,60,98:20:0:90	2/2:109,109,109,36,36,0:12:0:30	1/1:105,51,0,105,51,105:17:0:81	1/2:75,35,5,65,0,56:13:0:60	1/1:107,66,0,107,66,107:22:0:96	1/1:81,30,0,81,30,81:10:0:60	1/2:97,82,55,65,0,34:19:0:57	1/1:106,69,0,106,69,106:23:0:99	1/1:89,60,0,87,26,78:23:0:90	1/1:114,114,0,114,114,114:38:0:99	1/1:114,57,0,114,57,114:19:0:87	1/1:101,87,0,101,87,101:29:0:99	1/1:111,84,0,111,84,111:28:0:99	1/2:80,61,7,70,0,52:24:0:84	1/1:100,54,0,100,54,100:18:0:84	.:56,21,0,56,21,56:7:0:51	1/1:69,33,0,63,1,54:14:0:63	1/2:69,43,16,64,0,46:15:0:57	2/2:99,99,99,57,57,0:19:0:30	1/1:106,105,0,106,105,106:35:0:99	1/1:107,78,0,107,78,107:26:0:99	1/2:99,72,27,79,0,58:22:0:75	1/1:98,45,0,98,45,98:15:0:75	1/1:86,48,0,77,3,65:20:0:78	1/1:79,45,0,77,7,65:19:0:75	1/2:74,58,34,54,0,33:15:0:54	1/1:80,33,0,76,10,70:13:0:63	1/1:108,81,0,108,81,108:27:0:99	1/1:105,72,0,105,72,105:24:0:99	1/1:106,69,0,106,69,106:23:0:99	1/1:94,75,0,86,2,65:32:0:99	1/2:74,41,17,60,0,48:12:0:54	1/1:104,75,0,104,75,104:25:0:99	1/2:82,59,31,60,0,42:15:0:58	1/1:103,54,0,103,54,103:18:0:84	1/1:81,51,0,81,51,81:17:0:81	1/2:85,54,24,66,0,51:15:0:60
MdMLO5	MDP0000163089	MDC000685.240	3501	E	0	A	G	102	0	DP=1545;VDB=1.424507e-01;RPB=1.777650e-01;AF=0.0245901639344;AC1=3;DP4=719,798,7,17;MQ=16;FQ=102;PV4=0.098,0.49,1,1;ADDSNP=3507	GT:PL:DP:SP:GQ	0/0:0,105,141:35:0:99	0/1:67,0,35:16:0:51	0/0:0,33,121:11:0:46	0/0:0,60,138:20:0:73	0/0:0,42,137:14:0:55	0/0:0,57,162:19:0:70	0/0:0,51,135:17:0:64	0/0:0,75,152:25:0:88	0/0:0,63,154:21:0:76	0/0:0,72,129:24:0:85	0/0:0,93,145:31:0:99	0/0:0,39,119:13:0:52	0/0:0,93,144:31:0:99	0/0:0,87,141:29:0:99	0/0:0,75,151:25:0:88	0/0:0,57,128:19:0:70	0/1:47,0,37:11:0:34	0/0:0,54,145:18:0:67	0/0:0,78,153:26:0:91	0/0:0,69,163:23:0:82	0/0:0,99,163:33:0:99	0/0:0,63,142:21:0:76	0/0:0,87,149:29:0:99	0/0:0,54,123:18:0:67	0/0:0,66,143:22:0:79	0/0:0,87,148:29:0:99	0/0:0,36,121:12:0:49	0/0:0,60,137:20:0:73	0/0:0,108,144:36:0:99	0/0:0,93,152:31:0:99	0/0:0,42,120:14:0:55	0/0:0,81,157:27:0:94	0/0:0,48,148:16:0:61	0/0:0,78,137:26:0:91	0/0:0,48,139:16:0:61	0/1:56,0,61:16:0:43	0/0:0,84,120:28:0:97	0/0:0,54,141:18:0:67
MdMLO5	MDP0000163089	MDC000685.240	3507	E	0	N	A,C,G	999	0	DP=1538;VDB=5.046882e-01;AF=0.795081967213,0.204918032787;AC1=130;DP4=0,0,738,797;MQ=16;FQ=-28.8;ADDSNP=3501	GT:PL:DP:SP:GQ	1/1:137,114,0,137,114,137,137,114,137,137:38:0:99	1/1:124,48,0,124,48,124,124,48,124,124:16:0:78	2/2:116,116,116,27,27,0,116,116,27,116:9:0:30	1/1:139,57,0,139,57,139,139,57,139,139:19:0:87	1/2:120,86,65,73,0,48,120,86,73,120:15:0:51	1/1:160,54,0,160,54,160,160,54,160,160:18:0:84	1/1:135,51,0,135,51,135,135,51,135,135:17:0:81	1/2:142,84,36,112,0,91,142,84,112,142:23:0:78	1/1:154,66,0,154,66,154,154,66,154,154:22:0:96	1/2:130,101,52,97,0,67,130,101,97,130:26:0:79	1/1:145,93,0,145,93,145,145,93,145,145:31:0:99	1/1:119,39,0,119,39,119,119,39,119,119:13:0:69	1/1:142,96,0,142,96,142,142,96,142,142:32:0:99	1/1:142,87,0,142,87,142,142,87,142,142:29:0:99	1/2:157,127,91,103,0,57,157,127,103,157:27:0:66	1/1:124,54,0,124,54,124,124,54,124,124:18:0:84	1/1:101,33,0,101,33,101,101,33,101,101:11:0:63	1/2:147,101,71,95,0,68,147,101,95,147:19:0:60	1/2:147,129,102,83,0,31,147,129,83,147:26:0:57	2/2:163,163,163,72,72,0,163,163,72,163:24:0:30	1/1:162,96,0,162,96,162,162,96,162,162:32:0:99	1/1:142,63,0,142,63,142,142,63,142,142:21:0:93	1/2:153,110,61,115,0,82,153,110,115,153:27:0:79	1/1:122,54,0,122,54,122,122,54,122,122:18:0:84	1/2:130,81,36,101,0,80,130,81,101,130:22:0:75	1/2:158,123,71,113,0,77,158,123,113,158:29:0:82	1/2:101,39,12,86,0,77,101,39,86,101:12:0:57	1/2:126,85,49,87,0,66,126,85,87,126:19:0:66	1/1:143,99,0,143,99,143,143,99,143,143:33:0:99	1/1:153,84,0,153,84,153,153,84,153,153:28:0:99	1/1:121,51,0,121,51,121,121,51,121,121:17:0:81	1/2:158,108,51,119,0,92,158,108,119,158:28:0:87	1/2:129,96,78,70,0,43,129,96,70,129:15:0:48	1/1:135,75,0,135,75,135,135,75,135,135:25:0:99	1/2:129,102,81,67,0,40,129,102,67,129:16:0:51	1/1:138,57,0,138,57,138,138,57,138,138:19:0:87	1/1:120,84,0,120,84,120,120,84,120,120:28:0:99	1/2:141,101,77,84,0,56,141,101,84,141:17:0:54
MdMLO5	MDP0000163089	MDC000685.240	3581	I	0	N	T,C	999	0	DP=1462;VDB=4.920108e-01;AF=0.786885245902,0.213114754098;AC1=130;DP4=0,0,765,694;MQ=25;FQ=-28.2	GT:PL:DP:SP:GQ	1/1:255,117,0,255,117,255:39:0:99	1/1:229,60,0,229,60,229:20:0:90	2/2:202,202,202,36,36,0:12:0:30	1/1:131,27,0,131,27,131:9:0:57	1/2:159,58,31,124,0,115:12:0:57	1/1:219,39,0,219,39,219:13:0:69	1/1:174,33,0,174,33,174:11:0:63	1/2:206,133,118,106,0,79:14:0:45	1/1:246,66,0,246,66,246:22:0:96	1/2:255,183,123,205,0,169:32:0:90	1/1:255,84,0,255,84,255:28:0:99	1/1:255,54,0,255,54,255:18:0:84	1/1:255,111,0,255,111,255:37:0:99	1/1:249,78,0,249,78,249:26:0:99	1/2:247,146,110,162,0,129:23:0:66	1/1:202,51,0,202,51,202:17:0:81	.:125,18,0,125,18,125:6:0:48	1/2:231,129,99,145,0,124:17:0:60	1/2:237,124,88,164,0,140:20:0:66	2/2:237,237,237,66,66,0:22:0:30	1/1:255,99,0,255,99,255:33:0:99	1/1:244,63,0,220,15,214:23:0:93	1/2:255,203,148,231,0,192:31:0:85	1/1:248,69,0,248,69,248:23:0:99	1/2:224,93,54,171,0,156:18:0:69	1/2:244,133,82,171,0,147:25:0:81	1/2:177,80,62,120,0,108:10:0:48	1/2:222,88,52,161,0,152:15:0:66	1/1:253,75,0,253,75,253:25:0:99	1/1:255,81,0,255,81,255:27:0:99	1/1:203,60,0,203,60,203:20:0:90	1/2:255,213,168,190,0,151:28:0:75	1/2:228,100,61,167,0,152:18:0:69	1/1:240,66,0,240,66,240:22:0:96	1/2:206,148,127,103,0,70:18:0:51	1/1:215,60,0,215,60,215:20:0:90	1/1:162,51,0,162,51,162:17:0:81	1/2:220,68,29,191,0,176:18:0:69
MdMLO5	MDP0000163089	MDC000685.240	3649	I	0	GTTTTTT	GTT	76.3	0	INDEL;IS=5,0.333333;DP=1401;VDB=5.156274e-01;AF=0.00847457627119;AC1=1;DP4=648,705,6,0;MQ=41;FQ=76.3;PV4=0.012,0.0095,0.27,0.15;ADDSNP=3670,3663	GT:PL:DP:SP:GQ	0/0:0,99,255:33:0:99	0/0:0,45,255:15:0:63	0/0:0,24,177:8:0:42	0/0:0,27,255:9:0:45	0/0:0,24,231:8:0:42	0/0:0,51,255:17:0:69	0/0:0,33,255:11:0:51	0/0:0,78,255:26:0:96	0/0:0,69,255:23:0:87	0/0:0,81,255:27:0:99	0/0:0,90,255:30:0:99	0/0:0,48,255:16:0:66	0/0:0,123,255:41:0:99	0/0:0,69,255:23:0:87	0/0:0,63,255:21:0:81	0/0:0,30,255:10:0:48	.:0,21,221:7:0:39	0/0:0,51,255:17:0:69	0/0:0,57,255:19:0:75	0/0:0,60,255:20:0:78	0/0:0,93,255:31:0:99	0/0:0,75,255:25:0:93	0/0:0,87,255:29:0:99	0/0:0,57,255:19:0:75	0/0:0,48,255:16:0:66	0/0:0,51,255:17:0:69	.:0,12,143:4:0:30	0/0:0,36,255:12:0:54	0/0:0,105,255:35:0:99	0/0:0,78,255:26:0:96	0/0:0,51,255:17:0:69	0/0:0,87,255:29:0:99	0/0:0,57,255:19:0:75	0/0:0,75,255:25:0:93	0/0:0,36,255:12:0:54	0/0:0,45,255:15:0:63	0/0:0,45,255:15:0:63	0/0:0,48,255:16:0:66
MdMLO5	MDP0000163089	MDC000685.240	3663	I	0	A	G	63.4	0	DP=1412;VDB=7.057041e-02;RPB=-1.705437e-01;AF=0.00877192982456;AC1=1;DP4=634,771,5,0;MQ=43;FQ=63.4;PV4=0.019,1,0.35,1;ADDSNP=3670,3649	GT:PL:DP:SP:GQ	0/0:0,105,255:35:0:99	0/0:0,33,255:11:0:51	.:0,21,166:7:0:39	0/0:0,30,255:10:0:48	0/0:0,27,225:9:0:45	0/0:0,57,255:19:0:75	0/0:0,36,255:12:0:54	0/0:0,72,255:24:0:90	0/0:0,66,255:22:0:84	0/0:0,81,255:27:0:99	0/0:0,87,255:29:0:99	0/0:0,45,255:15:0:63	0/0:0,117,255:39:0:99	0/0:0,66,255:22:0:84	0/0:0,66,255:22:0:84	0/0:0,36,254:12:0:54	.:0,18,176:6:0:36	0/0:0,54,255:18:0:72	0/0:0,54,255:18:0:72	0/0:0,78,255:26:0:96	0/0:0,93,255:31:0:99	0/0:0,75,255:25:0:93	0/0:0,96,255:32:0:99	0/0:0,66,255:22:0:84	0/0:0,51,255:17:0:69	0/0:0,57,255:19:0:75	.:0,15,152:5:0:33	0/0:0,51,255:17:0:69	0/0:0,102,255:34:0:99	0/0:0,84,255:28:0:99	0/0:0,60,255:20:0:78	0/0:0,90,255:30:0:99	0/0:0,69,255:23:0:87	0/0:0,72,255:24:0:90	0/0:0,39,255:13:0:57	0/0:0,36,255:12:0:54	0/0:0,48,255:16:0:66	0/0:0,66,255:22:0:84
MdMLO5	MDP0000163089	MDC000685.240	3670	I	0	G	A	63.4	0	DP=1396;VDB=9.345846e-02;RPB=-1.086892e+00;AF=0.00862068965517;AC1=1;DP4=612,774,5,0;MQ=43;FQ=63.4;PV4=0.017,1,0.42,1;ADDSNP=3663,3649	GT:PL:DP:SP:GQ	0/0:0,99,255:33:0:99	0/0:0,36,255:12:0:54	.:0,21,172:7:0:39	0/0:0,30,251:10:0:48	0/0:0,24,223:8:0:42	0/0:0,66,255:22:0:84	0/0:0,33,247:11:0:51	0/0:0,66,255:22:0:84	0/0:0,66,255:22:0:84	0/0:0,78,255:26:0:96	0/0:0,81,255:27:0:99	0/0:0,51,255:17:0:69	0/0:0,114,255:38:0:99	0/0:0,63,255:21:0:81	0/0:0,66,255:22:0:84	0/0:0,33,251:11:0:51	.:0,18,182:6:0:36	0/0:0,54,255:18:0:72	0/0:0,42,255:14:0:60	0/0:0,90,255:30:0:99	0/0:0,81,255:27:0:99	0/0:0,78,255:26:0:96	0/0:0,93,255:31:0:99	0/0:0,66,255:22:0:84	0/0:0,51,255:17:0:69	0/0:0,57,255:19:0:75	.:0,15,158:5:0:33	0/0:0,42,255:14:0:60	0/0:0,102,255:34:0:99	0/0:0,72,255:24:0:90	0/0:0,66,255:22:0:84	0/0:0,90,255:30:0:99	0/0:0,78,255:26:0:96	0/0:0,78,255:26:0:96	0/0:0,42,255:14:0:60	0/0:0,36,255:12:0:54	0/0:0,51,255:17:0:69	0/0:0,66,255:22:0:84
MdMLO5	MDP0000163089	MDC000685.240	3827	E	0	A	G	999	0	DP=1081;VDB=3.558135e-01;RPB=5.974277e-01;AF=0.2;AC1=26;DP4=246,549,146,129;MQ=14;FQ=999;PV4=1.2e-10,0.41,4.1e-39,1	GT:PL:DP:SP:GQ	0/0:0,96,145:32:0:99	0/0:0,33,96:11:0:36	.:52,18,0:6:0:9	.:0,15,62:5:0:18	0/0:0,13,78:11:10:16	0/0:0,33,92:11:0:36	0/0:0,30,74:10:0:33	0/1:53,0,17:32:0:26	0/0:0,39,108:13:0:42	0/1:39,0,33:17:8:35	0/0:0,39,99:13:0:42	0/0:0,42,110:14:0:45	0/0:0,87,141:29:0:90	0/0:0,42,98:14:0:45	0/1:39,0,73:25:2:36	.:0,18,54:6:0:21	.:0,9,50:3:0:12	0/1:53,0,12:13:0:21	0/1:5,0,61:15:2:4	1/1:95,96,0:32:0:81	0/0:0,51,110:17:0:54	0/0:0,54,123:18:0:57	0/1:54,0,36:30:3:44	0/0:0,45,126:15:0:48	0/1:32,0,58:19:8:29	0/1:57,0,15:23:0:24	.:12,0,25:7:8:9	0/1:58,0,7:14:7:16	0/0:0,45,101:15:0:48	0/0:0,45,129:15:0:48	0/0:0,36,97:12:0:39	0/1:44,0,43:25:24:41	0/1:30,0,47:14:0:27	0/0:0,48,112:16:0:51	0/1:39,0,39:13:2:36	0/0:0,30,91:10:0:33	0/1:1,0,78:19:0:4	0/1:32,0,26:16:15:28
MdMLO5	MDP0000163089	MDC000685.240	3871	E	0	A	T	31.4	0	DP=1034;VDB=2.773349e-02;RPB=-2.362630e-01;AF=0.00909090909091;AC1=1;DP4=278,746,2,5;MQ=16;FQ=31.4;PV4=1,1,1,1;ADDSNP=3891,3885	GT:PL:DP:SP:GQ	0/0:0,111,162:37:0:99	0/0:0,36,119:12:0:54	0/0:0,24,92:8:0:42	.:0,15,63:5:0:33	0/0:0,30,92:10:0:48	0/0:0,51,127:17:0:69	0/0:0,27,74:9:0:45	0/0:0,66,119:22:0:84	0/0:0,48,138:16:0:66	0/0:0,57,165:19:0:75	0/0:0,36,87:12:0:54	0/0:0,45,115:15:0:63	0/0:0,93,168:31:0:99	0/0:0,54,133:18:0:72	0/0:0,57,146:19:0:75	.:0,9,49:3:0:27	.:0,12,61:4:0:30	0/0:0,30,99:10:0:48	0/0:0,30,103:10:0:48	0/0:0,75,162:25:0:93	0/0:0,57,142:19:0:75	0/0:0,63,140:21:0:81	0/0:0,69,132:23:0:87	0/0:0,54,134:18:0:72	0/0:0,57,164:19:0:75	0/0:0,66,163:22:0:84	.:0,21,91:7:0:39	0/0:0,36,109:12:0:54	0/0:0,45,104:15:0:63	0/0:0,63,160:21:0:81	0/0:0,39,123:13:0:57	0/0:0,66,140:22:0:84	0/0:0,60,163:20:0:78	.:0,21,80:7:0:39	0/0:0,60,173:20:0:78	0/0:0,27,97:9:0:45	0/0:0,48,153:16:0:66	0/0:0,42,125:14:0:60
MdMLO5	MDP0000163089	MDC000685.240	3885	I	0	N	A,G	999	0	DP=902;VDB=2.224512e-01;AF=0.77358490566,0.22641509434;AC1=130;DP4=0,0,233,667;MQ=17;FQ=-27.2;ADDSNP=3871,3891	GT:PL:DP:SP:GQ	1/1:159,102,0,159,102,159:34:0:99	1/1:110,30,0,110,30,110:10:0:59	2/2:83,83,83,24,24,0:8:0:29	.:63,15,0,63,15,63:5:0:44	1/1:65,21,0,63,4,57:9:0:50	1/1:117,45,0,117,45,117:15:0:74	.:55,18,0,55,18,55:6:0:47	1/2:94,79,64,51,0,18:16:0:44	1/1:134,45,0,134,45,134:15:0:74	1/2:162,112,88,99,0,66:19:0:53	1/1:87,30,0,87,30,87:10:0:59	1/1:116,42,0,116,42,116:14:0:71	1/1:170,87,0,170,87,170:29:0:99	1/1:130,42,0,130,42,130:14:0:71	1/2:138,101,77,88,0,52:20:0:53	.:49,9,0,49,9,49:3:0:38	.:61,12,0,61,12,61:4:0:41	1/2:82,71,62,31,0,10:10:0:38	1/2:87,52,37,59,0,44:10:0:44	2/2:181,181,181,69,69,0:23:0:29	1/1:144,54,0,144,54,144:18:0:83	1/1:137,57,0,137,57,137:19:0:86	1/2:133,88,61,94,0,64:19:0:56	1/1:127,45,0,127,45,127:15:0:74	1/2:157,133,115,67,0,31:18:0:47	1/2:148,111,84,84,0,57:18:0:56	.:60,37,28,33,0,27:5:0:38	2/2:82,74,68,27,1,0:11:0:35	1/1:105,42,0,105,42,105:14:0:71	1/1:155,57,0,155,57,155:19:0:86	1/1:122,36,0,122,36,122:12:0:65	1/2:148,131,104,76,0,34:23:0:56	1/2:171,135,111,84,0,51:19:0:53	.:80,21,0,80,21,80:7:0:50	1/2:190,149,122,93,0,59:20:0:56	1/1:106,30,0,106,30,106:10:0:59	1/2:136,97,76,74,0,53:14:0:50	1/2:103,78,63,52,0,34:11:0:44
MdMLO5	MDP0000163089	MDC000685.240	3891	I	0	N	C,A	999	0	DP=853;VDB=5.242678e-01;AF=0.788461538462,0.211538461538;AC1=130;DP4=0,0,220,630;MQ=18;FQ=-27.1;ADDSNP=3871,3885	GT:PL:DP:SP:GQ	1/1:163,93,0,163,93,163:31:0:99	1/1:103,27,0,103,27,103:9:0:56	.:92,92,92,21,21,0:7:0:29	.:59,12,0,59,12,59:4:0:41	1/1:65,21,0,63,4,57:9:0:50	1/1:103,39,0,103,39,103:13:0:68	.:53,15,0,53,15,53:5:0:44	1/2:90,74,62,43,0,19:12:0:41	1/1:132,36,0,132,36,132:12:0:65	1/2:173,120,98,96,0,66:17:0:51	1/1:87,30,0,87,30,87:10:0:59	1/1:116,42,0,116,42,116:14:0:71	1/1:167,78,0,167,78,167:26:0:99	1/1:130,39,0,130,39,130:13:0:68	1/2:137,99,75,87,0,54:19:0:53	.:49,9,0,49,9,49:3:0:38	.:61,12,0,61,12,61:4:0:41	1/2:82,71,62,31,0,10:10:0:38	1/2:74,37,22,58,0,46:9:0:44	2/2:189,189,189,69,69,0:23:0:29	1/1:146,51,0,146,51,146:17:0:80	1/1:139,54,0,139,54,139:18:0:83	1/2:143,100,79,88,0,55:18:0:50	1/1:121,39,0,121,39,121:13:0:68	1/2:161,139,124,60,0,24:17:0:44	1/2:162,124,100,82,0,55:17:0:53	.:60,37,28,33,0,27:5:0:38	2/2:82,74,68,27,1,0:11:0:35	1/1:105,42,0,105,42,105:14:0:71	1/1:148,54,0,148,54,148:18:0:83	1/1:122,36,0,122,36,122:12:0:65	1/2:163,144,123,72,0,27:22:0:50	1/2:171,134,113,82,0,49:18:0:50	.:80,21,0,80,21,80:7:0:50	1/2:223,189,161,95,0,50:24:0:57	1/1:106,30,0,106,30,106:10:0:59	1/2:136,97,76,74,0,53:14:0:50	1/2:111,87,75,49,0,28:11:0:41
MdMLO5	MDP0000163089	MDC000685.240	3940	I	0	T	C	999	0	DP=415;VDB=1.869421e-19;RPB=8.907616e+00;AF=0.466666666667;AC1=97;DP4=43,114,30,188;MQ=24;FQ=999;PV4=0.0014,1,7.9e-40,6.4e-06;ADDSNP=3946,3963	GT:PL:DP:SP:GQ	1/1:123,36,0:12:0:38	.:57,12,0:4:0:14	.:0,9,48:3:0:4	.:22,3,0:1:0:6	.:8,0,19:2:0:14	.:83,15,0:5:0:17	.:41,9,0:3:0:11	.:11,0,28:2:0:18	.:60,12,0:4:0:14	0/1:57,0,99:12:0:65	.:46,9,0:3:0:11	.:62,12,0:4:0:14	.:120,21,0:7:0:23	.:106,21,0:7:0:23	.:2,0,47:4:0:10	.:39,6,0:2:0:8	.:24,3,0:1:0:6	.:2,0,62:4:0:10	.:7,0,27:3:0:14	0/0:0,57,252:19:0:49	1/1:117,24,0:8:0:26	.:50,0,14:5:0:13	0/1:24,0,123:12:9:32	.:46,9,0:3:0:11	0/1:3,0,107:12:0:11	0/1:33,0,94:9:0:41	.:2,0,65:4:0:10	.:7,0,36:3:0:15	.:72,15,0:5:0:17	.:105,21,0:7:0:23	.:56,9,0:3:0:11	0/0:0,10,190:16:0:4	0/1:20,0,135:11:3:28	.:0,0,0:0:0:3	0/0:0,1,188:19:3:7	.:55,9,0:3:0:11	.:41,0,57:7:0:48	.:7,0,65:5:0:15
MdMLO5	MDP0000163089	MDC000685.240	3946	I	0	T	G	999	0	DP=352;VDB=3.648817e-26;RPB=1.028499e+01;AF=0.333333333333;G3=0.1624,0.2467,0.591;HWE=0.0254;AC1=94;DP4=44,108,23,147;MQ=26;FQ=999;PV4=0.00089,0.43,1.1e-39,6.3e-17;ADDSNP=3940,3963	GT:PL:DP:SP:GQ	1/1:121,30,0:10:0:31	.:49,9,0:3:0:11	.:0,9,61:3:0:4	.:22,3,0:1:0:6	.:13,3,0:1:0:5	.:83,15,0:5:0:16	.:29,6,0:2:0:8	.:0,0,0:0:0:3	.:53,9,0:3:0:11	0/1:45,0,124:12:0:52	.:46,9,0:3:0:11	.:50,9,0:3:0:11	.:119,21,0:7:0:22	.:93,15,0:5:0:16	.:0,7,83:7:0:3	.:37,6,0:2:0:8	.:24,3,0:1:0:6	.:0,9,73:3:0:4	.:10,0,17:2:0:14	0/0:0,63,255:21:0:56	.:97,18,0:6:0:19	.:16,0,19:2:0:17	0/1:21,0,144:13:10:28	.:43,9,0:3:0:11	0/0:0,12,119:12:0:6	0/0:0,2,118:8:0:6	.:0,9,80:3:0:4	.:0,3,18:1:0:5	.:65,12,0:4:0:13	.:101,18,0:6:0:19	.:43,6,0:2:0:8	0/0:0,18,200:14:0:11	0/1:11,0,146:10:3:18	.:0,0,0:0:0:3	0/1:5,0,183:17:3:12	.:55,9,0:3:0:11	.:35,0,60:6:0:42	.:10,0,56:4:0:17
MdMLO5	MDP0000163089	MDC000685.240	3963	I	0	ACCCC	AAAACCCC	999	0	INDEL;IS=5,0.208333;DP=302;VDB=4.059317e-01;AF=0.1;G3=0.3077,0.08154,0.6107;HWE=6.84e-05;AC1=74;DP4=29,72,4,68;MQ=32;FQ=999;PV4=0.00013,0.33,0.00012,4.9e-10;ADDSNP=3940,3946,3989	GT:PL:DP:SP:GQ	.:49,6,0:2:0:6	.:25,25,25:1:0:3	.:0,0,0:0:0:3	.:25,3,0:1:0:4	.:41,6,0:2:0:6	.:0,0,0:0:0:3	.:0,0,0:0:0:3	.:78,12,0:4:0:11	.:17,3,0:1:0:4	.:0,21,135:7:0:17	.:25,25,25:1:0:3	.:0,0,0:0:0:3	.:59,9,0:3:0:8	.:25,25,25:1:0:3	.:71,9,0:3:0:8	.:0,0,0:0:0:3	.:0,0,0:0:0:3	.:0,6,49:2:0:4	.:42,6,0:2:0:6	.:8,56,202:19:3:44	.:45,45,45:2:0:3	.:20,0,19:2:0:19	0/0:0,36,149:12:0:32	.:0,0,0:0:0:3	0/0:0,27,153:9:0:23	.:0,15,100:5:0:11	.:0,6,45:2:0:4	.:61,6,0:2:0:6	.:0,0,0:0:0:3	.:14,3,0:1:0:4	.:24,3,0:1:0:4	0/0:0,39,183:13:0:35	.:0,18,125:6:0:14	.:0,0,0:0:0:3	0/0:0,27,161:9:0:23	.:19,3,0:1:0:4	.:0,0,0:0:0:3	.:95,15,0:5:0:13
MdMLO5	MDP0000163089	MDC000685.240	3989	I	0	C	T	999	0	DP=389;VDB=7.514778e-04;RPB=-7.978362e+00;AF=0.4375;G3=0.1614,0.2733,0.5653;HWE=0.0253;AC1=92;DP4=33,149,5,195;MQ=35;FQ=999;PV4=1.9e-07,0.011,5.9e-41,1;ADDSNP=4008,4004,3963	GT:PL:DP:SP:GQ	1/1:141,27,0:9:0:28	.:83,12,0:4:0:13	.:0,3,35:1:0:5	.:49,6,0:2:0:8	.:37,0,36:4:0:35	.:86,15,0:5:0:16	.:44,6,0:2:0:8	0/1:19,0,153:13:0:26	.:68,9,0:3:0:10	0/1:50,0,157:10:8:57	.:49,6,0:2:0:8	.:89,12,0:4:0:13	1/1:125,30,0:10:0:31	.:76,9,0:3:0:10	0/1:57,0,134:12:0:64	.:55,6,0:2:0:8	.:43,6,0:2:0:8	.:0,12,108:4:0:6	.:41,0,80:5:0:48	0/0:0,60,255:20:0:53	.:81,12,0:4:0:13	.:85,0,8:7:0:8	0/1:37,0,255:21:3:44	.:27,3,0:1:0:5	0/1:11,0,220:12:0:18	0/1:62,0,98:8:0:69	.:0,9,77:3:0:4	.:10,0,116:6:0:17	.:58,9,0:3:0:10	.:108,21,0:7:0:22	.:74,12,0:4:0:13	0/0:0,39,251:13:0:32	.:3,0,149:7:0:10	.:108,18,0:6:0:19	0/0:0,16,214:12:0:10	.:98,15,0:5:0:16	.:43,0,84:5:0:50	0/0:0,24,157:8:0:17
MdMLO5	MDP0000163089	MDC000685.240	4004	I	0	G	C	104	0	DP=432;VDB=1.025695e-01;RPB=1.640246e+00;AF=0.0263157894737;AC1=1;DP4=34,389,0,8;MQ=36;FQ=104;PV4=1,1,1,1;ADDSNP=4008,3989,4034	GT:PL:DP:SP:GQ	0/0:0,36,176:12:0:54	.:0,15,104:5:0:33	.:0,3,35:1:0:21	.:0,6,49:2:0:24	.:0,15,107:5:0:33	.:0,18,116:6:0:36	.:0,6,44:2:0:24	0/0:0,42,194:14:0:60	.:0,21,126:7:0:39	0/0:0,36,246:12:0:54	.:0,9,70:3:0:27	.:0,12,91:4:0:30	0/0:0,39,162:13:0:57	.:0,9,80:3:0:27	0/1:138,0,87:15:0:99	.:0,6,59:2:0:24	.:0,6,43:2:0:24	.:0,12,116:4:0:30	.:0,18,139:6:0:36	0/0:0,54,248:18:0:72	.:0,12,74:4:0:30	0/0:0,24,131:8:0:42	0/0:0,63,255:21:0:81	.:0,12,94:4:0:30	0/0:0,33,255:11:0:51	0/0:0,24,162:8:0:42	.:0,6,58:2:0:24	.:0,18,146:6:0:36	.:0,9,58:3:0:27	0/0:0,27,132:9:0:45	.:0,18,106:6:0:36	0/0:0,33,252:11:0:51	.:0,21,181:7:0:39	.:0,21,131:7:0:39	.:0,21,193:7:0:39	.:0,21,134:7:0:39	0/0:0,24,164:8:0:42	0/0:0,24,167:8:0:42
MdMLO5	MDP0000163089	MDC000685.240	4008	I	0	C	T	74.7	0	DP=444;VDB=2.343786e-02;RPB=-1.949710e-01;AF=0.0217391304348;AC1=1;DP4=34,404,0,5;MQ=36;FQ=74.8;PV4=1,0.37,1,0.22;ADDSNP=4004,3989,4034	GT:PL:DP:SP:GQ	0/0:0,42,178:14:0:60	.:0,15,106:5:0:33	.:0,3,37:1:0:21	.:0,6,49:2:0:24	.:0,15,109:5:0:33	.:0,18,119:6:0:36	.:0,6,44:2:0:24	0/0:0,42,196:14:0:60	.:0,21,124:7:0:39	0/0:0,33,242:11:0:51	.:0,9,70:3:0:27	.:0,12,91:4:0:30	0/0:0,39,166:13:0:57	.:0,9,82:3:0:27	0/0:0,45,186:15:0:63	.:0,9,75:3:0:27	.:0,6,43:2:0:24	.:0,12,115:4:0:30	.:0,18,140:6:0:36	0/0:0,51,245:17:0:69	.:0,12,80:4:0:30	0/0:0,24,133:8:0:42	0/0:0,60,255:20:0:78	.:0,12,96:4:0:30	0/0:0,33,255:11:0:51	0/0:0,27,170:9:0:45	.:0,6,57:2:0:24	.:0,21,154:7:0:39	.:0,9,58:3:0:27	0/0:0,27,135:9:0:45	.:0,15,101:5:0:33	0/0:0,39,255:13:0:57	.:0,18,176:6:0:36	.:0,21,134:7:0:39	0/0:0,24,206:8:0:42	.:0,21,135:7:0:39	0/1:109,0,86:9:0:91	0/0:0,24,169:8:0:42
MdMLO5	MDP0000163089	MDC000685.240	4034	I	0	A	G	999	0	DP=515;VDB=9.391899e-03;RPB=-2.367745e+00;AF=0.671875;G3=0.162,0.2371,0.6009;HWE=0.00827;AC1=95;DP4=24,150,7,327;MQ=33;FQ=999;PV4=4.9e-07,1,1.7e-40,1;ADDSNP=4008,4060,4004,4067,4068	GT:PL:DP:SP:GQ	1/1:177,54,0:18:0:55	.:109,21,0:7:0:22	.:0,6,59:2:0:4	.:64,12,0:4:0:14	.:74,0,36:7:0:35	.:121,18,0:6:0:19	.:44,6,0:2:0:8	0/1:39,0,162:14:0:46	.:117,18,0:6:0:19	0/1:72,0,137:12:7:79	.:70,9,0:3:0:11	.:92,15,0:5:0:16	1/1:169,42,0:14:0:43	.:102,21,0:7:0:22	0/1:96,0,128:14:0:99	.:75,9,0:3:0:11	.:51,9,0:3:0:11	.:0,9,91:3:0:4	0/1:77,0,70:8:0:69	0/0:0,48,239:16:0:41	.:90,15,0:5:0:16	1/1:127,27,0:9:0:28	0/1:106,0,236:19:6:99	.:109,21,0:7:0:22	0/1:14,0,201:11:3:21	0/1:90,0,115:12:0:97	.:0,3,37:1:0:6	.:10,0,117:6:0:17	.:58,9,0:3:0:11	1/1:139,30,0:10:0:31	1/1:116,24,0:8:0:25	0/0:0,36,224:12:0:29	0/1:0,0,148:8:0:8	1/1:138,24,0:8:0:25	0/0:0,7,194:9:0:3	.:138,21,0:7:0:22	0/1:95,0,117:13:0:99	0/0:0,27,157:9:0:20
MdMLO5	MDP0000163089	MDC000685.240	4060	I	0	T	G	999	0	DP=377;VDB=4.559843e-01;RPB=2.897332e+00;AF=0.764705882353;G3=0.1306,0.1016,0.7678;HWE=5.47e-05;AC1=107;DP4=15,67,5,289;MQ=32;FQ=999;PV4=2.4e-07,1,1.8e-05,1;ADDSNP=4067,4034,4068	GT:PL:DP:SP:GQ	1/1:139,36,0:12:0:40	.:103,21,0:7:0:25	.:59,6,0:2:0:10	.:24,6,0:2:0:10	.:115,21,0:7:0:25	.:111,15,0:5:0:19	.:44,6,0:2:0:10	.:149,21,0:7:0:25	.:110,15,0:5:0:19	0/1:48,0,94:10:0:58	.:51,6,0:2:0:10	.:40,9,0:3:0:13	1/1:152,27,0:9:0:31	.:87,18,0:6:0:22	.:125,21,0:7:0:25	.:75,9,0:3:0:13	.:51,9,0:3:0:13	.:0,9,85:3:0:3	.:86,15,0:5:0:19	0/0:0,36,153:12:0:26	.:54,9,0:3:0:13	.:99,18,0:6:0:22	0/1:121,0,89:12:8:85	.:109,21,0:7:0:25	.:0,15,140:5:0:6	.:75,0,64:7:0:60	.:0,3,36:1:0:7	.:86,9,0:3:0:13	.:0,0,0:0:0:5	1/1:113,24,0:8:0:28	.:78,12,0:4:0:16	.:0,18,130:6:0:9	.:0,21,133:7:0:12	.:98,12,0:4:0:16	0/0:0,30,206:10:0:20	.:142,21,0:7:0:25	1/1:151,30,0:10:0:34	.:95,15,0:5:0:19
MdMLO5	MDP0000163089	MDC000685.240	4067	I	0	C	A	28.3	0	DP=354;VDB=5.878212e-02;RPB=-7.100359e-01;AF=0.03125;AC1=1;DP4=17,333,0,4;MQ=31;FQ=28.3;PV4=1,1,0.41,1;ADDSNP=4060,4034,4068	GT:PL:DP:SP:GQ	0/0:0,33,135:11:0:50	.:0,18,94:6:0:35	.:0,6,59:2:0:23	.:0,6,24:2:0:23	.:0,21,112:7:0:38	.:0,12,98:4:0:29	.:0,6,39:2:0:23	.:0,18,131:6:0:35	.:0,12,104:4:0:29	0/0:0,33,147:11:0:50	.:0,3,30:1:0:20	.:0,9,37:3:0:26	0/0:0,24,145:8:0:41	.:0,18,85:6:0:35	.:0,15,103:5:0:32	.:0,9,69:3:0:26	.:0,9,51:3:0:26	.:0,9,88:3:0:26	.:0,12,80:4:0:29	0/0:0,36,154:12:0:53	.:0,9,62:3:0:26	.:0,15,89:5:0:32	0/0:0,30,182:10:0:47	.:0,21,109:7:0:38	.:0,21,134:7:0:38	.:0,21,133:7:0:38	.:0,3,40:1:0:20	.:0,9,81:3:0:26	.:0,0,0:0:0:17	.:0,18,98:6:0:35	.:0,12,78:4:0:29	.:0,18,123:6:0:35	.:0,18,98:6:0:35	.:0,12,83:4:0:29	0/0:0,36,201:12:0:53	.:0,21,139:7:0:38	0/1:62,0,88:9:0:45	.:0,15,90:5:0:32
MdMLO5	MDP0000163089	MDC000685.240	4068	I	0	A	G	999	0	DP=338;VDB=5.246420e-01;RPB=2.633711e+00;AF=0.692307692308;G3=0.1301,0.1259,0.744;HWE=0.000248;AC1=105;DP4=11,72,2,238;MQ=31;FQ=999;PV4=9.3e-06,1,0.0047,1;ADDSNP=4060,4067,4034	GT:PL:DP:SP:GQ	1/1:135,33,0:11:0:36	.:71,12,0:4:0:15	.:59,6,0:2:0:10	.:24,6,0:2:0:10	.:107,18,0:6:0:21	.:87,9,0:3:0:12	.:24,3,0:1:0:7	.:105,12,0:4:0:15	.:90,9,0:3:0:12	0/1:42,0,96:11:0:51	.:30,3,0:1:0:7	.:7,6,0:2:0:9	.:143,21,0:7:0:24	.:85,18,0:6:0:21	.:85,12,0:4:0:15	.:57,6,0:2:0:10	.:34,6,0:2:0:10	.:0,9,87:3:0:3	.:80,12,0:4:0:15	0/0:0,36,154:12:0:27	.:62,9,0:3:0:12	.:78,12,0:4:0:15	0/1:110,0,25:9:0:22	.:98,18,0:6:0:21	.:0,21,137:7:0:12	.:75,0,62:7:0:59	.:0,3,41:1:0:7	.:28,3,0:1:0:7	.:0,0,0:0:0:5	.:98,18,0:6:0:21	.:78,12,0:4:0:15	.:0,18,123:6:0:9	.:0,18,98:6:0:9	.:94,12,0:4:0:15	0/0:0,33,170:11:0:24	.:133,18,0:6:0:21	1/1:143,27,0:9:0:30	.:90,15,0:5:0:18
MdMLO19	MDP0000168714	MDC004842.175	3903	E	0	N	T,C	999	0	DP=1159;VDB=4.460725e-02;AF=0.550847457627,0.449152542373;AC1=130;DP4=0,0,505,652;MQ=9;FQ=-24.3;ADDSNP=3924,3933,3918	GT:PL:DP:SP:GQ	2/2:37,51,27,51,5,0:25:0:50	1/1:50,39,0,50,39,50:13:0:65	2/2:65,65,65,27,27,0:9:0:26	.:33,21,0,33,21,33:7:0:47	1/2:24,46,13,30,0,3:20:0:58	2/2:67,67,67,81,81,0:27:0:26	1/2:67,53,32,67,0,21:22:0:47	2/2:57,65,56,51,29,0:20:0:35	1/1:55,39,0,55,39,55:13:0:65	1/1:42,36,0,42,36,42:12:0:62	1/1:60,36,0,60,36,60:12:0:62	1/2:32,35,8,34,0,16:15:0:53	1/1:60,51,0,60,51,60:17:0:77	1/2:54,53,38,37,0,4:16:0:41	1/1:93,60,0,93,60,93:20:0:86	1/1:48,36,0,48,36,48:12:0:62	2/2:45,56,44,27,10,0:13:0:38	.:22,12,0,25,3,19:6:0:38	1/2:55,51,33,39,0,15:14:0:44	1/1:62,33,0,62,33,62:11:0:59	2/2:61,69,60,57,33,0:22:0:35	1/1:32,33,0,38,20,32:13:0:59	2/2:36,49,25,60,8,0:28:0:50	2/2:21,39,15,30,1,0:18:0:49	1/1:46,24,0,46,24,46:8:0:50	1/2:43,37,22,45,0,6:18:0:41	2/2:81,81,81,60,60,0:20:0:26	2/2:71,71,71,66,66,0:22:0:26	1/1:51,51,0,53,41,50:18:0:77	1/1:59,75,0,59,75,59:25:0:99	1/1:67,36,0,67,36,67:12:0:62	1/1:83,66,0,83,66,83:22:0:92	1/2:59,57,39,50,0,4:21:0:44	1/1:43,42,0,43,42,43:14:0:68	1/1:54,33,0,55,24,52:12:0:59	1/2:72,66,36,65,0,28:22:0:56	1/2:57,50,32,49,0,16:17:0:44	1/1:48,39,0,56,3,38:19:0:65
MdMLO19	MDP0000168714	MDC004842.175	3918	E	0	G	A	999	0	DP=1093;VDB=1.531420e-02;RPB=-1.613948e-01;AF=0.190909090909;AC1=21;DP4=410,500,76,94;MQ=13;FQ=999;PV4=1,1,1,1;ADDSNP=3924,3939,3933,3903	GT:PL:DP:SP:GQ	0/0:0,72,101:24:0:76	0/0:0,33,46:11:0:37	0/0:0,33,107:11:0:37	.:0,21,56:7:0:25	0/1:4,0,38:19:0:3	0/0:0,75,90:25:0:79	0/1:22,0,31:17:2:18	0/0:0,63,106:21:0:67	0/0:0,33,61:11:0:37	1/1:29,24,0:8:0:11	0/1:60,0,33:14:0:43	0/1:13,0,57:14:6:9	0/0:0,51,122:17:0:55	0/0:0,45,85:15:0:49	0/1:33,0,38:18:5:29	.:0,3,14:7:0:8	0/0:0,36,57:12:0:40	.:0,15,55:5:0:19	0/0:0,1,101:18:0:6	0/1:21,0,10:11:0:15	0/0:0,69,102:23:0:73	0/0:0,45,68:15:0:49	0/0:0,84,107:28:0:88	0/0:0,60,97:20:0:64	0/0:0,30,85:10:0:34	0/1:54,0,25:16:0:35	0/0:0,60,126:20:0:64	0/0:0,63,81:21:0:67	0/0:0,39,49:13:0:43	0/1:30,0,13:23:0:21	.:0,21,74:7:0:25	0/1:101,0,4:20:0:14	0/0:0,54,130:18:0:58	1/1:106,39,0:13:0:29	0/0:0,24,66:8:0:28	0/1:22,0,77:20:4:18	0/1:63,0,74:19:5:59	0/0:0,54,117:18:0:58
MdMLO19	MDP0000168714	MDC004842.175	3924	E	0	N	G,A	999	0	DP=1018;VDB=5.223191e-01;AF=0.716981132075,0.283018867925;AC1=130;DP4=0,0,442,570;MQ=14;FQ=-24.9;ADDSNP=3939,3933,3903,3918	GT:PL:DP:SP:GQ	1/2:84,67,19,76,0,51:24:0:74	1/2:19,18,0,20,0,11:9:0:44	1/1:103,30,0,103,30,103:10:0:56	.:38,39,30,14,0,2:7:0:35	1/2:49,24,6,66,0,33:17:0:44	1/1:137,75,0,137,75,137:25:0:99	1/2:85,58,22,64,0,49:17:0:62	1/1:119,54,0,119,54,119:18:0:80	1/1:56,24,0,56,24,56:8:0:50	2/2:29,29,29,24,24,0:8:0:26	1/2:101,78,60,57,0,33:14:0:44	1/2:79,34,13,78,0,59:13:0:47	2/2:122,122,122,51,51,0:17:0:26	1/2:69,36,6,68,0,53:15:0:56	2/2:109,109,109,54,54,0:18:0:26	.:16,12,0,16,0,10:6:0:38	1/1:76,27,0,76,27,76:9:0:53	.:59,20,11,52,0,43:6:0:35	1/1:120,39,0,118,3,106:17:0:65	1/2:39,36,20,27,0,12:10:0:42	1/1:119,72,0,119,72,119:24:0:98	1/1:70,39,0,70,39,70:13:0:65	1/1:120,87,0,120,87,120:29:0:99	1/1:95,54,0,95,54,95:18:0:80	1/1:87,27,0,87,27,87:9:0:53	1/2:125,88,49,76,0,61:18:0:65	1/1:142,54,0,142,54,142:18:0:80	1/1:81,60,0,81,60,81:20:0:86	1/1:49,36,0,49,36,49:12:0:62	2/2:112,112,112,69,69,0:23:0:26	.:71,71,71,15,15,0:5:0:26	1/2:115,125,101,40,0,4:20:0:50	1/1:130,51,0,130,51,130:17:0:77	2/2:106,106,106,33,33,0:11:0:26	.:62,18,0,62,18,62:6:0:44	1/2:111,61,25,101,0,77:20:0:62	1/2:149,102,63,92,0,74:19:0:65	1/2:106,55,28,101,0,71:19:0:53
MdMLO19	MDP0000168714	MDC004842.175	3933	E	0	T	C	999	0	DP=969;VDB=2.674832e-06;RPB=-2.035520e+00;AF=0.538461538462;G3=0.2587,0.3161,0.4252;HWE=0.0116;AC1=77;DP4=223,295,194,244;MQ=16;FQ=999;PV4=0.74,1,2e-05,1;ADDSNP=3924,3939,3903,3918	GT:PL:DP:SP:GQ	0/1:20,0,78:22:2:25	1/1:45,24,0:8:0:23	0/0:0,33,128:11:0:28	.:58,18,0:6:0:17	0/1:6,0,86:16:0:11	0/0:0,75,155:25:0:70	0/1:17,0,116:19:2:22	0/0:0,38,113:17:0:33	1/1:61,27,0:9:0:26	.:25,12,0:4:0:11	1/1:129,39,0:13:0:38	0/1:13,0,62:12:5:18	1/1:122,51,0:17:0:50	0/1:13,0,55:12:7:18	1/1:112,48,0:16:0:47	.:32,9,0:3:0:8	0/0:0,15,68:8:0:11	.:10,0,46:5:0:15	0/0:0,6,128:18:2:4	1/1:63,30,0:10:0:29	0/1:9,0,72:23:5:14	1/1:60,15,0:11:0:14	0/1:1,0,81:28:2:7	0/1:20,0,38:16:0:25	1/1:87,27,0:9:0:26	0/1:51,0,123:17:0:56	0/0:0,51,162:17:0:46	0/0:0,57,106:19:0:52	1/1:52,30,0:10:0:29	1/1:117,48,0:16:0:47	.:71,15,0:5:0:14	1/1:147,57,0:19:0:56	0/0:0,1,78:18:2:5	1/1:106,33,0:11:0:32	.:47,7,0:6:0:7	0/1:20,0,117:21:4:25	0/1:61,0,96:18:9:66	0/1:25,0,114:19:2:30
MdMLO19	MDP0000168714	MDC004842.175	3939	E	0	C	T	999	0	DP=942;VDB=5.301587e-10;RPB=1.875891e+00;AF=0.264705882353;AC1=38;DP4=309,403,94,126;MQ=18;FQ=999;PV4=0.88,1,0.025,1;ADDSNP=3924,3933,3918	GT:PL:DP:SP:GQ	0/1:21,0,101:20:2:20	0/1:2,0,12:8:0:4	0/0:0,30,129:10:0:31	.:31,0,5:6:0:12	0/1:9,0,92:12:0:9	0/0:0,75,187:25:0:76	0/1:17,0,116:19:2:16	0/0:0,54,153:18:0:55	0/0:0,24,56:8:0:25	.:23,9,0:3:0:4	0/1:64,0,39:11:0:46	0/1:13,0,62:12:5:12	1/1:122,51,0:17:0:44	0/0:0,33,105:11:0:34	1/1:116,42,0:14:0:35	.:3,0,13:3:0:4	.:0,21,75:7:0:22	.:10,0,46:5:0:10	0/0:0,8,153:19:2:9	0/1:20,0,12:10:0:16	0/0:0,66,157:22:0:67	0/0:0,33,71:11:0:34	0/0:0,87,193:29:0:88	0/0:0,51,117:17:0:52	0/0:0,27,87:9:0:28	0/1:51,0,135:17:0:50	0/0:0,51,162:17:0:52	0/0:0,54,125:18:0:55	0/0:0,30,52:10:0:31	1/1:114,45,0:15:0:38	.:71,15,0:5:0:9	0/1:104,0,8:18:0:15	0/0:0,42,141:14:0:43	1/1:109,27,0:9:0:20	.:0,18,62:6:0:19	0/1:19,0,118:20:2:18	0/1:56,0,126:20:6:55	0/1:25,0,111:19:2:24
MdMLO19	MDP0000168714	MDC004842.175	3998	I	0	T	C	999	0	DP=615;VDB=1.154711e-35;RPB=1.372921e+01;AF=0.15625;G3=0.4729,0.2272,0.2999;HWE=0.000792;AC1=51;DP4=243,255,55,48;MQ=28;FQ=999;PV4=0.45,8.6e-23,8.1e-09,1.4e-43;ADDSNP=4012,4005	GT:PL:DP:SP:GQ	0/0:0,9,185:14:0:9	.:0,0,0:0:0:3	0/0:0,36,200:12:0:35	.:33,3,0:1:0:4	0/0:0,24,174:8:0:23	0/0:0,51,255:17:0:50	0/1:6,0,144:8:0:8	0/0:0,51,234:17:0:50	.:17,3,0:1:0:4	.:0,0,0:0:0:3	.:99,12,0:4:0:8	0/0:0,30,156:10:0:29	.:116,15,0:5:0:10	0/0:0,24,131:8:0:23	.:66,9,0:3:0:5	.:0,0,0:0:0:3	.:0,15,105:5:0:14	.:0,15,117:5:0:14	0/0:0,48,245:16:0:47	.:0,0,0:0:0:3	0/1:14,0,171:15:3:15	.:31,0,17:3:0:22	0/0:0,21,230:19:0:20	0/1:5,0,145:11:0:7	.:69,12,0:4:0:8	0/1:45,0,181:15:0:46	0/0:0,42,229:14:0:41	0/0:0,42,227:14:0:41	.:13,3,0:1:0:4	.:81,9,0:3:0:5	.:50,6,0:2:0:4	.:104,12,0:4:0:8	0/0:0,18,210:16:0:17	.:92,9,0:3:0:5	.:25,0,17:3:0:21	0/0:0,11,185:14:0:10	0/1:39,0,191:23:6:40	0/0:0,45,224:15:0:44
MdMLO19	MDP0000168714	MDC004842.175	4005	I	0	CTTTTGGGTT	CTT	999	0	INDEL;IS=4,0.800000;DP=584;VDB=4.220245e-01;AF=0.051724137931;G3=0.5437,0.2362,0.2201;HWE=0.026;AC1=38;DP4=227,244,34,15;MQ=31;FQ=999;PV4=0.0064,1.5e-35,1,3.6e-35;ADDSNP=3998,4012	GT:PL:DP:SP:GQ	0/0:0,45,239:15:0:46	.:0,0,0:0:0:3	0/0:0,27,191:9:0:28	.:0,0,0:0:0:3	.:0,18,163:6:0:19	0/0:0,57,255:19:0:58	0/1:9,0,208:10:0:9	0/0:0,9,211:16:0:10	.:39,3,0:1:0:5	.:39,3,0:1:0:5	.:131,12,0:4:0:6	0/0:0,27,135:9:0:28	.:72,6,0:2:0:3	.:0,21,125:7:0:22	.:39,3,0:1:0:5	.:0,0,0:0:0:3	.:24,0,95:6:0:23	.:0,15,117:5:0:16	0/0:0,3,212:14:0:5	.:0,0,0:0:0:3	0/0:0,36,205:12:0:37	.:69,0,17:3:0:24	0/0:0,12,219:17:0:13	0/0:0,27,230:9:0:28	.:40,3,0:1:0:5	0/1:0,0,217:13:0:3	0/0:0,39,255:13:0:40	0/0:0,39,238:13:0:40	.:40,3,0:1:0:5	.:39,3,0:1:0:5	.:39,3,0:1:0:5	.:80,6,0:2:0:3	0/0:0,33,255:11:0:34	.:0,0,0:0:0:3	.:34,0,20:2:0:26	0/0:0,36,225:12:0:37	0/0:0,48,227:16:0:49	0/0:0,6,190:15:0:8
MdMLO19	MDP0000168714	MDC004842.175	4012	I	0	G	GCCC	137	0	INDEL;IS=2,0.200000;DP=508;VDB=5.118930e-01;AF=0.051724137931;AC1=10;DP4=230,251,6,8;MQ=31;FQ=137;PV4=0.79,1,1,5e-18;ADDSNP=3998,4046,4005	GT:PL:DP:SP:GQ	0/0:0,45,239:15:0:52	.:0,0,0:0:0:8	0/0:0,27,191:9:0:34	.:0,0,0:0:0:8	.:0,15,146:5:0:22	0/0:0,54,255:18:0:61	0/1:9,0,208:10:0:4	0/0:0,48,252:16:0:55	.:0,0,0:0:0:8	.:0,0,0:0:0:8	.:0,0,0:0:0:8	.:0,21,121:7:0:28	.:0,0,0:0:0:8	.:0,21,125:7:0:28	.:35,35,35:1:0:8	.:0,0,0:0:0:8	.:0,18,117:6:0:25	.:0,15,117:5:0:22	0/0:0,39,245:13:0:46	.:0,0,0:0:0:8	0/0:0,9,180:13:0:17	.:0,3,26:1:0:11	0/0:0,48,251:16:0:55	0/1:43,0,194:10:3:36	.:0,0,0:0:0:8	0/0:0,39,253:13:0:46	0/0:0,45,255:15:0:52	0/0:0,42,255:14:0:49	.:0,0,0:0:0:8	.:0,0,0:0:0:8	.:39,3,0:1:0:11	.:0,0,0:0:0:8	0/0:0,36,255:12:0:43	.:39,3,0:1:0:11	.:0,3,26:1:0:11	0/0:0,36,254:12:0:43	0/0:0,48,243:16:0:55	0/0:0,10,189:14:0:18
MdMLO19	MDP0000168714	MDC004842.175	4046	I	0	A	G	114	0	DP=857;VDB=8.641475e-02;RPB=-6.155652e-01;AF=0.01;AC1=1;DP4=457,393,4,3;MQ=37;FQ=114;PV4=1,0.0069,1,0.39;ADDSNP=4012	GT:PL:DP:SP:GQ	0/0:0,75,255:25:0:93	.:0,6,75:2:0:24	0/0:0,27,201:9:0:45	.:0,15,140:5:0:33	0/0:0,24,208:8:0:42	0/0:0,45,255:15:0:63	0/0:0,33,255:11:0:51	0/0:0,63,255:21:0:81	.:0,15,147:5:0:33	0/0:0,24,232:8:0:42	.:0,21,189:7:0:39	0/0:0,30,217:10:0:48	0/0:0,27,206:9:0:45	0/0:0,33,232:11:0:51	0/0:0,36,255:12:0:54	0/0:0,24,232:8:0:42	0/0:0,39,249:13:0:57	0/0:0,30,198:10:0:48	0/0:0,36,235:12:0:54	.:0,21,206:7:0:39	0/0:0,54,255:18:0:72	.:0,18,166:6:0:36	0/0:0,66,255:22:0:84	0/0:0,48,255:16:0:66	.:0,18,179:6:0:36	0/0:0,48,255:16:0:66	0/0:0,51,255:17:0:69	0/0:0,60,255:20:0:78	0/0:0,24,176:8:0:42	0/0:0,42,255:14:0:60	0/0:0,30,255:10:0:48	0/0:0,27,249:9:0:45	0/0:0,54,255:18:0:72	0/0:0,39,255:13:0:57	0/0:0,36,255:12:0:54	0/0:0,45,255:15:0:63	0/0:0,63,255:21:0:81	0/0:0,54,255:18:0:72
MdMLO19	MDP0000168714	MDC004842.175	4126	E	0	N	G,A	999	0	DP=1252;VDB=4.273106e-01;AF=0.631147540984,0.368852459016;AC1=130;DP4=0,0,670,579;MQ=20;FQ=-25.4	GT:PL:DP:SP:GQ	1/2:225,223,153,140,0,62:49:0:97	1/1:77,51,0,77,51,77:17:0:78	.:83,61,55,35,0,20:7:0:33	1/1:133,63,0,133,63,133:21:0:90	1/2:94,65,44,57,0,42:12:0:48	2/2:158,158,158,51,51,0:17:0:27	1/2:103,91,64,81,0,24:28:0:54	2/2:167,168,156,45,10,0:19:0:39	1/1:80,36,0,80,36,80:12:0:63	1/1:74,30,0,74,30,74:10:0:57	1/1:106,39,0,106,39,106:13:0:66	1/2:122,96,81,50,0,35:10:0:42	1/1:127,54,0,127,54,127:18:0:81	1/2:108,106,91,40,0,4:17:0:42	1/1:199,69,0,199,69,199:23:0:96	1/1:162,54,0,162,54,162:18:0:81	1/2:104,77,68,49,0,25:11:0:36	1/2:96,52,25,82,0,64:15:0:54	1/2:95,79,52,66,0,36:19:0:54	1/1:165,27,0,165,27,165:9:0:54	1/2:178,158,125,87,0,44:25:0:60	1/1:121,45,0,121,45,121:15:0:72	1/2:165,143,119,86,0,28:27:0:51	1/2:190,118,91,121,0,91:19:0:54	1/1:69,27,0,69,27,69:9:0:54	1/2:179,156,135,72,0,33:20:0:48	2/2:160,160,160,51,51,0:17:0:27	2/2:197,197,197,51,51,0:17:0:27	1/1:139,54,0,139,54,139:18:0:81	1/1:255,90,0,255,90,255:30:0:99	1/1:122,42,0,122,42,122:14:0:69	1/1:182,54,0,182,54,182:18:0:81	1/2:89,67,46,67,0,34:18:0:48	1/1:207,66,0,207,66,207:22:0:93	1/1:159,45,0,136,10,133:16:0:72	1/2:97,95,77,46,0,7:19:0:45	1/2:144,129,93,73,0,43:22:0:63	1/2:222,151,115,138,0,99:25:0:63
MdMLO19	MDP0000168714	MDC004842.175	4300	E	0	C	T	999	0	DP=1156;VDB=3.079929e-01;RPB=1.765529e+00;AF=0.216666666667;AC1=26;DP4=374,485,151,140;MQ=17;FQ=999;PV4=0.014,0.032,1,1	GT:PL:DP:SP:GQ	0/1:98,0,31:39:0:40	0/0:0,57,140:19:0:60	0/0:0,27,92:9:0:30	0/0:0,72,155:24:0:75	0/1:72,0,87:23:7:69	1/1:139,51,0:17:0:42	0/0:0,66,156:22:0:69	0/0:0,72,146:24:0:75	0/0:0,42,132:14:0:45	0/0:0,57,147:19:0:60	0/0:0,54,148:18:0:57	0/1:47,0,41:11:6:43	0/0:0,78,156:26:0:81	0/1:86,0,36:18:0:45	0/0:0,66,149:22:0:69	0/0:0,45,126:15:0:48	0/0:0,27,94:9:0:30	0/0:0,45,142:15:0:48	0/0:0,69,158:23:0:72	0/0:0,27,109:9:0:30	0/1:105,0,38:22:28:47	0/0:0,48,144:16:0:51	0/1:119,0,16:20:5:25	0/1:53,0,58:12:0:50	.:0,21,88:7:0:24	0/0:0,57,155:19:0:60	0/1:41,0,97:21:4:38	1/1:148,51,0:17:0:42	0/0:0,45,126:15:0:48	0/0:0,51,151:17:0:54	0/0:0,48,143:16:0:51	0/0:0,30,115:10:0:33	0/1:68,0,38:13:0:47	0/0:0,63,152:21:0:66	0/0:0,27,98:9:0:30	0/1:75,0,55:20:8:63	0/1:82,0,35:19:2:44	0/1:76,0,58:19:8:66
MdMLO19	MDP0000168714	MDC004842.175	4356	E	0	C	T	999	0	DP=1011;VDB=7.594468e-02;RPB=4.912337e+00;AF=0.0918367346939;G3=0.8651,0.08484,0.05007;HWE=0.00871;AC1=12;DP4=383,575,22,28;MQ=16;FQ=999;PV4=0.66,3.1e-07,1,0.016;ADDSNP=4359	GT:PL:DP:SP:GQ	0/0:0,111,142:37:0:99	0/0:0,39,88:13:0:46	.:0,15,56:5:0:22	0/0:0,51,123:17:0:58	0/0:0,54,177:18:0:61	0/0:0,54,121:18:0:61	0/0:0,63,116:21:0:70	0/0:0,42,105:14:0:49	1/1:97,24,0:8:0:11	0/0:0,45,128:15:0:52	0/1:12,0,58:11:7:6	0/0:0,39,109:13:0:46	0/0:0,75,146:25:0:82	0/0:0,57,129:19:0:64	0/0:0,48,116:16:0:55	0/0:0,30,98:10:0:37	.:0,9,31:3:0:16	0/0:0,45,125:15:0:52	0/0:0,90,150:30:0:97	.:0,21,87:7:0:28	0/0:0,66,168:22:0:73	0/1:87,0,5:12:0:18	0/0:0,51,159:17:0:58	0/1:48,0,47:11:2:41	.:25,0,4:3:0:15	0/0:0,69,154:23:0:76	0/0:0,72,152:24:0:79	0/0:0,60,172:20:0:67	.:0,21,63:7:0:28	0/0:0,66,129:22:0:73	0/0:0,36,96:12:0:43	0/0:0,33,91:11:0:40	0/0:0,39,129:13:0:46	0/0:0,60,133:20:0:67	.:22,0,14:4:0:15	0/0:0,42,125:14:0:49	0/0:0,63,172:21:0:70	0/0:0,48,133:16:0:55
MdMLO19	MDP0000168714	MDC004842.175	4359	E	0	C	A	999	0	DP=994;VDB=1.733874e-01;RPB=4.787502e+00;AF=0.0520833333333;G3=0.8561,0.07071,0.07317;HWE=0.000958;AC1=14;DP4=395,529,6,62;MQ=16;FQ=999;PV4=4.4e-09,1,1,1;ADDSNP=4356,4394	GT:PL:DP:SP:GQ	0/0:0,111,142:37:0:99	0/1:28,0,37:13:0:22	.:0,8,47:5:0:14	0/0:0,51,123:17:0:57	0/0:0,54,177:18:0:60	0/0:0,48,113:16:0:54	0/0:0,60,114:20:0:66	0/0:0,1,64:14:6:8	.:0,21,83:7:0:27	0/0:0,42,125:14:0:48	0/0:0,30,108:10:0:36	0/0:0,39,109:13:0:45	0/0:0,75,146:25:0:81	0/0:0,57,129:19:0:63	0/0:0,48,116:16:0:54	0/1:0,0,62:9:0:7	.:6,0,12:3:0:3	0/0:0,45,125:15:0:51	0/0:0,90,150:30:0:96	.:0,1,50:6:0:8	0/1:16,0,98:22:13:10	0/0:0,33,117:11:0:39	0/0:0,4,105:17:3:11	0/0:0,36,124:12:0:42	.:4,0,25:3:0:4	0/0:0,69,147:23:0:75	0/0:0,72,152:24:0:78	0/0:0,57,160:19:0:63	.:63,21,0:7:0:9	0/0:0,66,129:22:0:72	0/0:0,36,96:12:0:42	0/1:10,0,38:11:12:5	0/0:0,39,129:13:0:45	0/0:0,57,128:19:0:63	.:14,0,22:4:0:9	0/0:0,39,122:13:0:45	0/0:0,63,172:21:0:69	0/0:0,48,134:16:0:54
MdMLO19	MDP0000168714	MDC004842.175	4394	I	0	ATTAATTGTTAATTGT	ATTAATTGT	999	0	INDEL;IS=16,0.666667;DP=730;VDB=1.049173e-01;AF=0.132352941176;G3=0.6002,0.07103,0.3288;HWE=2.76e-07;AC1=49;DP4=185,261,54,107;MQ=21;FQ=999;PV4=0.09,1.5e-39,6.1e-24,1;ADDSNP=4359	GT:PL:DP:SP:GQ	0/0:0,3,109:18:6:4	.:23,15,0:5:0:10	0/0:0,27,150:9:0:26	.:24,15,0:5:0:10	0/0:0,33,190:11:0:32	0/0:0,42,144:14:0:41	0/1:4,0,21:9:0:6	0/0:0,27,96:9:0:26	.:0,0,0:0:0:3	.:37,12,0:4:0:8	.:23,9,0:3:0:5	0/1:13,0,112:11:3:14	.:35,21,0:7:0:16	0/0:0,36,112:12:0:35	.:22,15,0:5:0:10	.:20,6,0:2:0:3	.:0,3,7:1:0:4	0/0:0,7,115:10:0:7	0/1:9,0,146:19:4:10	.:6,3,0:1:0:3	0/0:0,48,228:16:0:47	.:1,0,37:2:0:4	0/0:0,33,135:11:0:32	.:0,21,107:7:0:20	.:0,0,0:0:0:3	0/0:0,9,145:17:0:9	0/0:0,51,184:17:0:50	0/0:0,60,243:20:0:59	.:15,3,0:1:0:4	1/1:66,36,0:12:0:31	.:47,21,0:7:0:16	.:30,15,0:5:0:10	0/1:15,0,99:13:0:16	1/1:59,24,0:8:0:19	.:0,0,0:0:0:3	0/0:0,10,132:14:0:10	0/0:0,8,173:14:0:8	0/0:0,10,84:12:0:10
MdMLO19	MDP0000168714	MDC004842.175	4443	I	0	G	A	999	0	DP=833;VDB=1.373686e-01;RPB=-1.022718e+01;AF=0.297619047619;G3=0.4025,0.2148,0.3827;HWE=9.67e-05;AC1=65;DP4=263,250,145,159;MQ=22;FQ=999;PV4=0.35,1,1.6e-42,1;ADDSNP=4466,4445	GT:PL:DP:SP:GQ	0/0:0,1,146:15:2:4	.:50,12,0:4:0:10	0/0:0,17,129:11:0:14	.:0,0,0:0:0:3	0/1:13,0,182:16:5:16	0/0:0,33,206:11:0:30	0/1:7,0,53:8:3:10	0/0:0,1,86:17:2:4	.:42,9,0:3:0:7	.:62,21,0:7:0:18	1/1:85,36,0:16:0:33	0/1:16,0,170:13:0:19	1/1:79,31,0:14:0:28	0/0:0,36,211:12:0:33	1/1:62,27,0:9:0:24	.:0,0,0:0:0:3	.:0,12,57:4:0:9	0/1:3,0,74:9:11:7	0/1:10,0,143:16:8:13	.:60,15,0:5:0:12	0/0:0,30,246:21:3:27	.:41,0,20:7:0:23	0/0:0,28,220:15:0:25	0/1:14,0,188:18:5:17	.:88,21,0:7:0:18	0/0:0,11,152:19:2:9	0/0:0,60,226:20:0:57	0/0:0,93,255:31:0:90	.:47,9,0:3:0:7	1/1:90,42,0:14:0:39	1/1:69,30,0:10:0:27	.:44,12,0:4:0:10	0/0:0,1,152:12:0:4	1/1:84,36,0:12:0:33	.:47,12,0:4:0:10	0/1:17,0,115:16:9:20	0/0:0,4,160:12:0:4	0/0:0,1,186:18:10:4
MdMLO19	MDP0000168714	MDC004842.175	4445	I	0	A	T	999	0	DP=864;VDB=1.373686e-01;RPB=-9.531927e+00;AF=0.309523809524;G3=0.4038,0.2134,0.3828;HWE=0.0001;AC1=66;DP4=264,252,145,159;MQ=22;FQ=999;PV4=0.35,1,1.6e-42,1;ADDSNP=4466,4443	GT:PL:DP:SP:GQ	0/1:2,0,145:14:0:6	.:50,12,0:4:0:10	0/0:0,17,129:11:0:14	.:0,0,0:0:0:3	0/1:13,0,182:16:5:16	0/0:0,39,220:13:0:36	0/1:7,0,53:8:3:10	0/0:0,1,86:17:2:4	.:42,9,0:3:0:7	.:62,21,0:7:0:18	1/1:85,36,0:16:0:33	0/1:16,0,165:13:0:19	1/1:79,31,0:14:0:28	0/0:0,36,211:12:0:33	1/1:62,27,0:9:0:24	.:0,0,0:0:0:3	.:0,12,57:4:0:9	0/1:3,0,85:9:11:7	0/1:8,0,143:17:5:11	.:60,15,0:5:0:12	0/0:0,33,254:22:0:30	.:41,0,20:7:0:23	0/0:0,25,222:14:0:22	0/1:14,0,185:18:5:17	.:88,21,0:7:0:18	0/0:0,11,152:19:2:9	0/0:0,57,224:19:0:54	0/0:0,93,255:31:0:90	.:47,9,0:3:0:7	1/1:90,42,0:14:0:39	1/1:69,30,0:10:0:27	.:44,12,0:4:0:10	0/0:0,1,149:12:0:4	1/1:84,36,0:12:0:33	.:47,12,0:4:0:10	0/1:17,0,115:16:9:20	0/0:0,4,163:12:0:4	0/0:0,1,186:18:10:4
MdMLO19	MDP0000168714	MDC004842.175	4466	I	0	T	G	999	0	DP=1025;VDB=1.954493e-01;RPB=4.112289e+00;AF=0.354166666667;G3=0.6188,0.2245,0.1567;HWE=0.00353;AC1=34;DP4=367,320,178,143;MQ=20;FQ=999;PV4=0.59,0.0074,1,0.25;ADDSNP=4443,4445	GT:PL:DP:SP:GQ	0/1:123,0,8:13:5:16	.:0,15,49:5:0:17	0/0:0,30,124:10:0:31	.:0,0,0:0:0:3	0/1:172,0,21:16:2:29	1/1:206,30,0:10:0:23	0/0:0,27,88:9:0:28	0/0:0,39,124:13:0:40	.:0,9,42:3:0:11	0/0:0,36,82:12:0:37	0/0:0,72,73:24:0:73	0/1:156,0,8:21:0:16	0/0:0,84,80:28:0:84	1/1:145,8,0:16:0:3	0/0:0,48,93:16:0:49	.:0,0,0:0:0:3	.:0,15,66:5:0:17	.:0,21,71:7:0:23	0/0:0,66,158:22:0:67	0/0:0,36,95:12:0:37	1/1:239,21,0:18:0:14	0/1:2,0,29:13:0:3	1/1:206,33,0:17:0:26	0/1:174,0,22:21:4:30	0/0:0,33,87:11:0:34	0/0:0,78,169:26:0:79	0/1:154,0,43:21:0:50	1/1:255,108,0:36:0:99	.:0,9,47:3:0:11	0/0:0,72,91:24:0:73	0/0:0,45,81:15:0:46	0/0:0,30,44:10:0:31	0/1:138,0,5:15:0:13	0/0:0,57,88:19:0:58	.:0,18,49:6:0:20	0/1:99,0,20:19:2:28	1/1:147,9,0:14:0:4	0/1:174,0,25:21:11:33
MdMLO19	MDP0000168714	MDC004842.175	4509	I	0	G	C	69.9	0	DP=1216;VDB=5.228336e-01;RPB=8.318340e-01;AF=0.0729166666667;G3=0.8941,7.971e-07,0.1059;HWE=1.76e-09;AC1=13;DP4=597,470,70,67;MQ=12;FQ=70.4;PV4=0.32,0.079,1.3e-09,1;ADDSNP=4522	GT:PL:DP:SP:GQ	0/0:0,36,89:12:0:42	.:0,18,34:6:0:24	.:0,9,23:3:0:16	.:0,6,16:5:0:13	0/0:0,39,75:13:0:45	0/0:0,33,150:11:0:39	.:0,15,47:5:0:21	0/0:0,36,65:12:0:42	.:28,21,0:7:0:7	0/0:0,60,62:20:0:66	0/0:0,8,22:31:0:15	0/0:0,81,86:27:0:87	0/0:0,99,63:33:0:82	0/0:0,78,91:26:0:84	0/0:0,87,88:29:0:93	.:0,6,9:2:0:13	.:0,18,74:6:0:24	0/0:0,24,49:8:0:30	0/0:0,87,77:29:0:92	0/0:0,57,70:19:0:63	0/0:0,42,130:14:0:48	1/1:48,57,0:19:0:29	0/0:0,51,133:17:0:57	0/0:0,6,105:26:0:13	.:38,21,0:7:0:9	0/0:0,93,68:31:0:87	0/0:0,51,99:17:0:57	0/0:0,111,148:37:0:99	.:0,0,0:0:0:7	0/0:0,108,60:36:0:79	0/0:0,78,151:26:0:84	0/0:0,45,34:15:0:49	0/0:0,3,67:21:0:10	0/0:0,93,60:31:0:79	.:40,18,0:6:0:6	0/0:0,57,73:19:0:63	0/0:0,75,75:25:0:81	0/0:0,75,162:25:0:81
MdMLO19	MDP0000168714	MDC004842.175	4522	I	0	A	T	999	0	DP=1167;VDB=1.755560e-01;RPB=3.761287e-01;AF=0.833333333333;G3=0.1414,0.1099,0.7487;HWE=0.000163;AC1=108;DP4=98,78,578,397;MQ=10;FQ=999;PV4=0.41,0.071,1.3e-14,1;ADDSNP=4509,4546	GT:PL:DP:SP:GQ	1/1:82,33,0:11:0:37	.:24,15,0:5:0:19	.:0,9,23:3:0:3	.:28,18,0:6:0:22	1/1:66,33,0:11:0:37	1/1:66,24,0:8:0:28	.:0,18,66:6:0:9	0/0:0,25,67:12:0:15	1/1:31,24,0:8:0:28	1/1:52,57,0:19:0:60	1/1:32,78,0:26:0:46	1/1:65,78,0:26:0:77	1/1:52,90,0:30:0:66	1/1:74,81,0:27:0:83	1/1:87,84,0:28:0:88	.:9,6,0:2:0:10	.:0,15,63:5:0:6	.:0,1,14:6:0:7	0/1:5,0,38:31:0:15	1/1:70,60,0:20:0:64	1/1:100,45,0:15:0:49	1/1:43,57,0:19:0:55	1/1:99,54,0:18:0:58	1/1:58,63,0:21:0:66	1/1:39,24,0:8:0:28	0/0:0,2,30:31:0:8	0/1:13,0,30:16:0:21	1/1:99,102,0:34:0:99	.:0,0,0:0:0:5	1/1:44,93,0:31:0:58	1/1:136,63,0:21:0:67	1/1:33,45,0:15:0:45	1/1:44,54,0:18:0:55	1/1:43,87,0:29:0:57	.:23,15,0:5:0:19	1/1:63,57,0:19:0:61	1/1:74,78,0:26:0:81	1/1:125,66,0:22:0:70
MdMLO19	MDP0000168714	MDC004842.175	4546	I	0	T	G	999	0	DP=1093;VDB=3.393495e-01;RPB=2.522264e+00;AF=0.40243902439;G3=0.4674,0.2139,0.3187;HWE=8.14e-05;AC1=56;DP4=260,235,347,217;MQ=12;FQ=999;PV4=0.0034,0.49,2.5e-25,1;ADDSNP=4522,4564	GT:PL:DP:SP:GQ	0/1:15,0,34:10:3:17	.:22,15,0:5:0:11	.:0,6,27:2:0:6	.:26,15,0:7:0:11	0/1:21,0,9:10:2:13	0/0:0,39,97:13:0:37	.:0,18,70:6:0:16	0/0:0,39,109:14:0:37	.:31,31,31:8:0:3	1/1:77,48,0:16:0:44	1/1:34,30,0:17:0:25	0/0:0,3,47:26:2:4	1/1:96,69,0:23:0:65	0/0:0,42,57:25:2:40	1/1:99,66,0:22:0:62	.:9,6,0:2:0:3	.:0,12,57:4:0:11	.:0,3,18:5:0:4	0/1:31,0,82:29:0:33	1/1:71,54,0:19:0:50	0/0:0,51,111:17:0:49	.:35,38,36:15:0:3	0/0:0,60,80:22:0:58	0/0:0,36,51:19:0:34	.:38,38,38:6:0:3	0/1:22,0,64:30:1:24	0/0:0,36,95:12:0:34	0/0:0,90,86:30:0:85	.:15,15,15:1:0:3	1/1:72,81,0:27:0:69	1/1:139,45,0:15:0:41	1/1:46,42,0:14:0:37	0/0:0,27,40:17:5:25	1/1:77,84,0:28:0:73	.:17,17,17:4:0:3	0/0:0,16,59:14:0:14	0/1:29,0,40:30:6:31	0/1:53,0,28:22:2:32
MdMLO19	MDP0000168714	MDC004842.175	4564	I	0	T	C	125	0	DP=995;VDB=2.146189e-01;RPB=2.222079e+00;AF=0.0666666666667;AC1=6;DP4=542,410,27,13;MQ=13;FQ=125;PV4=0.2,0.38,1,1;ADDSNP=4546,4582	GT:PL:DP:SP:GQ	0/1:13,0,42:9:4:5	.:0,12,21:4:0:22	.:0,9,40:3:0:19	.:0,21,40:7:0:31	0/0:0,36,74:12:0:46	0/0:0,36,94:12:0:46	.:0,18,85:6:0:28	0/0:0,48,125:16:0:58	0/0:0,24,31:8:0:34	0/0:0,45,69:15:0:55	0/0:0,42,63:14:0:52	0/0:0,69,95:23:0:79	0/0:0,60,114:20:0:70	0/0:0,72,91:24:0:82	0/1:23,0,19:20:2:13	.:0,9,24:3:0:19	.:0,12,57:4:0:22	0/0:0,24,87:8:0:34	0/0:0,93,142:31:0:99	0/0:0,42,52:14:0:52	0/0:0,54,113:18:0:64	0/0:0,42,44:14:0:52	0/0:0,57,98:19:0:67	0/0:0,51,82:17:0:61	.:0,12,34:4:0:22	0/0:0,90,138:30:0:99	0/0:0,45,127:15:0:55	0/0:0,69,94:23:0:79	.:0,3,15:1:0:14	0/0:0,78,100:26:0:88	1/1:131,31,0:14:0:15	0/0:0,30,60:10:0:40	0/0:0,42,65:14:0:52	0/0:0,81,93:27:0:91	.:0,6,13:2:0:16	0/0:0,42,90:14:0:52	0/0:0,84,110:28:0:94	0/1:35,0,47:21:4:25
MdMLO19	MDP0000168714	MDC004842.175	4582	I	0	T	C	999	0	DP=940;VDB=4.704030e-01;RPB=-4.352030e+00;AF=0.406976744186;G3=0.621,0.186,0.193;HWE=0.000147;AC1=36;DP4=382,245,144,150;MQ=14;FQ=999;PV4=0.00078,1,1,1;ADDSNP=4613,4614,4609,4564,4601	GT:PL:DP:SP:GQ	1/1:128,31,0:14:0:24	.:0,9,15:3:0:10	.:0,12,55:4:0:13	.:0,9,23:3:0:10	0/1:28,0,25:10:0:26	1/1:126,45,0:15:0:38	.:0,18,95:6:0:19	0/0:0,66,160:22:0:67	.:0,18,26:6:0:19	0/0:0,39,74:13:0:40	0/0:0,24,57:8:0:25	0/1:67,0,26:22:2:33	0/0:0,60,137:20:0:61	1/1:90,17,0:23:0:10	0/0:0,60,78:20:0:61	.:0,9,24:3:0:11	.:0,12,62:4:0:13	0/0:0,27,105:9:0:28	0/0:0,87,169:29:0:88	0/0:0,24,41:8:0:25	1/1:119,57,0:19:0:50	.:0,15,24:5:0:16	1/1:110,36,0:21:0:29	1/1:69,10,0:13:3:5	.:0,12,34:4:0:13	0/0:0,84,152:28:0:85	0/1:13,0,92:16:10:12	1/1:121,51,0:17:0:44	.:0,3,15:1:0:6	0/0:0,66,115:22:0:67	0/0:0,36,78:12:0:37	0/0:0,36,93:12:0:37	1/1:71,5,0:10:7:4	0/0:0,84,130:28:0:85	.:0,3,6:1:0:5	1/1:51,2,0:12:0:6	0/1:66,0,38:25:7:45	0/1:44,0,5:18:0:12
MdMLO19	MDP0000168714	MDC004842.175	4601	I	0	CAAAAAAA	CAAAAAAAA	999	0	INDEL;IS=24,0.774194;DP=871;VDB=2.346567e-03;AF=0.225;G3=0.6346,0.08948,0.2759;HWE=1.02e-05;AC1=42;DP4=149,144,112,32;MQ=18;FQ=999;PV4=5.3e-08,1,2.3e-06,1;ADDSNP=4613,4614,4609,4634,4582	GT:PL:DP:SP:GQ	.:0,6,24:2:0:7	.:0,0,0:0:0:3	.:0,12,49:4:0:13	.:0,0,0:0:0:3	.:12,0,21:6:0:12	0/0:0,36,96:12:0:36	0/0:0,24,84:8:0:24	0/0:0,48,109:17:0:48	.:0,0,0:0:0:3	.:41,12,0:4:0:7	.:34,9,0:3:0:5	0/1:2,0,41:9:3:4	1/1:76,30,0:12:0:24	.:0,18,64:6:0:18	.:31,10,1:4:0:5	.:14,3,0:1:0:4	.:0,6,28:2:0:7	0/1:3,0,48:8:3:5	0/0:0,26,91:23:0:26	.:14,3,0:1:0:4	0/0:0,24,62:8:0:24	.:11,11,11:1:0:3	.:0,18,59:6:0:18	.:0,15,52:6:0:15	.:6,6,6:1:0:3	0/1:11,0,72:18:2:11	0/0:0,39,102:13:0:39	.:0,18,65:6:0:18	.:0,0,0:0:0:3	.:74,51,36:9:0:9	.:0,0,0:0:0:3	.:47,12,0:4:0:7	.:0,6,25:2:0:7	1/1:86,36,0:13:0:30	.:0,0,0:0:0:3	.:1,0,34:7:0:3	0/1:29,0,17:8:10:22	.:0,9,34:4:0:10
MdMLO19	MDP0000168714	MDC004842.175	4609	I	0	N	T,A	999	0	DP=829;VDB=4.845668e-01;AF=0.983870967742,0.0161290322581;AC1=130;DP4=0,0,288,254;MQ=18;FQ=-19.5;ADDSNP=4613,4614,4634,4643,4601,4582	GT:PL:DP:SP:GQ	1/1:172,51,0,172,51,172:17:0:71	.:8,4,1,6,0,3:2:0:23	.:71,12,0,71,12,71:4:0:32	.:5,5,5,3,3,0:1:0:20	1/1:104,24,0,104,24,104:8:0:44	1/1:126,39,0,126,39,126:13:0:59	1/1:125,27,0,125,27,125:9:0:47	1/1:170,51,0,170,51,170:17:0:71	.:6,6,6,3,3,0:1:0:20	.:32,32,32,6,6,0:2:0:20	.:45,45,45,9,9,0:3:0:20	1/1:137,48,0,134,23,128:18:0:68	.:9,9,9,3,3,0:1:0:20	1/1:133,45,0,134,34,131:16:0:65	.:0,0,0,0,0,0:0:0:20	.:0,0,0,0,0,0:0:0:20	.:41,6,0,41,6,41:2:0:26	.:101,18,0,101,18,101:6:0:38	1/1:191,66,0,191,66,191:22:0:86	.:0,0,0,0,0,0:0:0:20	1/1:144,57,0,144,57,144:19:0:77	.:19,3,0,19,3,19:1:0:23	1/1:128,45,0,126,31,123:16:0:65	1/1:140,39,0,140,39,140:13:0:59	.:18,3,0,18,3,18:1:0:23	1/1:154,45,0,157,36,154:16:0:65	1/1:166,57,0,166,57,166:19:0:77	1/1:153,51,0,153,51,153:17:0:71	.:0,0,0,0,0,0:0:0:20	.:45,45,45,9,9,0:3:0:20	.:0,0,0,0,0,0:0:0:20	.:0,0,0,0,0,0:0:0:20	1/1:123,27,0,123,27,123:9:0:47	.:0,0,0,0,0,0:0:0:20	.:6,6,6,3,3,0:1:0:20	1/1:122,30,0,122,30,122:10:0:50	1/1:136,42,0,133,27,129:15:0:62	1/1:121,33,0,121,33,121:11:0:53
MdMLO19	MDP0000168714	MDC004842.175	4613	I	0	N	G,A	999	0	DP=821;VDB=3.676967e-01;AF=0.967741935484,0.0322580645161;AC1=130;DP4=0,0,315,256;MQ=19;FQ=-20.8;ADDSNP=4614,4609,4634,4643,4645,4601,4582	GT:PL:DP:SP:GQ	1/1:172,51,0,172,51,172:17:0:73	.:8,4,1,6,0,3:2:0:25	.:90,15,0,90,15,90:5:0:37	.:0,0,0,0,0,0:0:0:22	.:97,21,0,97,21,97:7:0:43	1/1:118,36,0,118,36,118:12:0:58	1/1:125,27,0,125,27,125:9:0:49	1/1:168,48,0,168,48,168:16:0:70	.:49,9,0,51,4,48:4:0:31	.:32,32,32,6,6,0:2:0:22	1/2:104,54,42,69,0,56:8:0:34	1/1:141,48,0,126,3,117:19:0:70	.:9,9,9,3,3,0:1:0:22	1/1:148,45,0,148,45,148:15:0:67	.:0,0,0,0,0,0:0:0:22	.:0,0,0,0,0,0:0:0:22	.:22,3,0,22,3,22:1:0:25	.:94,18,0,85,0,82:7:0:40	1/1:191,66,0,191,66,191:22:0:88	.:0,0,0,0,0,0:0:0:22	1/1:144,57,0,144,57,144:19:0:79	.:62,9,0,62,9,62:3:0:31	1/1:154,51,0,153,37,150:18:0:73	1/1:140,42,0,140,42,140:14:0:64	.:40,6,0,40,6,40:2:0:28	1/1:145,42,0,132,1,123:17:0:64	1/1:169,57,0,169,57,169:19:0:79	1/1:169,57,0,169,57,169:19:0:79	.:14,3,0,14,3,14:1:0:25	.:45,45,45,9,9,0:3:0:22	.:22,22,22,3,3,0:1:0:22	.:0,0,0,0,0,0:0:0:22	1/1:123,27,0,123,27,123:9:0:49	.:0,0,0,0,0,0:0:0:22	.:19,4,1,18,0,15:2:0:25	1/1:122,30,0,122,30,122:10:0:52	1/1:134,39,0,130,24,127:14:0:61	1/1:110,30,0,101,11,98:11:0:52
MdMLO19	MDP0000168714	MDC004842.175	4614	I	0	N	T,A	999	0	DP=835;VDB=3.502001e-01;AF=0.953125,0.046875;AC1=130;DP4=0,0,318,263;MQ=19;FQ=-21;ADDSNP=4613,4609,4634,4643,4645,4601,4582	GT:PL:DP:SP:GQ	1/1:172,51,0,172,51,172:17:0:73	.:9,3,0,9,3,9:1:0:25	.:90,15,0,90,15,90:5:0:37	.:0,0,0,0,0,0:0:0:22	1/2:94,24,3,79,0,76:8:0:43	1/1:118,36,0,118,36,118:12:0:58	1/1:125,27,0,125,27,125:9:0:49	1/1:168,48,0,168,48,168:16:0:70	.:54,9,0,54,9,54:3:0:31	.:32,32,32,6,6,0:2:0:22	1/2:131,70,55,84,0,69:10:0:37	1/1:141,48,0,126,3,117:19:0:70	.:95,95,95,15,15,0:5:0:22	1/1:158,45,0,158,45,158:15:0:67	.:0,0,0,0,0,0:0:0:22	.:0,0,0,0,0,0:0:0:22	.:22,3,0,22,3,22:1:0:25	.:94,18,0,85,0,82:7:0:40	1/1:191,66,0,191,66,191:22:0:88	.:27,3,0,27,3,27:1:0:25	1/1:146,51,0,146,51,146:17:0:73	.:62,9,0,62,9,62:3:0:31	1/1:168,54,0,166,40,163:19:0:76	1/1:140,42,0,140,42,140:14:0:64	.:40,6,0,40,6,40:2:0:28	1/1:149,42,0,134,6,128:16:0:64	1/1:169,57,0,169,57,169:19:0:79	1/1:169,57,0,169,57,169:19:0:79	.:38,6,0,38,6,38:2:0:28	.:93,93,93,18,18,0:6:0:22	.:22,22,22,3,3,0:1:0:22	.:0,0,0,0,0,0:0:0:22	1/1:123,27,0,123,27,123:9:0:49	.:49,49,49,6,6,0:2:0:22	.:21,3,0,21,3,21:1:0:25	1/1:122,30,0,122,30,122:10:0:52	1/1:126,36,0,122,21,119:13:0:58	1/1:110,30,0,101,11,98:11:0:52
MdMLO19	MDP0000168714	MDC004842.175	4634	I	0	ATTTT	ATTTTT	999	0	INDEL;IS=37,0.880952;DP=1014;VDB=2.623939e-01;AF=0.418604651163;G3=0.2783,0.3285,0.3932;HWE=0.0163;AC1=73;DP4=247,219,242,141;MQ=24;FQ=999;PV4=0.0034,1,1,0.0054;ADDSNP=4656,4613,4614,4609,4643,4645,4601	GT:PL:DP:SP:GQ	0/0:0,57,183:19:0:53	.:101,18,0:6:0:16	.:0,1,66:5:0:5	.:45,6,0:2:0:5	0/1:27,0,70:10:3:31	0/0:0,33,144:11:0:29	0/0:0,2,107:11:0:4	0/0:0,31,177:16:0:27	.:51,12,0:4:0:10	1/1:117,27,0:9:0:25	1/1:198,69,0:23:0:67	0/1:21,0,105:20:2:25	1/1:209,69,0:23:0:67	0/1:14,0,87:12:0:18	1/1:166,45,0:15:0:43	.:0,0,0:0:0:3	.:0,6,47:2:0:4	0/1:49,0,87:12:0:53	0/1:68,0,148:24:0:72	.:116,18,0:6:0:16	0/0:0,30,149:14:0:26	.:132,21,0:7:0:19	0/0:0,19,154:16:3:15	0/0:0,4,150:18:3:3	.:36,6,0:2:0:5	0/1:85,0,136:24:4:89	0/0:0,72,208:24:0:68	0/0:0,87,227:29:0:83	.:24,6,0:2:0:5	1/1:176,57,0:19:0:55	1/1:165,42,0:14:0:40	1/1:148,33,0:11:0:31	0/0:0,14,124:10:0:10	1/1:194,63,0:21:0:61	.:67,9,0:3:0:8	0/1:91,0,68:15:0:70	0/1:46,0,88:16:0:50	0/1:79,0,66:15:0:68
MdMLO19	MDP0000168714	MDC004842.175	4643	I	0	T	A	999	0	DP=1055;VDB=3.736514e-01;RPB=5.661876e+00;AF=0.302083333333;AC1=28;DP4=430,310,152,147;MQ=27;FQ=999;PV4=0.038,1,6.5e-05,1;ADDSNP=4656,4613,4614,4609,4670,4634,4645	GT:PL:DP:SP:GQ	1/1:155,8,0:19:3:3	0/0:0,27,202:9:0:29	.:0,15,104:5:0:18	.:0,12,100:4:0:15	0/1:70,0,32:9:3:40	1/1:192,33,0:11:0:25	0/0:0,39,199:13:0:41	0/0:0,60,255:20:0:62	.:0,21,157:7:0:23	0/0:0,54,230:18:0:56	0/0:0,84,255:28:0:86	0/1:185,0,16:22:0:25	0/0:0,90,255:30:0:92	0/1:94,0,109:14:0:92	0/0:0,63,255:21:0:65	.:0,0,0:0:0:4	.:0,12,113:4:0:15	0/0:0,39,182:13:0:41	0/0:0,75,255:25:0:77	0/0:0,33,255:11:0:35	0/1:132,0,23:16:0:31	0/0:0,30,220:10:0:32	1/1:188,4,0:16:3:6	0/1:187,0,34:19:0:42	.:0,15,114:5:0:18	0/0:0,78,255:26:0:80	0/1:74,0,228:28:4:72	1/1:255,87,0:29:0:79	.:0,18,137:6:0:21	0/0:0,90,255:30:0:92	0/0:0,60,251:20:0:62	0/0:0,39,193:13:0:41	0/1:125,0,83:13:3:91	0/0:0,81,255:27:0:83	.:0,15,131:5:0:18	0/1:154,0,127:21:2:99	0/1:136,0,61:18:2:69	0/1:85,0,98:16:0:83
MdMLO19	MDP0000168714	MDC004842.175	4645	I	0	G	A	999	0	DP=1067;VDB=2.050682e-01;RPB=2.803034e-01;AF=0.0208333333333;AC1=2;DP4=570,458,12,10;MQ=28;FQ=999;PV4=1,0.18,0.033,1;ADDSNP=4656,4613,4614,4670,4634,4643	GT:PL:DP:SP:GQ	0/0:0,60,216:20:0:75	0/0:0,27,201:9:0:42	.:0,15,104:5:0:30	.:0,12,111:4:0:27	0/0:0,27,128:9:0:42	0/0:0,33,191:11:0:48	0/0:0,39,201:13:0:54	0/0:0,60,255:20:0:75	.:0,21,157:7:0:36	0/1:141,0,90:18:2:99	0/0:0,84,255:28:0:99	0/0:0,66,237:22:0:81	0/0:0,87,255:29:0:99	0/0:0,45,235:15:0:60	0/0:0,66,255:22:0:81	.:0,0,0:0:0:15	.:0,12,115:4:0:27	0/0:0,39,183:13:0:54	0/0:0,72,255:24:0:87	0/0:0,33,255:11:0:48	0/0:0,48,195:16:0:63	0/0:0,36,246:12:0:51	0/0:0,51,255:17:0:66	0/0:0,54,245:18:0:69	.:0,15,113:5:0:30	0/0:0,78,255:26:0:93	0/0:0,84,255:28:0:99	0/0:0,87,255:29:0:99	.:0,18,137:6:0:33	0/0:0,87,255:29:0:99	0/0:0,60,255:20:0:75	0/0:0,39,208:13:0:54	0/0:0,39,221:13:0:54	0/0:0,81,255:27:0:96	.:0,15,131:5:0:30	0/0:0,63,255:21:0:78	0/0:0,54,216:18:0:69	0/0:0,48,191:16:0:63
MdMLO19	MDP0000168714	MDC004842.175	4656	I	0	T	A	999	0	DP=1128;VDB=8.965179e-02;RPB=-4.752468e+00;AF=0.11;AC1=16;DP4=564,465,44,43;MQ=31;FQ=999;PV4=0.5,1,1,1;ADDSNP=4670,4634,4643,4645	GT:PL:DP:SP:GQ	0/0:0,57,255:19:0:62	0/0:0,33,231:11:0:38	.:0,12,89:4:0:18	.:83,0,15:4:0:27	0/0:0,30,167:10:0:35	0/0:0,30,205:10:0:35	0/0:0,39,219:13:0:44	0/0:0,57,255:19:0:62	.:98,0,51:7:0:63	0/0:0,63,255:21:0:68	0/1:161,0,219:31:6:99	0/0:0,72,255:24:0:77	0/0:0,96,255:32:0:99	0/0:0,48,255:16:0:53	0/0:0,66,255:22:0:71	.:0,0,0:0:0:6	.:0,15,145:5:0:21	0/0:0,36,176:12:0:41	0/0:0,78,255:26:0:83	0/0:0,48,255:16:0:53	0/0:0,48,199:16:0:53	1/1:251,16,0:15:0:6	0/0:0,57,255:19:0:62	0/1:26,0,221:22:2:21	.:52,0,52:6:0:46	0/0:0,84,255:28:0:89	0/0:0,81,255:27:0:86	0/0:0,93,255:31:0:98	.:0,21,156:7:0:27	0/0:0,96,255:32:0:99	0/0:0,72,255:24:0:77	0/0:0,42,225:14:0:47	0/1:90,0,144:13:3:85	0/0:0,81,255:27:0:86	.:118,0,46:7:0:58	0/0:0,63,255:21:0:68	0/0:0,45,215:15:0:50	0/0:0,51,237:17:0:56
MdMLO19	MDP0000168714	MDC004842.175	4670	I	0	ACCC	ACC	999	0	INDEL;IS=11,1.000000;DP=1223;VDB=5.203581e-01;AF=0.172727272727;AC1=24;DP4=505,493,64,28;MQ=35;FQ=999;PV4=0.00046,8.1e-20,1,1;ADDSNP=4656,4643,4645,4694	GT:PL:DP:SP:GQ	0/0:0,66,255:22:0:69	0/1:74,0,87:11:0:71	.:8,0,61:4:0:6	.:0,12,89:4:0:16	0/0:0,24,161:8:0:27	0/0:0,24,177:8:0:27	0/0:0,30,193:10:0:33	0/1:52,0,203:16:0:49	0/1:28,0,126:10:0:25	0/0:0,54,255:18:0:57	0/0:0,87,255:29:0:90	0/0:0,63,255:21:0:66	0/0:0,81,255:27:0:84	0/0:0,51,255:17:0:54	0/0:0,57,255:19:0:60	.:32,3,0:1:0:7	.:41,0,98:6:0:38	0/0:0,36,189:12:0:39	0/0:0,72,255:24:0:75	0/0:0,37,255:19:0:40	0/1:35,0,160:14:0:32	0/0:0,57,255:19:0:60	0/0:0,36,255:17:0:39	0/0:0,54,255:18:0:57	0/1:105,0,70:10:2:79	0/0:0,84,255:28:0:87	0/0:0,87,255:29:0:90	0/0:0,96,255:32:0:99	1/1:165,33,0:11:0:24	0/0:0,75,255:25:0:78	0/0:0,63,255:21:0:66	0/1:26,0,114:8:3:23	0/0:0,48,247:16:0:51	0/0:0,60,255:20:0:63	0/1:60,0,94:8:3:57	0/0:0,54,249:18:0:57	0/0:0,45,229:15:0:48	0/0:0,54,254:18:0:57
MdMLO19	MDP0000168714	MDC004842.175	4694	I	0	G	A	56.4	0	DP=1338;VDB=1.278059e-01;RPB=-5.147496e-01;AF=0.0178571428571;AC1=2;DP4=720,603,8,1;MQ=34;FQ=56.4;PV4=0.046,0.34,0.38,1;ADDSNP=4713,4670	GT:PL:DP:SP:GQ	0/0:0,63,255:21:0:78	0/0:0,39,253:13:0:54	.:0,12,81:4:0:27	.:0,15,138:5:0:30	.:0,15,160:5:0:30	0/0:0,39,255:13:0:54	0/0:0,33,230:11:0:48	0/0:0,63,255:21:0:78	0/0:0,36,238:12:0:51	0/0:0,81,255:27:0:96	0/0:0,114,255:38:0:99	0/0:0,72,255:24:0:87	0/0:0,123,255:41:0:99	0/0:0,66,255:22:0:81	0/0:0,90,255:30:0:99	.:0,3,26:1:0:19	0/0:0,27,208:9:0:42	0/0:0,30,209:10:0:45	0/0:0,60,255:20:0:75	0/0:0,81,255:27:0:96	0/0:0,57,255:19:0:72	0/0:0,66,255:22:0:81	0/1:24,0,255:22:10:9	0/0:0,81,255:27:0:96	0/0:0,39,251:13:0:54	0/0:0,108,255:36:0:99	0/0:0,90,255:30:0:99	0/0:0,111,255:37:0:99	0/0:0,36,223:12:0:51	0/0:0,111,255:37:0:99	0/0:0,75,255:25:0:90	0/0:0,42,255:14:0:57	0/0:0,60,255:20:0:75	0/0:0,78,255:26:0:93	0/1:84,0,136:10:3:69	0/0:0,60,255:20:0:75	0/0:0,60,255:20:0:75	0/0:0,69,255:23:0:84
MdMLO19	MDP0000168714	MDC004842.175	4713	I	0	G	A	999	0	DP=1336;VDB=1.489385e-01;RPB=9.691734e-01;AF=0.00892857142857;AC1=1;DP4=664,653,9,5;MQ=34;FQ=999;PV4=0.42,1,1,1;ADDSNP=4737,4694	GT:PL:DP:SP:GQ	0/0:0,78,255:26:0:96	0/0:0,39,255:13:0:57	.:0,9,82:3:0:27	.:0,18,142:6:0:36	.:0,21,188:7:0:39	0/0:0,45,255:15:0:63	0/0:0,24,205:8:0:42	0/0:0,63,255:21:0:81	0/0:0,33,243:11:0:51	0/0:0,81,255:27:0:99	0/0:0,96,255:32:0:99	0/0:0,75,255:25:0:93	0/0:0,138,255:46:0:99	0/0:0,78,255:26:0:96	0/0:0,99,255:33:0:99	.:0,6,60:2:0:24	0/0:0,27,207:9:0:45	0/0:0,24,199:8:0:42	0/0:0,54,255:18:0:72	0/0:0,87,255:29:0:99	0/0:0,66,255:22:0:84	0/0:0,57,255:19:0:75	0/0:0,75,255:25:0:93	0/0:0,69,255:23:0:87	0/0:0,33,237:11:0:51	0/0:0,87,255:29:0:99	0/0:0,90,255:30:0:99	0/0:0,111,255:37:0:99	0/0:0,36,222:12:0:54	0/0:0,117,255:39:0:99	0/0:0,72,255:24:0:90	0/0:0,57,255:19:0:75	0/0:0,60,255:20:0:78	0/0:0,69,255:23:0:87	0/0:0,27,209:9:0:45	0/0:0,69,255:23:0:87	0/0:0,54,255:18:0:72	0/0:0,51,255:17:0:69
MdMLO19	MDP0000168714	MDC004842.175	4737	I	0	N	C,T	999	0	DP=1262;VDB=5.246574e-01;AF=0.714285714286,0.285714285714;AC1=130;DP4=0,0,624,637;MQ=33;FQ=-23.9;ADDSNP=4766,4713	GT:PL:DP:SP:GQ	1/2:255,229,180,245,0,206:29:0:74	1/2:207,117,102,114,0,99:10:0:40	.:99,12,0,99,12,99:4:0:37	.:119,93,90,33,0,21:5:0:28	1/2:206,74,56,151,0,142:9:0:43	1/1:233,42,0,233,42,233:14:0:67	.:107,25,13,89,0,86:5:0:37	1/1:255,57,0,255,57,255:19:0:82	1/1:206,27,0,206,27,206:9:0:52	2/2:255,255,255,90,90,0:30:0:25	1/2:255,250,223,191,0,149:23:0:52	1/2:255,255,232,191,0,145:27:0:48	2/2:255,255,255,129,129,0:43:0:25	1/1:255,87,0,255,87,255:29:0:99	2/2:255,255,255,99,99,0:33:0:25	.:118,52,43,76,0,70:5:0:34	1/1:204,30,0,204,30,204:10:0:55	1/2:174,25,4,158,0,155:8:0:46	1/2:255,203,188,106,0,76:15:0:40	1/2:255,255,255,75,0,18:22:0:25	1/1:255,66,0,255,66,255:22:0:91	1/1:255,51,0,255,51,255:17:0:76	1/1:255,69,0,255,69,255:23:0:94	1/1:255,63,0,255,63,255:21:0:88	1/1:236,36,0,236,36,236:12:0:61	1/2:255,255,228,255,0,216:27:0:52	1/1:255,66,0,255,66,255:22:0:91	1/1:255,81,0,255,81,255:27:0:99	1/1:208,33,0,208,33,208:11:0:58	2/2:255,255,255,123,123,0:41:0:25	2/2:255,255,255,57,57,0:19:0:25	1/2:255,228,219,76,0,25:20:0:34	1/1:255,45,0,255,45,255:15:0:70	2/2:255,255,255,75,75,0:25:0:25	1/1:185,24,0,185,24,185:8:0:49	1/2:255,158,119,207,0,183:21:0:64	1/2:255,218,188,172,0,139:21:0:55	1/2:255,255,228,193,0,151:23:0:52
MdMLO19	MDP0000168714	MDC004842.175	4766	I	0	C	A	999	0	DP=1300;VDB=1.490202e-03;RPB=7.897849e+00;AF=0.0892857142857;AC1=12;DP4=685,569,23,19;MQ=29;FQ=999;PV4=1,0.32,0.0011,0.00043;ADDSNP=4779,4737,4796	GT:PL:DP:SP:GQ	0/0:0,90,255:30:0:97	0/0:0,33,190:11:0:40	0/0:0,24,154:8:0:31	0/0:0,24,181:8:0:31	0/0:0,27,194:9:0:34	0/0:0,51,205:17:0:58	0/0:0,24,176:8:0:31	0/0:0,69,255:23:0:76	.:48,0,44:5:0:41	0/0:0,72,255:24:0:79	0/1:30,0,170:15:3:23	0/0:0,84,255:28:0:91	0/0:0,126,255:42:0:99	0/0:0,90,255:30:0:97	0/0:0,114,255:38:0:99	.:0,15,125:5:0:22	0/0:0,24,156:8:0:31	0/0:0,57,255:19:0:64	0/0:0,69,255:23:0:76	0/0:0,78,255:26:0:85	0/0:0,81,255:27:0:88	.:65,0,9:5:0:22	0/0:0,78,255:26:0:85	0/1:60,0,130:15:0:53	0/1:6,0,140:9:0:4	0/0:0,81,255:27:0:88	0/0:0,54,249:18:0:61	0/0:0,81,255:27:0:88	0/0:0,42,218:14:0:49	0/0:0,129,255:43:0:99	0/0:0,66,255:22:0:73	0/0:0,72,255:24:0:79	0/1:88,0,114:12:0:81	0/0:0,66,255:22:0:73	.:18,0,55:4:0:11	0/0:0,69,255:23:0:76	0/0:0,75,255:25:0:82	0/0:0,69,255:23:0:76
MdMLO19	MDP0000168714	MDC004842.175	4779	I	0	G	A	999	0	DP=1307;VDB=3.755945e-01;RPB=5.804193e-01;AF=0.245454545455;AC1=28;DP4=555,421,159,165;MQ=28;FQ=999;PV4=0.017,1,2.9e-36,1;ADDSNP=4766,4796,4802,4808	GT:PL:DP:SP:GQ	0/1:170,0,154:29:13:99	0/0:0,33,207:11:0:36	0/0:0,27,160:9:0:30	0/0:0,24,181:8:0:27	0/1:88,0,163:14:5:85	1/1:192,51,0:17:0:42	0/0:0,27,194:9:0:30	0/0:0,72,255:24:0:75	.:0,18,119:6:0:21	0/0:0,69,255:23:0:72	0/0:0,39,225:13:0:42	0/1:160,0,197:32:8:99	0/0:0,111,255:37:0:99	0/1:182,0,179:32:3:99	0/0:0,111,255:37:0:99	.:0,18,146:6:0:21	0/0:0,30,191:10:0:33	0/0:0,48,255:16:0:51	0/0:0,75,255:25:0:78	0/0:0,69,255:23:0:72	0/1:211,0,22:28:0:31	.:9,0,65:5:0:7	0/1:219,0,65:30:2:74	0/1:143,0,7:15:2:16	.:0,18,128:6:0:21	0/0:0,84,255:28:0:87	0/1:113,0,128:17:0:99	1/1:242,57,0:19:0:48	0/0:0,51,232:17:0:54	0/0:0,126,255:42:0:99	0/0:0,66,255:22:0:69	0/0:0,72,255:24:0:75	0/1:80,0,50:8:0:59	0/0:0,63,255:21:0:66	.:0,9,63:3:0:12	0/1:150,0,170:26:4:99	0/1:182,0,169:25:6:99	0/1:127,0,176:22:4:99
MdMLO19	MDP0000168714	MDC004842.175	4796	I	0	C	T	999	0	DP=1228;VDB=4.166943e-01;RPB=-5.174366e-01;AF=0.06;AC1=8;DP4=632,508,46,31;MQ=29;FQ=999;PV4=0.48,1,3.9e-05,0.47;ADDSNP=4779,4828,4825,4766,4802,4808	GT:PL:DP:SP:GQ	0/0:0,87,255:29:0:96	0/0:0,30,202:10:0:39	0/0:0,27,175:9:0:36	.:0,21,161:7:0:30	0/1:147,0,162:18:5:99	0/1:68,0,110:13:7:59	.:0,21,166:7:0:30	0/0:0,66,255:22:0:75	.:0,12,96:4:0:21	0/0:0,69,255:23:0:78	0/0:0,30,211:10:0:39	0/0:0,90,255:30:0:99	0/0:0,114,255:38:0:99	0/0:0,81,255:27:0:90	0/0:0,96,255:32:0:99	.:0,21,163:7:0:30	0/0:0,27,177:9:0:36	0/0:0,51,255:17:0:60	0/0:0,72,255:24:0:81	0/0:0,60,255:20:0:69	0/0:0,75,255:25:0:84	.:0,3,24:1:0:12	0/1:230,0,51:27:8:66	0/0:0,33,194:11:0:42	.:0,15,116:5:0:24	0/0:0,78,255:26:0:87	0/0:0,48,248:16:0:57	0/0:0,72,255:24:0:81	0/0:0,48,231:16:0:57	0/0:0,108,255:36:0:99	0/0:0,60,255:21:0:69	0/0:0,66,255:22:0:75	0/0:0,24,170:8:0:33	0/0:0,78,255:26:0:87	.:0,6,51:2:0:15	0/0:0,81,255:27:0:90	0/1:197,0,132:23:15:99	0/0:0,66,255:22:0:75
MdMLO19	MDP0000168714	MDC004842.175	4802	I	0	G	A	999	0	DP=1226;VDB=4.912874e-01;RPB=-9.768732e-01;AF=0.18;AC1=20;DP4=586,421,114,94;MQ=29;FQ=999;PV4=0.4,1,3.6e-14,0.17;ADDSNP=4779,4828,4825,4835,4796,4808	GT:PL:DP:SP:GQ	0/1:174,0,155:27:7:99	0/0:0,27,182:9:0:31	0/0:0,30,181:10:0:34	.:0,18,152:6:0:22	0/0:0,51,255:17:0:55	0/1:128,0,65:14:6:75	.:0,21,166:7:0:25	0/0:0,72,255:24:0:76	.:0,9,79:3:0:14	0/0:0,75,255:25:0:79	0/0:0,33,222:11:0:37	0/1:200,0,140:30:9:99	0/0:0,111,255:37:0:99	0/1:204,0,133:29:12:99	0/0:0,96,255:32:0:99	.:0,21,163:7:0:25	0/0:0,27,177:9:0:31	0/0:0,54,255:18:0:58	0/0:0,69,255:23:0:73	0/0:0,60,255:20:0:64	0/1:220,0,37:23:0:47	.:44,6,0:2:0:6	0/0:0,81,255:27:0:85	1/1:205,36,0:12:0:26	.:0,12,97:4:0:17	0/0:0,90,255:30:0:94	0/1:74,0,174:16:5:70	1/1:255,69,0:23:0:59	0/0:0,45,230:15:0:49	0/0:0,108,255:36:0:99	0/0:0,69,255:23:0:73	0/0:0,60,255:20:0:64	1/1:172,24,0:8:0:14	0/0:0,78,255:26:0:82	.:0,3,26:1:0:8	0/0:0,78,255:26:0:82	0/0:0,87,255:29:0:91	0/1:147,0,158:22:5:99
MdMLO19	MDP0000168714	MDC004842.175	4808	I	0	C	T	91.5	0	DP=1207;VDB=7.351364e-02;RPB=2.187010e+00;AF=0.00961538461538;AC1=1;DP4=697,496,6,3;MQ=29;FQ=91.6;PV4=0.74,0.017,0.041,1;ADDSNP=4779,4828,4825,4835,4796,4802	GT:PL:DP:SP:GQ	0/0:0,81,255:27:0:99	0/0:0,30,199:10:0:48	0/0:0,27,163:9:0:45	.:0,18,152:6:0:36	0/0:0,57,255:19:0:75	0/0:0,45,207:15:0:63	0/0:0,24,172:8:0:42	0/0:0,69,255:23:0:87	.:0,9,79:3:0:27	0/0:0,69,255:23:0:87	0/0:0,24,183:8:0:42	0/0:0,84,255:28:0:99	0/0:0,102,255:34:0:99	0/0:0,87,255:29:0:99	0/0:0,93,255:31:0:99	0/0:0,24,180:8:0:42	0/0:0,27,177:9:0:45	0/0:0,60,255:20:0:78	0/0:0,75,255:25:0:93	0/0:0,60,255:20:0:78	0/0:0,75,255:25:0:93	.:0,6,44:2:0:24	0/0:0,78,255:26:0:96	0/0:0,39,212:13:0:57	.:0,12,97:4:0:30	0/0:0,96,255:32:0:99	0/0:0,51,244:17:0:69	0/0:0,69,255:23:0:87	0/0:0,45,230:15:0:63	0/0:0,99,255:33:0:99	0/0:0,63,255:21:0:81	0/0:0,57,255:19:0:75	0/0:0,24,171:8:0:42	0/0:0,78,255:26:0:96	.:0,3,26:1:0:21	0/0:0,72,255:24:0:90	0/0:0,87,255:29:0:99	0/0:0,75,255:25:0:93
MdMLO19	MDP0000168714	MDC004842.175	4825	I	0	C	T	93.6	0	DP=1191;VDB=1.354560e-01;RPB=2.755072e+00;AF=0.0102040816327;AC1=1;DP4=688,490,5,5;MQ=29;FQ=93.6;PV4=0.75,7.8e-11,0.051,0.0037;ADDSNP=4828,4835,4796,4802,4808	GT:PL:DP:SP:GQ	0/0:0,90,255:30:0:99	0/0:0,24,176:8:0:42	0/0:0,24,155:8:0:42	.:0,18,146:6:0:36	0/0:0,63,255:21:0:81	0/0:0,51,216:17:0:69	0/0:0,24,169:8:0:42	0/0:0,69,255:23:0:87	.:0,9,79:3:0:27	0/0:0,78,255:26:0:96	0/0:0,27,190:9:0:45	0/0:0,75,255:25:0:93	0/0:0,87,255:30:0:99	0/0:0,69,255:23:0:87	0/0:0,81,255:27:0:99	.:0,21,161:7:0:39	0/0:0,24,173:8:0:42	0/0:0,69,255:23:0:87	0/0:0,84,255:28:0:99	0/0:0,60,255:20:0:78	0/0:0,72,255:24:0:90	.:0,6,44:2:0:24	0/0:0,81,255:27:0:99	0/0:0,45,222:15:0:63	.:0,6,47:2:0:24	0/0:0,99,255:33:0:99	0/0:0,51,239:17:0:69	0/0:0,72,255:24:0:90	0/0:0,42,210:14:0:60	0/0:0,93,255:31:0:99	0/0:0,66,255:22:0:84	0/0:0,45,223:15:0:63	.:0,21,162:7:0:39	0/0:0,87,255:29:0:99	.:0,0,0:0:0:18	0/0:0,75,255:25:0:93	0/0:0,93,255:31:0:99	0/0:0,69,255:23:0:87
MdMLO19	MDP0000168714	MDC004842.175	4828	I	0	C	A	999	0	DP=1187;VDB=4.731735e-01;RPB=-4.454027e-01;AF=0.0625;AC1=7;DP4=641,463,48,30;MQ=29;FQ=999;PV4=0.63,0.093,0.062,0.26;ADDSNP=4825,4835,4796,4802,4808	GT:PL:DP:SP:GQ	0/0:0,96,255:32:0:99	0/0:0,24,176:8:0:33	.:0,21,133:7:0:30	.:0,15,130:5:0:24	0/1:121,0,191:22:4:99	0/1:78,0,126:15:9:69	0/0:0,24,167:8:0:33	0/0:0,72,255:24:0:81	.:0,9,79:3:0:18	0/0:0,72,255:24:0:81	0/0:0,27,190:9:0:36	0/0:0,75,255:25:0:84	0/0:0,90,255:30:0:99	0/0:0,69,255:23:0:78	0/0:0,78,255:26:0:87	.:0,21,161:7:0:30	0/0:0,24,174:8:0:33	0/0:0,69,255:23:0:78	0/0:0,81,255:27:0:90	0/0:0,60,255:20:0:69	0/0:0,66,255:23:0:75	.:0,6,44:2:0:15	0/1:233,0,51:27:8:66	0/0:0,45,222:15:0:54	.:0,6,47:2:0:15	0/0:0,99,255:33:0:99	0/0:0,54,237:18:0:63	0/0:0,72,255:24:0:81	0/0:0,39,208:13:0:48	0/0:0,93,255:31:0:99	0/0:0,69,255:23:0:78	0/0:0,39,217:13:0:48	.:0,21,162:7:0:30	0/0:0,87,255:29:0:96	.:0,0,0:0:0:10	0/0:0,78,255:26:0:87	0/1:198,0,198:32:8:99	0/0:0,69,255:23:0:78
MdMLO19	MDP0000168714	MDC004842.175	4835	I	0	G	C	37.6	0	DP=1186;VDB=5.621191e-02;RPB=3.978056e-01;AF=0.01;AC1=1;DP4=690,485,2,4;MQ=29;FQ=37.6;PV4=0.24,0.00045,0.02,1;ADDSNP=4828,4825,4802,4808	GT:PL:DP:SP:GQ	0/0:0,93,255:31:0:99	0/0:0,24,174:8:0:42	.:0,21,133:7:0:39	.:0,15,128:5:0:33	0/0:0,63,250:21:0:81	0/0:0,45,213:15:0:63	0/0:0,27,185:9:0:45	0/0:0,72,255:24:0:90	.:0,9,79:3:0:27	0/0:0,69,255:23:0:87	0/0:0,33,211:11:0:51	0/0:0,62,255:26:0:80	0/0:0,93,255:31:0:99	0/0:0,72,255:24:0:90	0/0:0,84,255:28:0:99	.:0,15,123:5:0:33	0/0:0,24,169:8:0:42	0/0:0,72,255:24:0:90	0/0:0,81,255:27:0:99	0/0:0,60,255:20:0:78	0/0:0,72,255:24:0:90	.:0,6,44:2:0:24	0/0:0,78,255:26:0:96	0/0:0,39,208:13:0:57	.:0,6,47:2:0:24	0/0:0,90,255:30:0:99	0/0:0,60,246:20:0:78	0/0:0,63,255:21:0:81	0/0:0,36,202:12:0:54	0/0:0,84,255:28:0:99	0/0:0,75,255:25:0:93	0/0:0,45,234:15:0:63	0/0:0,27,187:9:0:45	0/0:0,78,255:26:0:96	.:0,0,0:0:0:18	0/0:0,75,255:25:0:93	0/0:0,90,255:30:0:99	0/0:0,69,255:23:0:87
MdMLO19	MDP0000168714	MDC004842.175	4898	I	0	G	A	69.8	0	DP=1029;VDB=9.581085e-02;RPB=-6.033439e-01;AF=0.0212765957447;G3=0.9841,2.296e-07,0.01588;HWE=0.00233;AC1=2;DP4=458,559,3,6;MQ=24;FQ=69.9;PV4=0.74,1,0.077,1;ADDSNP=4924	GT:PL:DP:SP:GQ	0/0:0,96,235:32:0:99	0/0:0,33,160:11:0:49	0/0:0,27,127:9:0:43	.:0,6,41:2:0:22	0/0:0,45,196:15:0:61	0/0:0,51,219:17:0:67	0/0:0,45,196:15:0:61	0/0:0,75,241:25:0:91	.:0,3,17:1:0:19	0/0:0,81,238:27:0:97	0/0:0,39,175:13:0:55	0/0:0,72,244:24:0:88	0/0:0,96,255:32:0:99	0/0:0,48,217:16:0:64	0/0:0,69,206:23:0:85	.:0,12,94:4:0:28	.:0,12,70:4:0:28	0/0:0,60,239:20:0:76	0/0:0,51,226:17:0:67	0/0:0,48,178:16:0:64	0/0:0,54,212:18:0:70	.:0,9,66:3:0:25	0/0:0,45,203:15:0:61	0/0:0,30,158:10:0:46	.:0,6,34:2:0:22	0/0:0,84,231:28:0:99	0/0:0,63,231:21:0:79	0/0:0,69,248:23:0:85	.:0,12,62:4:0:28	0/0:0,75,243:25:0:91	0/0:0,63,209:21:0:79	0/0:0,54,193:18:0:70	0/0:0,24,139:8:0:40	0/0:0,75,232:25:0:91	.:0,0,0:0:0:16	0/0:0,51,249:17:0:67	0/0:0,78,242:26:0:94	0/0:0,72,250:24:0:88
MdMLO19	MDP0000168714	MDC004842.175	4924	I	0	G	T	69.4	0	DP=1158;VDB=1.143052e-01;RPB=4.247693e-01;AF=0.00961538461538;AC1=1;DP4=476,670,3,7;MQ=23;FQ=69.5;PV4=0.54,0.38,0.22,0.26;ADDSNP=4959,4950,4940,4898	GT:PL:DP:SP:GQ	0/0:0,114,233:38:0:99	0/0:0,48,175:16:0:66	0/0:0,30,127:10:0:48	.:0,15,73:5:0:33	0/0:0,39,181:13:0:57	0/0:0,48,221:16:0:66	0/0:0,48,201:16:0:66	0/0:0,93,245:31:0:99	.:0,18,75:6:0:36	0/0:0,72,214:24:0:90	0/0:0,54,187:18:0:72	0/0:0,69,234:23:0:87	0/0:0,105,255:35:0:99	0/0:0,54,212:18:0:72	0/0:0,63,170:21:0:81	.:0,9,73:3:0:27	.:0,21,93:7:0:39	0/0:0,45,215:15:0:63	0/0:0,45,198:15:0:63	0/0:0,54,174:18:0:72	0/0:0,54,202:18:0:72	0/0:0,24,112:8:0:42	0/0:0,60,224:20:0:78	0/0:0,24,123:8:0:42	.:0,18,83:6:0:36	0/0:0,69,212:23:0:87	0/0:0,60,219:20:0:78	0/0:0,72,255:24:0:90	0/0:0,39,132:13:0:57	0/0:0,75,237:25:0:93	0/0:0,72,223:24:0:90	0/0:0,81,199:27:0:99	0/0:0,30,166:10:0:48	0/0:0,72,224:24:0:90	.:0,12,56:4:0:30	0/0:0,45,240:15:0:63	0/0:0,51,225:17:0:69	0/0:0,69,235:23:0:87
MdMLO19	MDP0000168714	MDC004842.175	4940	I	0	N	T,C	999	0	DP=1204;VDB=5.190927e-01;AF=0.620689655172,0.379310344828;AC1=130;DP4=0,0,494,709;MQ=22;FQ=-24.1;ADDSNP=4959,4950,4924	GT:PL:DP:SP:GQ	1/2:255,193,144,173,0,124:32:0:74	1/1:173,54,0,173,54,173:18:0:79	1/2:149,124,109,56,0,32:13:0:40	1/1:105,24,0,105,24,105:8:0:49	1/2:168,110,92,88,0,70:12:0:43	2/2:216,216,216,45,45,0:15:0:25	1/2:217,166,145,97,0,64:18:0:46	1/2:229,211,190,82,0,10:31:0:46	1/1:86,27,0,86,27,86:9:0:52	1/1:213,87,0,213,87,213:29:0:99	1/1:173,60,0,173,60,173:20:0:85	1/2:242,150,120,144,0,114:20:0:55	1/1:238,96,0,238,96,238:32:0:99	1/2:217,146,125,116,0,83:18:0:46	1/1:150,57,0,150,57,150:19:0:82	.:93,15,0,93,15,93:5:0:40	1/2:94,69,57,43,0,31:8:0:37	1/2:177,155,146,47,0,17:13:0:34	1/2:201,131,110,113,0,83:17:0:46	1/1:170,54,0,170,54,170:18:0:79	1/2:172,152,140,54,0,15:17:0:37	1/1:92,21,0,82,2,79:8:0:46	2/2:216,211,202,63,25,0:24:0:34	1/2:131,119,110,35,0,10:11:0:34	1/1:101,24,0,101,24,101:8:0:49	1/2:231,164,122,138,0,102:26:0:67	2/2:220,220,220,66,66,0:22:0:25	2/2:253,253,253,78,78,0:26:0:25	1/1:144,48,0,144,48,144:16:0:73	1/1:233,78,0,233,78,233:26:0:99	1/1:204,78,0,204,78,204:26:0:99	1/1:185,90,0,185,90,185:30:0:99	1/2:148,132,123,39,0,12:12:0:34	1/1:229,81,0,229,81,229:27:0:99	.:56,12,0,56,12,56:4:0:37	1/2:247,151,127,141,0,113:17:0:49	1/2:230,159,132,115,0,91:17:0:52	1/2:223,166,145,106,0,67:20:0:46
MdMLO19	MDP0000168714	MDC004842.175	4950	I	0	N	C,T	999	0	DP=1267;VDB=5.194802e-01;AF=0.620689655172,0.379310344828;AC1=130;DP4=0,0,514,750;MQ=21;FQ=-24.5;ADDSNP=4959,4980,4940,4924	GT:PL:DP:SP:GQ	1/2:255,194,149,163,0,112:32:0:71	1/1:168,60,0,168,60,168:20:0:86	1/2:146,114,96,64,0,43:13:0:44	1/1:105,24,0,105,24,105:8:0:50	1/2:114,75,63,57,0,45:8:0:38	2/2:216,216,216,48,48,0:16:0:26	1/2:213,161,140,97,0,64:18:0:47	1/2:233,214,190,88,0,19:31:0:50	1/1:99,33,0,99,33,99:11:0:59	1/1:209,90,0,209,90,209:30:0:99	1/1:162,63,0,162,63,162:21:0:89	1/2:217,148,127,112,0,82:17:0:47	1/1:225,93,0,225,93,225:31:0:99	1/2:207,137,113,116,0,86:18:0:50	1/1:150,81,0,150,81,150:27:0:99	.:105,18,0,105,18,105:6:0:44	1/2:112,70,49,67,0,55:11:0:47	1/2:171,147,138,47,0,20:12:0:35	1/2:200,132,111,112,0,79:18:0:47	1/1:160,57,0,160,57,160:19:0:83	1/2:158,136,124,54,0,18:16:0:38	1/1:92,21,0,82,2,79:8:0:47	2/2:213,207,195,63,16,0:25:0:38	1/2:154,129,111,62,0,35:15:0:44	1/1:110,30,0,110,30,110:10:0:56	1/2:228,160,118,138,0,102:26:0:68	2/2:216,216,216,75,75,0:25:0:26	2/2:244,244,244,75,75,0:25:0:26	1/1:146,51,0,146,51,146:17:0:77	1/1:225,75,0,225,75,225:25:0:99	1/1:195,84,0,195,84,195:28:0:99	1/1:177,105,0,177,105,177:35:0:99	1/2:135,119,110,39,0,12:12:0:35	1/1:221,84,0,221,84,221:28:0:99	.:75,21,0,75,21,75:7:0:47	1/2:248,161,127,146,0,113:22:0:60	1/2:237,167,137,120,0,93:19:0:56	1/2:229,175,151,111,0,66:23:0:50
MdMLO19	MDP0000168714	MDC004842.175	4959	I	0	C	G	999	0	DP=1307;VDB=4.510887e-01;RPB=4.398366e+00;AF=0.366666666667;AC1=47;DP4=351,466,184,285;MQ=20;FQ=999;PV4=0.2,1,1,1;ADDSNP=4950,4980,4940,4924,4993	GT:PL:DP:SP:GQ	0/1:138,0,108:29:0:99	0/0:0,54,159:18:0:54	0/1:96,0,43:13:0:49	0/0:0,27,110:9:0:27	0/1:58,0,45:8:0:50	1/1:202,42,0:14:0:36	0/1:139,0,69:19:0:75	0/1:179,0,32:29:13:38	0/0:0,42,110:14:0:42	0/0:0,84,204:28:0:84	0/0:0,63,163:21:0:63	0/1:82,0,95:16:6:82	0/0:0,81,217:27:0:81	0/1:116,0,88:20:7:94	0/0:0,87,155:29:0:87	0/0:0,24,117:8:0:24	0/1:49,0,55:11:2:49	0/1:123,0,33:12:3:39	0/1:117,0,84:20:2:90	0/0:0,60,165:20:0:60	0/1:132,0,23:18:0:29	0/1:7,0,79:10:4:8	1/1:190,13,0:24:0:8	0/1:105,0,35:15:0:41	0/0:0,36,119:12:0:36	0/1:109,0,86:24:2:91	1/1:213,75,0:25:0:69	1/1:237,72,0:24:0:66	0/0:0,57,149:19:0:57	0/0:0,75,223:25:0:75	0/0:0,78,186:26:0:78	0/0:0,102,177:34:0:99	0/1:96,0,25:12:0:31	0/0:0,78,214:26:0:78	0/0:0,24,85:8:0:24	0/1:98,0,113:19:5:98	0/1:132,0,84:18:2:90	0/1:130,0,74:22:8:80
MdMLO19	MDP0000168714	MDC004842.175	4980	I	0	N	T,A	999	0	DP=1347;VDB=3.745596e-01;AF=0.641666666667,0.358333333333;AC1=130;DP4=0,0,593,753;MQ=19;FQ=-24.8;ADDSNP=4959,4950,4993	GT:PL:DP:SP:GQ	1/2:214,179,146,114,0,53:31:0:59	1/1:142,57,0,142,57,142:19:0:83	1/2:152,113,92,74,0,53:14:0:47	1/1:119,30,0,119,30,119:10:0:56	1/2:131,94,76,70,0,49:13:0:44	2/2:153,153,153,27,27,0:9:0:26	1/2:187,144,123,83,0,56:16:0:47	1/2:205,171,138,100,0,58:25:0:59	1/1:131,54,0,131,54,131:18:0:80	1/1:152,66,0,152,66,152:22:0:92	1/1:156,69,0,156,69,156:23:0:95	1/2:133,88,63,80,0,62:14:0:51	1/1:160,78,0,160,78,160:26:0:99	1/2:182,155,130,85,0,40:23:0:51	1/1:147,93,0,147,93,147:31:0:99	1/1:93,30,0,93,30,93:10:0:56	1/2:110,82,66,52,0,37:10:0:42	1/2:131,111,102,39,0,21:9:0:35	1/2:176,131,104,99,0,63:21:0:53	1/1:144,60,0,144,60,144:20:0:86	1/2:180,154,136,72,0,30:20:0:44	1/1:136,48,0,125,16,119:18:0:74	2/2:207,198,183,63,6,0:26:0:41	1/2:183,145,115,98,0,59:23:0:56	1/1:124,42,0,124,42,124:14:0:68	1/2:179,127,85,110,0,83:23:0:68	2/2:195,195,195,66,66,0:22:0:26	2/2:229,229,229,63,63,0:21:0:26	1/1:144,60,0,144,60,144:20:0:86	1/1:154,63,0,154,63,154:21:0:89	1/1:183,81,0,183,81,183:27:0:99	1/1:159,108,0,159,108,159:36:0:99	1/2:139,111,96,62,0,35:14:0:41	1/1:161,60,0,161,60,161:20:0:86	1/1:123,42,0,123,42,123:14:0:68	1/2:178,135,108,93,0,62:19:0:53	1/2:172,137,116,78,0,48:17:0:47	1/2:185,154,120,95,0,56:24:0:60
MdMLO19	MDP0000168714	MDC004842.175	4993	I	0	T	C	999	0	DP=1401;VDB=1.866872e-01;RPB=-4.691801e-01;AF=0.641666666667;AC1=85;DP4=219,289,396,458;MQ=19;FQ=999;PV4=0.26,0.024,2.2e-97,1;ADDSNP=4959,4980	GT:PL:DP:SP:GQ	0/1:78,0,134:33:5:84	1/1:141,54,0:18:0:54	0/1:40,0,67:10:3:46	1/1:126,33,0:11:0:33	0/1:32,0,103:15:2:38	0/0:0,36,166:12:0:30	0/1:26,0,122:13:0:32	0/1:57,0,127:25:15:63	1/1:144,60,0:20:0:60	1/1:152,63,0:21:0:63	1/1:158,69,0:23:0:69	0/1:66,0,67:16:0:66	1/1:158,72,0:24:0:72	0/1:53,0,119:22:0:59	1/1:147,93,0:31:0:93	1/1:90,30,0:10:0:30	0/1:40,0,51:9:3:45	0/1:37,0,82:9:0:43	0/1:52,0,122:22:0:58	1/1:145,60,0:20:0:60	0/1:1,0,139:22:0:8	1/1:137,36,0:18:0:36	0/0:0,11,180:23:0:6	0/1:65,0,114:25:0:71	1/1:114,36,0:12:0:36	0/1:81,0,69:20:12:69	0/0:0,78,199:26:0:72	0/0:0,66,220:22:0:60	1/1:146,66,0:22:0:66	1/1:152,60,0:20:0:60	1/1:173,72,0:24:0:72	1/1:157,93,0:31:0:93	0/1:44,0,99:16:0:50	1/1:165,51,0:17:0:51	1/1:129,45,0:15:0:45	0/1:61,0,106:20:0:67	0/1:69,0,119:20:0:75	0/1:40,0,112:19:8:46
MdMLO19	MDP0000168714	MDC004842.175	5077	E	0	T	C	24.4	0	DP=1398;VDB=1.535587e-01;RPB=-1.004326e+00;AF=0.00806451612903;AC1=1;DP4=691,693,8,4;MQ=16;FQ=24.4;PV4=0.39,1,0.091,1;ADDSNP=5101	GT:PL:DP:SP:GQ	0/0:0,138,153:46:0:99	0/0:0,69,146:23:0:87	0/0:0,45,133:15:0:63	0/0:0,42,111:14:0:60	0/0:0,60,124:20:0:78	0/0:0,63,149:21:0:81	0/0:0,66,141:22:0:84	0/0:0,84,156:28:0:99	0/0:0,51,137:17:0:69	0/0:0,78,144:26:0:96	0/0:0,57,146:19:0:75	0/0:0,66,154:22:0:84	0/0:0,93,169:31:0:99	0/0:0,57,141:19:0:75	0/0:0,39,121:13:0:57	0/0:0,33,100:11:0:51	0/0:0,33,95:11:0:51	0/0:0,39,99:13:0:57	0/0:0,54,144:18:0:72	0/0:0,66,135:22:0:84	0/0:0,84,157:28:0:99	0/0:0,51,126:17:0:69	0/0:0,81,139:27:0:99	0/0:0,42,131:14:0:60	0/0:0,39,111:13:0:57	0/0:0,72,131:24:0:90	0/0:0,60,147:20:0:78	0/0:0,78,147:26:0:96	0/0:0,66,155:22:0:84	0/0:0,57,137:19:0:75	0/0:0,48,117:16:0:66	0/0:0,66,139:22:0:84	0/0:0,57,147:19:0:75	0/0:0,90,152:30:0:99	0/0:0,45,90:15:0:63	0/0:0,51,135:17:0:69	0/0:0,54,142:18:0:72	0/0:0,81,148:27:0:99
MdMLO19	MDP0000168714	MDC004842.175	5101	E	0	C	T	999	0	DP=1287;VDB=2.770326e-01;RPB=-2.054864e+00;AF=0.647540983607;AC1=86;DP4=195,223,459,372;MQ=15;FQ=999;PV4=0.0048,1,0.004,1;ADDSNP=5077	GT:PL:DP:SP:GQ	0/1:96,0,80:47:2:80	1/1:119,54,0:18:0:54	0/1:75,0,54:19:0:54	1/1:85,36,0:12:0:36	0/1:53,0,42:18:2:42	0/0:0,54,134:18:0:48	0/1:74,0,63:23:2:63	0/1:42,0,68:23:4:48	1/1:114,45,0:15:0:45	1/1:139,78,0:26:0:78	1/1:108,36,0:12:0:36	0/1:72,0,72:21:0:71	1/1:151,75,0:25:0:75	0/1:45,0,43:16:0:42	1/1:100,33,0:11:0:33	1/1:93,30,0:10:0:30	0/1:38,0,40:11:0:39	0/1:25,0,60:15:2:31	0/1:85,0,26:18:9:26	1/1:123,63,0:21:0:63	0/1:17,0,76:22:18:23	1/1:96,23,0:16:0:23	0/0:0,8,87:26:0:4	0/1:55,0,36:15:0:36	1/1:122,48,0:16:0:48	0/1:87,0,7:24:0:8	0/0:0,54,133:18:0:48	0/0:0,78,142:26:0:72	1/1:95,39,0:13:0:39	1/1:126,57,0:19:0:57	1/1:120,51,0:17:0:51	1/1:134,63,0:21:0:63	0/1:16,0,78:16:2:22	1/1:141,81,0:27:0:81	1/1:81,45,0:15:0:45	0/1:80,0,18:16:5:18	0/1:41,0,60:14:0:47	0/1:82,0,59:30:1:59
MdMLO19	MDP0000168714	MDC004842.175	5153	I	0	GTCTCTCTCTCTCTCTCTCTCTCTCTCTCTCTCTCTCTCTCTC	GTCTCTCTCTCTCTCTCTCTCTCTCTCTCTCTCTCTCTCTC	999	0	INDEL;IS=9,0.529412;DP=863;VDB=5.239932e-01;AF=0.0666666666667;AC1=16;DP4=178,116,47,31;MQ=19;FQ=999;PV4=1,1,1,1;ADDSNP=5155	GT:PL:DP:SP:GQ	.:66,0,37:5:0:48	.:27,48,93:11:0:26	.:0,18,76:6:0:23	.:12,18,52:4:0:12	.:0,0,0:0:0:6	.:0,6,58:2:0:12	.:15,18,41:2:0:9	0/1:37,0,103:15:0:32	0/0:0,33,103:13:7:38	.:18,18,18:1:0:6	.:54,54,54:4:0:6	.:13,16,40:2:0:9	.:89,12,0:4:0:3	.:0,21,111:7:0:26	.:0,0,0:0:0:6	.:0,6,34:2:0:12	.:0,3,12:1:0:9	.:0,0,0:0:0:6	.:0,0,0:0:0:6	0/0:0,30,116:10:0:35	0/0:0,39,147:13:0:44	0/0:0,30,90:10:0:35	.:0,15,52:5:0:20	.:0,21,95:7:0:26	0/0:0,45,127:16:0:50	.:0,0,0:0:0:6	.:8,14,48:3:0:12	.:0,21,145:7:0:26	0/0:0,39,104:13:0:44	.:93,26,11:9:0:5	.:108,15,0:5:0:5	0/0:0,24,86:10:0:29	.:41,44,65:4:0:9	.:15,15,15:1:0:6	.:25,46,68:11:3:26	.:0,0,0:0:0:6	.:23,23,23:2:0:6	.:13,0,60:5:0:8
MdMLO19	MDP0000168714	MDC004842.175	5155	I	0	C	A	999	0	DP=855;VDB=3.236789e-01;RPB=-6.667408e+00;AF=0.22972972973;AC1=31;DP4=267,231,85,33;MQ=18;FQ=999;PV4=0.00028,1.3e-20,0.022,1;ADDSNP=5153	GT:PL:DP:SP:GQ	0/0:0,81,195:27:0:83	0/1:31,0,36:9:3:29	.:13,0,38:6:0:11	.:0,21,103:7:0:23	0/0:0,30,106:10:0:32	0/0:0,30,133:10:0:32	0/0:0,42,152:14:0:44	0/1:75,0,62:13:0:68	0/1:68,0,21:9:0:29	.:0,18,84:6:0:20	.:0,6,92:7:0:9	0/0:0,42,160:14:0:44	0/0:0,45,135:15:0:47	0/0:0,11,136:12:0:13	.:0,15,75:5:0:17	0/1:13,0,50:8:0:11	.:0,3,14:1:0:6	.:0,21,78:7:0:23	0/0:0,24,99:8:0:26	0/1:42,0,61:12:3:40	0/1:42,0,97:15:0:40	0/1:17,0,89:12:7:15	0/0:0,19,96:14:3:21	0/1:24,0,65:8:0:22	.:65,0,4:7:0:12	0/0:0,42,136:14:0:44	0/0:0,33,131:11:0:35	0/0:0,66,199:22:0:68	1/1:68,24,0:8:0:16	0/0:0,24,96:8:0:26	0/0:0,24,96:8:0:26	0/1:51,0,84:14:2:49	0/0:0,36,141:12:0:38	0/0:0,39,137:13:0:41	.:8,3,0:1:0:3	.:0,21,82:7:0:23	.:0,18,65:6:0:20	0/0:0,66,173:22:0:68
MdMLO19	MDP0000168714	MDC004842.175	5210	I	0	A	T	999	0	DP=972;VDB=5.114328e-01;RPB=2.575333e+00;AF=0.642857142857;AC1=85;DP4=131,170,288,350;MQ=34;FQ=999;PV4=0.67,1,0.21,1;ADDSNP=5219	GT:PL:DP:SP:GQ	0/1:194,0,251:32:1:99	1/1:174,39,0:13:0:39	.:75,0,83:7:8:79	1/1:177,27,0:9:0:27	.:55,0,68:6:0:60	0/0:0,27,134:9:0:21	0/1:224,0,117:20:0:99	0/1:202,0,139:20:2:99	1/1:255,81,0:27:0:81	1/1:255,48,0:16:0:48	1/1:255,54,0:18:0:54	0/1:112,0,119:14:10:99	1/1:255,66,0:22:0:66	0/1:105,0,139:12:0:99	1/1:255,42,0:14:0:42	.:161,21,0:7:0:21	.:86,0,52:7:13:52	.:112,0,39:6:3:39	0/1:79,0,126:11:0:85	1/1:255,51,0:17:0:51	0/1:111,0,187:25:4:99	0/1:231,0,5:19:0:6	0/1:100,0,255:24:2:99	0/1:93,0,155:14:7:99	1/1:232,39,0:13:0:39	0/1:92,0,116:10:0:98	0/0:0,36,243:12:0:30	0/0:0,30,199:10:0:24	1/1:255,87,0:29:0:87	1/1:255,51,0:17:0:51	1/1:255,48,0:16:0:48	1/1:255,54,0:18:0:54	0/1:112,0,170:15:5:99	1/1:255,39,0:13:0:39	1/1:191,36,0:12:0:36	0/1:134,0,135:13:2:99	0/1:69,0,119:12:0:75	0/1:136,0,111:15:16:99
MdMLO19	MDP0000168714	MDC004842.175	5219	I	0	G	A	86.4	0	DP=1082;VDB=8.531001e-02;RPB=-1.771106e+00;AF=0.00877192982456;AC1=1;DP4=478,594,5,2;MQ=33;FQ=86.4;PV4=0.25,0.31,0.34,0.11;ADDSNP=5210	GT:PL:DP:SP:GQ	0/0:0,108,255:36:0:99	0/0:0,42,200:14:0:60	0/0:0,24,205:8:0:42	.:0,21,159:7:0:39	.:0,18,136:6:0:36	0/0:0,36,162:12:0:54	0/0:0,66,255:22:0:84	0/0:0,60,255:20:0:78	0/0:0,84,255:28:0:99	0/0:0,60,255:20:0:78	0/0:0,60,255:20:0:78	0/0:0,45,255:15:0:63	0/0:0,75,255:25:0:93	0/0:0,39,249:13:0:57	0/0:0,51,255:17:0:69	0/0:0,24,170:8:0:42	.:0,21,170:7:0:39	.:0,21,181:7:0:39	0/0:0,36,216:12:0:54	0/0:0,54,255:18:0:72	0/0:0,87,255:29:0:99	0/0:0,63,255:21:0:81	0/0:0,93,255:31:0:99	0/0:0,45,255:15:0:63	0/0:0,42,242:14:0:60	0/0:0,36,232:12:0:54	0/0:0,39,245:13:0:57	0/0:0,36,234:12:0:54	0/0:0,90,255:30:0:99	0/0:0,60,255:20:0:78	0/0:0,51,255:17:0:69	0/0:0,60,255:20:0:78	0/0:0,63,255:21:0:81	0/0:0,48,255:16:0:66	0/0:0,42,205:14:0:60	0/0:0,42,255:14:0:60	0/0:0,33,196:11:0:51	0/0:0,51,255:17:0:69
MdMLO19	MDP0000168714	MDC004842.175	5280	E	0	N	C,T	999	0	DP=1408;VDB=4.512719e-01;AF=0.650793650794,0.349206349206;AC1=130;DP4=0,0,739,666;MQ=28;FQ=-25.7	GT:PL:DP:SP:GQ	1/2:255,247,193,234,0,174:38:0:81	1/1:175,48,0,175,48,175:16:0:75	1/2:252,131,95,163,0,145:18:0:63	1/1:172,33,0,172,33,172:11:0:60	1/2:131,92,80,57,0,45:8:0:39	2/2:210,210,210,60,60,0:20:0:27	1/2:255,160,112,231,0,204:25:0:75	1/2:255,168,120,206,0,181:24:0:75	1/1:255,96,0,255,96,255:32:0:99	1/1:212,51,0,212,51,212:17:0:78	1/1:251,78,0,251,78,251:26:0:99	1/2:231,142,115,135,0,108:18:0:54	1/1:255,105,0,255,105,255:35:0:99	1/2:251,168,132,145,0,112:23:0:63	1/1:254,72,0,254,72,254:24:0:99	1/1:144,36,0,144,36,144:12:0:63	1/2:147,86,71,81,0,69:9:0:42	1/2:215,87,51,161,0,149:16:0:63	1/2:243,137,104,151,0,130:18:0:60	1/1:252,75,0,252,75,252:25:0:99	1/2:255,192,146,173,0,128:30:0:73	1/1:214,69,0,205,47,202:24:0:96	1/2:255,251,212,200,0,137:34:0:66	1/2:212,134,113,116,0,92:15:0:48	1/1:213,60,0,213,60,213:20:0:87	1/2:228,185,167,87,0,48:19:0:45	2/2:201,201,201,36,36,0:12:0:27	2/2:229,229,229,54,54,0:18:0:27	1/1:255,96,0,255,96,255:32:0:99	1/1:234,81,0,234,81,234:27:0:99	1/1:245,78,0,245,78,245:26:0:99	1/1:255,102,0,255,102,255:34:0:99	1/2:255,190,166,135,0,87:24:0:51	1/1:211,69,0,211,69,211:23:0:96	1/1:226,60,0,226,60,226:20:0:87	1/2:255,127,91,190,0,163:21:0:63	1/2:219,143,119,120,0,92:17:0:51	1/2:255,160,127,162,0,129:22:0:60
MdMLO19	MDP0000168714	MDC004842.175	5335	I	0	TGG	TG	999	0	INDEL;IS=39,1.000000;DP=1312;VDB=4.812480e-01;AF=0.933333333333;AC1=121;DP4=37,28,635,588;MQ=37;FQ=999;PV4=0.45,4.7e-74,0.028,1;ADDSNP=5346	GT:PL:DP:SP:GQ	1/1:255,114,0:38:0:99	1/1:255,51,0:17:0:59	1/1:247,45,0:15:0:53	1/1:194,33,0:11:0:41	1/1:206,36,0:12:0:44	1/1:255,54,0:18:0:62	0/1:25,0,200:10:4:39	0/1:143,0,172:19:0:99	1/1:255,84,0:28:0:92	1/1:255,51,0:17:0:59	1/1:255,66,0:22:0:74	1/1:255,51,0:17:0:59	1/1:255,66,0:22:0:74	1/1:255,54,0:18:0:62	1/1:254,66,0:22:0:74	1/1:207,36,0:12:0:44	.:6,0,123:5:0:20	0/1:170,0,130:18:0:99	1/1:240,39,0:13:0:47	1/1:255,69,0:23:0:77	1/1:255,69,0:23:0:77	1/1:255,78,0:26:0:86	1/1:255,69,0:23:0:77	1/1:255,57,0:20:0:65	1/1:241,51,0:17:0:59	1/1:255,38,0:23:0:46	.:166,21,0:7:0:29	1/1:255,51,0:17:0:59	1/1:255,105,0:35:0:99	1/1:255,75,0:25:0:83	1/1:255,81,0:27:0:89	1/1:255,117,0:39:0:99	1/1:255,54,0:18:0:62	1/1:255,102,0:34:0:99	1/1:255,51,0:17:0:59	1/1:255,60,0:20:0:68	1/1:187,33,0:11:0:41	1/1:255,63,0:21:0:71
MdMLO19	MDP0000168714	MDC004842.175	5346	I	0	N	C,A	999	0	DP=1301;VDB=5.205473e-01;AF=0.866666666667,0.133333333333;AC1=130;DP4=0,0,664,633;MQ=39;FQ=-29.7;ADDSNP=5335	GT:PL:DP:SP:GQ	1/1:255,111,0,255,111,255:37:0:99	1/1:255,48,0,255,48,255:16:0:79	1/2:255,183,162,171,0,146:15:0:52	1/1:224,33,0,224,33,224:11:0:64	1/1:245,39,0,245,39,245:13:0:70	1/1:255,57,0,255,57,255:19:0:88	1/2:255,204,195,79,0,55:11:0:40	1/2:255,171,138,212,0,191:18:0:64	1/1:255,93,0,255,93,255:31:0:99	1/1:255,51,0,255,51,255:17:0:82	1/1:255,63,0,255,63,255:21:0:94	1/1:255,48,0,255,48,255:16:0:79	1/1:255,72,0,255,72,255:24:0:99	1/1:255,51,0,255,51,255:17:0:82	1/1:255,66,0,255,66,255:22:0:97	1/1:229,30,0,229,30,229:10:0:61	.:137,126,123,18,0,6:5:0:34	1/2:255,186,153,235,0,211:19:0:64	1/2:255,133,112,177,0,159:13:0:52	1/1:255,81,0,255,81,255:27:0:99	1/1:255,60,0,255,60,255:20:0:91	1/1:255,87,0,255,87,255:29:0:99	1/1:255,78,0,255,78,255:26:0:99	1/1:255,57,0,255,57,255:19:0:88	1/1:254,39,0,254,39,254:13:0:70	1/2:255,255,255,179,0,127:25:0:31	1/2:213,81,66,150,0,141:8:0:46	1/1:255,60,0,255,60,255:20:0:91	1/1:255,96,0,255,96,255:32:0:99	1/1:255,78,0,255,78,255:26:0:99	1/1:255,96,0,255,96,255:32:0:99	1/1:255,117,0,255,117,255:39:0:99	1/1:255,60,0,255,60,255:20:0:91	1/1:255,93,0,255,93,255:31:0:99	1/1:255,51,0,255,51,255:17:0:82	1/1:255,57,0,255,57,255:19:0:88	1/1:229,30,0,229,30,229:10:0:61	1/1:255,69,0,255,69,255:23:0:99
MdMLO19	MDP0000168714	MDC004842.175	5435	I	0	A	T	67.4	0	DP=1205;VDB=7.355363e-02;RPB=1.049282e+00;AF=0.00877192982456;AC1=1;DP4=646,544,8,3;MQ=26;FQ=67.5;PV4=0.36,1,0.48,1;ADDSNP=5457	GT:PL:DP:SP:GQ	0/0:0,42,192:14:0:60	0/0:0,39,160:13:0:57	0/0:0,24,139:8:0:42	.:0,18,97:6:0:36	0/0:0,36,132:12:0:54	0/0:0,54,252:18:0:72	0/0:0,33,180:11:0:51	0/0:0,57,207:19:0:75	0/0:0,75,218:25:0:93	0/0:0,63,190:21:0:81	0/0:0,75,197:25:0:93	0/0:0,39,171:13:0:57	0/0:0,93,250:31:0:99	0/0:0,63,222:21:0:81	0/0:0,57,205:19:0:75	.:0,18,77:6:0:36	.:0,9,66:3:0:27	0/0:0,51,255:17:0:69	0/0:0,45,155:15:0:63	0/0:0,39,204:13:0:57	0/0:0,87,216:29:0:99	0/0:0,66,239:22:0:84	0/0:0,90,255:30:0:99	0/1:102,0,70:19:2:84	0/0:0,48,144:16:0:66	0/0:0,78,233:26:0:96	0/0:0,45,192:15:0:63	0/0:0,36,229:12:0:54	0/0:0,99,199:33:0:99	0/0:0,90,255:30:0:99	0/0:0,66,255:22:0:84	0/0:0,63,202:21:0:81	0/0:0,93,255:31:0:99	0/0:0,66,212:22:0:84	0/0:0,30,167:10:0:48	0/0:0,63,187:21:0:81	0/0:0,33,143:11:0:51	0/0:0,42,184:14:0:60
MdMLO19	MDP0000168714	MDC004842.175	5457	E	0	N	G,A	999	0	DP=1211;VDB=5.087472e-01;AF=0.706896551724,0.293103448276;AC1=130;DP4=0,0,654,555;MQ=14;FQ=-26.2;ADDSNP=5435	GT:PL:DP:SP:GQ	1/2:81,77,62,44,0,5:18:0:43	1/1:94,51,0,94,51,94:17:0:79	1/2:57,55,46,23,0,2:10:0:37	.:53,21,0,53,21,53:7:0:49	1/1:90,30,0,90,30,90:10:0:58	1/2:89,74,53,61,0,28:18:0:49	1/2:75,60,54,33,0,3:12:0:34	1/2:123,98,73,74,0,41:19:0:53	1/1:110,69,0,110,69,110:23:0:97	1/1:115,66,0,115,66,115:22:0:94	1/1:132,90,0,132,90,132:30:0:99	1/2:75,59,38,51,0,30:14:0:49	1/1:119,78,0,119,78,119:26:0:99	1/2:114,112,85,63,0,18:24:0:55	1/1:129,60,0,129,60,129:20:0:88	1/1:70,24,0,70,24,70:8:0:52	.:23,15,12,11,0,8:2:0:31	1/2:96,77,65,46,0,22:12:0:40	1/2:121,118,102,44,0,2:19:0:44	1/1:69,33,0,69,33,69:11:0:61	1/2:142,104,74,103,0,58:25:0:58	1/1:114,75,0,114,75,114:25:0:99	1/1:137,69,0,137,69,137:23:0:97	1/2:96,70,39,76,0,49:19:0:59	1/1:95,51,0,95,51,95:17:0:79	1/2:137,109,87,86,0,29:26:0:50	2/2:120,120,120,45,45,0:15:0:28	2/2:95,95,95,42,42,0:14:0:28	1/1:140,114,0,140,114,140:38:0:99	1/1:129,78,0,129,78,129:26:0:99	1/1:154,57,0,154,57,154:19:0:85	1/1:120,66,0,120,66,120:22:0:94	1/2:156,138,104,94,0,40:29:0:62	1/1:134,54,0,134,54,134:18:0:82	1/1:81,30,0,81,30,81:10:0:58	1/1:115,69,0,115,69,115:23:0:97	1/1:99,39,0,99,39,99:13:0:67	1/2:72,53,35,49,0,31:12:0:46
MdMLO19	MDP0000168714	MDC004842.175	5505	E	0	G	A	999	0	DP=1307;VDB=5.070697e-01;RPB=-1.494483e+00;AF=0.291666666667;AC1=40;DP4=424,468,150,256;MQ=18;FQ=999;PV4=0.00038,0.002,1,0.41;ADDSNP=5509	GT:PL:DP:SP:GQ	0/1:77,0,154:34:3:76	0/1:29,0,33:15:0:28	0/0:0,42,135:14:0:43	0/1:52,0,43:11:6:47	0/1:73,0,29:11:7:36	0/0:0,54,130:18:0:55	0/1:12,0,89:16:3:12	0/0:0,54,169:18:0:55	0/0:0,72,117:24:0:73	1/1:150,57,0:19:0:50	0/1:57,0,99:23:0:56	0/1:17,0,31:10:0:16	1/1:131,72,0:24:0:65	0/0:0,63,135:21:0:64	1/1:177,78,0:26:0:71	0/1:16,0,49:9:0:16	.:0,15,82:5:0:16	0/1:51,0,50:13:3:49	0/1:83,0,76:20:8:79	0/1:98,0,22:20:0:29	0/0:0,75,190:25:0:76	0/0:0,90,165:30:0:91	0/0:0,63,140:21:0:64	0/0:0,78,213:26:0:79	0/0:0,57,138:19:0:58	0/0:0,21,117:22:7:22	0/0:0,36,88:12:0:37	0/0:0,72,199:24:0:73	0/0:0,96,164:32:0:97	1/1:132,66,0:22:0:59	1/1:195,66,0:22:0:59	0/1:72,0,90:26:4:71	0/0:0,66,166:22:0:67	1/1:203,81,0:27:0:74	0/0:0,60,205:20:0:61	0/1:75,0,23:22:4:30	1/1:81,16,0:10:0:10	0/1:40,0,48:12:3:39
MdMLO19	MDP0000168714	MDC004842.175	5509	E	0	T	C	999	0	DP=1302;VDB=1.140230e-01;RPB=1.014527e+00;AF=0.152542372881;AC1=18;DP4=437,643,122,87;MQ=18;FQ=999;PV4=2.1e-06,1,1,1;ADDSNP=5505	GT:PL:DP:SP:GQ	0/1:154,0,71:33:3:82	0/0:0,48,127:16:0:53	0/0:0,42,135:14:0:47	0/0:0,33,133:11:0:38	0/0:0,27,136:9:0:32	0/1:63,0,35:17:10:46	0/0:0,48,161:16:0:53	0/0:0,54,193:18:0:59	0/0:0,72,127:24:0:77	0/0:0,54,172:18:0:59	0/0:0,66,178:22:0:71	0/1:31,0,17:10:0:24	0/0:0,75,148:25:0:80	0/1:57,0,48:21:13:51	0/0:0,84,193:28:0:89	0/0:0,27,98:9:0:32	.:0,15,82:5:0:20	0/0:0,36,118:12:0:41	0/0:0,57,177:19:0:62	0/0:0,60,158:20:0:65	0/1:100,0,64:25:4:75	0/0:0,87,173:29:0:92	0/0:0,57,155:19:0:62	0/1:127,0,97:27:4:99	0/0:0,54,137:18:0:59	0/0:0,63,167:21:0:68	0/1:27,0,29:12:2:22	1/1:181,63,0:21:0:52	0/0:0,87,187:29:0:92	0/0:0,72,192:24:0:77	0/0:0,66,200:22:0:71	0/0:0,81,196:27:0:86	0/1:86,0,50:20:2:61	0/0:0,87,224:29:0:92	0/0:0,57,199:19:0:62	0/0:0,69,165:23:0:74	0/0:0,33,122:11:0:38	0/1:46,0,40:12:3:41
MdMLO19	MDP0000168714	MDC004842.175	5565	I	0	CTATAT	CTATATAT	999	0	INDEL;IS=33,0.846154;DP=1242;VDB=4.891904e-01;AF=0.706896551724;AC1=95;DP4=176,161,341,483;MQ=35;FQ=999;PV4=0.00089,1,1e-07,0.016;ADDSNP=5592,5600	GT:PL:DP:SP:GQ	0/1:170,0,198:24:4:99	1/1:255,33,0:11:0:34	0/1:127,0,143:11:6:99	.:161,21,0:7:0:22	1/1:249,30,0:10:0:31	0/1:61,0,154:10:3:68	0/1:62,0,228:12:0:69	0/1:67,0,223:15:6:74	1/1:255,66,0:22:0:67	1/1:255,48,0:16:0:49	1/1:255,69,0:23:0:70	0/1:45,0,160:8:3:52	1/1:255,66,0:22:0:67	0/1:93,0,123:12:0:99	1/1:255,57,0:19:0:58	.:108,12,0:4:0:13	.:63,0,77:6:0:69	0/1:88,0,232:14:2:95	0/1:176,0,172:18:0:99	1/1:241,39,0:13:0:40	0/1:104,0,138:15:11:99	1/1:245,48,0:16:0:49	1/1:255,87,0:29:0:88	0/1:254,0,163:29:3:99	1/1:193,24,0:8:0:25	0/1:184,0,231:18:2:99	0/0:0,36,255:12:0:29	0/0:0,60,246:20:0:53	1/1:255,87,0:29:0:88	1/1:255,63,0:21:0:64	1/1:255,66,0:22:0:67	1/1:255,69,0:23:0:70	0/1:183,0,127:18:0:99	1/1:255,108,0:36:0:99	1/1:255,42,0:14:0:43	1/1:255,75,0:25:0:76	1/1:255,39,0:13:0:40	0/1:133,0,94:11:2:93
MdMLO19	MDP0000168714	MDC004842.175	5592	I	0	G	C	102	0	DP=1378;VDB=1.149287e-01;RPB=2.416678e-01;AF=0.00877192982456;AC1=1;DP4=692,672,2,5;MQ=39;FQ=102;PV4=0.28,1,0.39,1;ADDSNP=5625,5613,5600,5609,5565	GT:PL:DP:SP:GQ	0/0:0,81,255:27:0:99	0/0:0,48,255:16:0:66	0/0:0,42,255:14:0:60	.:0,18,150:6:0:36	0/0:0,42,255:14:0:60	0/0:0,63,255:21:0:81	0/0:0,45,255:15:0:63	0/0:0,33,255:11:0:51	0/0:0,87,255:29:0:99	0/0:0,54,255:18:0:72	0/0:0,96,255:32:0:99	0/0:0,33,255:11:0:51	0/0:0,87,255:29:0:99	0/0:0,45,255:15:0:63	0/0:0,63,255:21:0:81	.:0,21,182:7:0:39	.:0,18,188:6:0:36	0/0:0,30,255:10:0:48	0/0:0,54,255:18:0:72	0/0:0,42,255:14:0:60	0/0:0,66,255:22:0:84	0/0:0,54,255:18:0:72	0/0:0,102,255:34:0:99	0/0:0,84,255:28:0:99	0/0:0,30,250:10:0:48	0/0:0,66,255:22:0:84	0/0:0,51,255:17:0:69	0/0:0,60,255:20:0:78	0/0:0,117,255:39:0:99	0/0:0,75,255:25:0:93	0/0:0,75,255:25:0:93	0/0:0,72,255:24:0:90	0/0:0,60,255:20:0:78	0/0:0,99,255:33:0:99	0/0:0,48,255:16:0:66	0/1:137,0,255:25:2:99	0/0:0,54,255:18:0:72	0/0:0,39,255:13:0:57
MdMLO19	MDP0000168714	MDC004842.175	5600	I	0	N	G,A	999	0	DP=1416;VDB=4.598225e-01;AF=0.71186440678,0.28813559322;AC1=130;DP4=0,0,726,686;MQ=39;FQ=-22.6;ADDSNP=5625,5592,5613,5609,5565	GT:PL:DP:SP:GQ	1/2:255,255,244,218,0,173:31:0:35	1/1:255,57,0,255,57,255:19:0:81	1/2:255,130,100,225,0,213:14:0:54	.:147,18,0,147,18,147:6:0:42	1/1:255,42,0,255,42,255:14:0:66	1/2:255,255,255,149,0,110:18:0:24	1/2:255,255,242,145,0,115:15:0:37	1/2:255,208,196,113,0,89:12:0:36	1/1:255,93,0,255,93,255:31:0:99	1/1:255,57,0,255,57,255:19:0:81	1/1:255,90,0,255,90,255:30:0:99	1/2:255,190,163,220,0,199:16:0:51	1/1:255,93,0,255,93,255:31:0:99	1/2:255,254,239,154,0,121:16:0:39	1/1:255,60,0,255,60,255:20:0:84	1/1:237,30,0,237,30,237:10:0:54	.:174,120,114,65,0,53:6:0:30	1/2:255,218,209,97,0,73:11:0:33	1/2:255,230,200,202,0,174:19:0:54	1/1:255,51,0,255,51,255:17:0:75	1/2:255,255,255,241,0,199:24:0:24	1/1:255,51,0,255,51,255:17:0:75	1/1:255,108,0,255,108,255:36:0:99	1/2:255,255,246,255,0,254:25:0:33	1/1:252,30,0,252,30,252:10:0:54	1/2:255,255,255,226,0,187:21:0:24	2/2:255,255,255,51,51,0:17:0:24	2/2:255,255,255,63,63,0:21:0:24	1/1:255,111,0,255,111,255:37:0:99	1/1:255,78,0,255,78,255:26:0:99	1/1:255,93,0,255,93,255:31:0:99	1/1:255,72,0,255,72,255:24:0:96	1/2:255,255,248,241,0,208:20:0:31	1/1:255,96,0,255,96,255:32:0:99	1/1:255,51,0,255,51,255:17:0:75	1/1:255,78,0,255,78,255:26:0:99	1/1:255,54,0,255,54,255:18:0:78	1/2:255,194,173,144,0,123:14:0:45
MdMLO19	MDP0000168714	MDC004842.175	5609	I	0	N	T,C	999	0	DP=1460;VDB=3.793501e-01;AF=0.71186440678,0.28813559322;AC1=130;DP4=0,0,749,707;MQ=39;FQ=-21.1;ADDSNP=5625,5592,5613,5600,5641	GT:PL:DP:SP:GQ	1/2:255,255,255,242,0,191:36:0:22	1/1:255,51,0,255,51,255:17:0:73	1/2:255,130,100,224,0,212:14:0:52	.:140,15,0,140,15,140:5:0:37	1/1:255,39,0,255,39,255:13:0:61	1/2:255,255,255,195,0,152:21:0:22	1/2:255,255,255,136,0,100:17:0:22	1/2:255,229,220,95,0,68:12:0:31	1/1:255,93,0,255,93,255:31:0:99	1/1:255,48,0,255,48,255:16:0:70	1/1:255,96,0,255,96,255:32:0:99	1/2:255,197,170,223,0,199:17:0:49	1/1:255,96,0,255,96,255:32:0:99	1/2:255,255,255,155,0,116:18:0:22	1/1:255,57,0,255,57,255:19:0:79	1/1:233,27,0,233,27,233:9:0:49	.:168,111,105,68,0,56:6:0:28	1/2:255,224,212,120,0,96:12:0:34	1/2:255,255,248,221,0,184:23:0:29	1/1:255,54,0,255,54,255:18:0:76	1/2:255,255,255,254,0,212:24:0:22	1/1:255,51,0,255,51,255:17:0:73	1/1:255,120,0,255,120,255:40:0:99	1/2:255,255,255,255,0,245:25:0:22	1/1:255,39,0,255,39,255:13:0:61	1/2:255,255,255,213,0,171:21:0:22	2/2:255,255,255,60,60,0:20:0:22	2/2:255,255,255,60,60,0:20:0:22	1/1:255,120,0,255,120,255:40:0:99	1/1:255,63,0,255,63,255:21:0:85	1/1:255,90,0,255,90,255:30:0:99	1/1:255,69,0,255,69,255:23:0:91	1/2:255,255,255,255,0,237:24:0:22	1/1:255,96,0,255,96,255:32:0:99	1/1:255,51,0,255,51,255:17:0:73	1/1:255,72,0,255,72,255:24:0:94	1/1:255,57,0,255,57,255:19:0:79	1/2:255,172,151,144,0,126:13:0:43
MdMLO19	MDP0000168714	MDC004842.175	5613	I	0	G	A	999	0	DP=1500;VDB=1.803317e-01;RPB=1.523229e+00;AF=0.149122807018;AC1=19;DP4=638,596,129,124;MQ=39;FQ=999;PV4=0.84,0.32,1,1;ADDSNP=5625,5592,5600,5609,5641	GT:PL:DP:SP:GQ	0/1:255,0,185:36:5:99	0/0:0,54,255:18:0:59	0/0:0,45,255:15:0:50	.:0,15,138:5:0:20	0/0:0,42,255:14:0:47	0/1:255,0,157:20:8:99	0/0:0,51,255:17:0:56	0/0:0,36,255:12:0:41	0/0:0,99,255:33:0:99	.:232,253,255:18:0:25	0/0:0,99,255:33:0:99	.:255,223,196:18:0:16	0/0:0,105,255:35:0:99	0/1:255,0,109:19:0:99	0/0:0,63,255:21:0:68	0/0:0,30,253:10:0:35	.:0,18,162:6:0:23	0/0:0,36,255:12:0:41	0/0:0,66,255:22:0:71	0/0:0,54,255:18:0:59	0/1:255,0,197:25:0:99	0/0:0,54,255:18:0:59	0/0:0,114,255:38:0:99	0/1:255,0,255:26:2:99	0/0:0,39,255:13:0:44	0/0:0,66,255:22:0:71	0/1:236,0,150:18:13:99	1/1:255,57,0:19:0:46	0/0:0,120,255:40:0:99	0/0:0,66,255:22:0:71	0/0:0,87,255:29:0:92	0/0:0,69,255:23:0:74	0/1:255,0,225:23:2:99	0/0:0,96,255:32:0:99	0/0:0,54,255:18:0:59	0/0:0,69,255:23:0:74	0/0:0,60,255:20:0:65	0/1:133,0,132:13:5:99
MdMLO19	MDP0000168714	MDC004842.175	5625	I	0	N	G,A	999	0	DP=1451;VDB=1.917517e-01;AF=0.71186440678,0.28813559322;AC1=130;DP4=0,0,761,687;MQ=39;FQ=-21.8;ADDSNP=5660,5592,5613,5658,5650,5600,5609,5641	GT:PL:DP:SP:GQ	1/2:255,255,255,230,0,167:40:0:23	1/1:255,51,0,255,51,255:17:0:74	1/2:253,93,69,182,0,173:11:0:47	.:142,15,0,142,15,142:5:0:38	1/1:255,39,0,255,39,255:13:0:62	1/2:255,255,255,177,0,126:23:0:23	1/2:255,230,215,134,0,106:14:0:38	1/2:255,232,223,94,0,64:13:0:32	1/1:255,90,0,255,90,255:30:0:99	1/1:255,51,0,255,51,255:17:0:74	1/1:255,90,0,255,90,255:30:0:99	1/2:255,210,183,224,0,200:17:0:50	1/1:255,99,0,255,99,255:33:0:99	1/2:255,255,248,132,0,93:17:0:30	1/1:255,57,0,255,57,255:19:0:80	1/1:241,27,0,241,27,241:9:0:50	.:168,116,110,66,0,50:7:0:29	1/2:255,187,174,123,0,102:11:0:36	1/2:255,255,237,233,0,197:23:0:41	1/1:255,54,0,255,54,255:18:0:77	1/2:255,255,255,236,0,185:26:0:23	1/1:255,51,0,255,51,255:17:0:74	1/1:255,102,0,255,102,255:34:0:99	1/2:255,255,255,255,0,229:29:0:23	1/1:255,36,0,255,36,255:12:0:59	1/2:255,255,255,224,0,169:26:0:23	2/2:255,255,255,60,60,0:20:0:23	2/2:255,255,255,72,72,0:24:0:23	1/1:255,114,0,255,114,255:38:0:99	1/1:255,63,0,255,63,255:21:0:86	1/1:255,84,0,255,84,255:28:0:99	1/1:255,60,0,255,60,255:20:0:83	1/2:255,255,255,240,0,195:24:0:23	1/1:255,87,0,255,87,255:29:0:99	1/1:255,54,0,255,54,255:18:0:77	1/1:255,63,0,255,63,255:21:0:86	1/1:255,57,0,255,57,255:19:0:80	1/2:255,222,197,131,0,107:16:0:48
MdMLO19	MDP0000168714	MDC004842.175	5641	I	0	N	A,G	999	0	DP=1316;VDB=3.656859e-01;AF=0.71186440678,0.28813559322;AC1=130;DP4=0,0,683,620;MQ=39;FQ=-21.3;ADDSNP=5625,5660,5613,5658,5650,5609	GT:PL:DP:SP:GQ	1/2:255,255,255,184,0,106:42:0:22	1/1:255,39,0,255,39,255:13:0:61	1/2:218,87,69,151,0,141:9:0:40	.:123,12,0,123,12,123:4:0:34	1/1:255,36,0,255,36,255:12:0:58	1/2:255,255,255,170,0,125:21:0:22	1/2:255,193,178,128,0,104:13:0:37	1/2:255,253,247,70,0,34:14:0:28	1/1:255,84,0,255,84,255:28:0:99	1/1:255,42,0,255,42,255:14:0:64	1/1:255,78,0,255,78,255:26:0:99	1/2:255,236,208,214,0,187:18:0:50	1/1:255,84,0,255,84,255:28:0:99	1/2:255,255,255,124,0,82:18:0:22	1/1:255,51,0,255,51,255:17:0:73	1/1:222,24,0,222,24,222:8:0:46	.:164,119,113,59,0,44:7:0:28	1/2:216,135,126,99,0,84:8:0:31	1/2:255,255,252,181,0,142:21:0:25	1/1:255,48,0,255,48,255:16:0:70	1/2:255,255,255,201,0,144:27:0:22	1/1:255,51,0,255,51,255:17:0:73	1/1:255,81,0,255,81,255:27:0:99	1/2:255,255,255,255,0,213:29:0:22	1/1:255,30,0,255,30,255:10:0:52	1/2:255,255,255,128,0,70:23:0:22	2/2:255,255,255,60,60,0:20:0:22	2/2:255,255,255,72,72,0:24:0:22	1/1:255,90,0,255,90,255:30:0:99	1/1:255,54,0,255,54,255:18:0:76	1/1:233,72,0,233,72,233:24:0:94	1/1:255,54,0,255,54,255:18:0:76	1/2:255,255,255,189,0,147:21:0:22	1/1:255,72,0,255,72,255:24:0:94	1/1:255,45,0,255,45,255:15:0:67	1/1:255,54,0,255,54,255:18:0:76	1/1:255,51,0,255,51,255:17:0:73	1/2:255,255,244,113,0,80:18:0:33
MdMLO19	MDP0000168714	MDC004842.175	5650	I	0	G	A	999	0	DP=1234;VDB=4.390504e-01;RPB=3.088392e+00;AF=0.137931034483;AC1=16;DP4=566,538,66,60;MQ=39;FQ=999;PV4=0.85,0.023,0.079,1;ADDSNP=5625,5660,5658,5641	GT:PL:DP:SP:GQ	0/0:0,120,255:40:0:99	0/0:0,36,255:12:0:41	0/0:0,30,233:10:0:35	.:0,12,118:4:0:18	0/1:125,0,112:9:3:99	0/1:125,0,255:21:4:99	0/0:0,36,255:12:0:41	0/0:0,48,255:16:0:53	0/1:210,0,227:25:2:99	0/0:0,3,237:12:0:9	0/1:133,0,255:22:2:99	0/0:0,60,255:20:0:65	0/0:0,75,255:25:0:80	0/0:0,57,255:19:0:62	0/0:0,48,255:16:0:53	0/0:0,24,227:8:0:29	.:0,21,164:7:0:26	0/0:0,24,204:8:0:29	0/0:0,63,255:21:0:68	0/0:0,48,255:16:0:53	0/0:0,75,255:25:0:80	1/1:250,1,0:14:0:11	0/1:225,0,247:25:0:99	0/0:0,78,255:26:0:83	0/1:86,0,138:9:13:81	0/0:0,75,255:25:0:80	0/0:0,60,255:20:0:65	0/0:0,69,255:23:0:74	0/0:0,75,255:25:0:80	0/0:0,51,255:17:0:56	0/0:0,66,214:22:0:71	0/0:0,54,255:18:0:59	0/0:0,63,255:21:0:68	0/0:0,60,255:20:0:65	0/1:139,0,214:15:0:99	0/0:0,45,255:15:0:50	0/1:186,0,169:17:0:99	0/0:0,48,255:16:0:53
MdMLO19	MDP0000168714	MDC004842.175	5658	I	0	G	T	999	0	DP=1158;VDB=3.485382e-02;RPB=1.279354e+00;AF=0.0438596491228;G3=0.9501,0.03454,0.01538;HWE=0.0357;AC1=4;DP4=578,529,25,23;MQ=40;FQ=999;PV4=1,1,6.1e-173,1;ADDSNP=5625,5692,5660,5650,5641	GT:PL:DP:SP:GQ	0/1:64,0,255:39:5:52	0/0:0,36,255:12:0:48	0/0:0,24,199:8:0:36	.:0,12,117:4:0:24	0/0:0,27,234:9:0:39	0/0:0,69,255:23:0:81	0/0:0,39,255:13:0:51	0/0:0,45,255:15:0:57	0/0:0,57,255:19:0:69	0/0:0,33,255:11:0:45	0/0:0,60,255:20:0:72	0/0:0,57,255:19:0:69	0/0:0,72,255:24:0:84	0/0:0,57,255:19:0:69	0/0:0,5,255:16:0:17	0/0:0,24,225:8:0:36	.:0,18,154:6:0:30	.:0,21,202:7:0:33	0/0:0,66,255:22:0:78	0/0:0,48,255:16:0:60	0/0:0,78,255:26:0:90	0/0:0,45,255:15:0:57	0/0:0,63,255:21:0:75	0/0:0,72,255:24:0:84	0/0:0,27,244:9:0:39	0/0:0,72,255:24:0:84	0/0:0,54,255:18:0:66	0/0:0,69,255:23:0:81	0/0:0,57,255:19:0:69	0/0:0,48,255:16:0:60	1/1:172,57,0:19:0:39	0/0:0,51,255:17:0:63	0/0:0,60,255:20:0:72	0/0:0,42,255:14:0:54	0/0:0,42,255:14:0:54	0/0:0,27,214:9:0:39	0/0:0,39,255:13:0:51	0/1:57,0,212:15:0:45
MdMLO19	MDP0000168714	MDC004842.175	5660	I	0	N	C,T	999	0	DP=1127;VDB=5.219668e-01;AF=0.701754385965,0.298245614035;AC1=130;DP4=0,0,579,542;MQ=40;FQ=-20.6;ADDSNP=5625,5692,5658,5650,5641	GT:PL:DP:SP:GQ	1/2:255,255,255,139,0,64:39:0:21	1/1:255,36,0,255,36,255:12:0:57	1/2:195,77,62,135,0,126:8:0:36	.:77,9,0,77,9,77:3:0:30	1/1:235,27,0,235,27,235:9:0:48	1/2:255,255,255,167,0,113:24:0:21	1/2:255,222,210,102,0,75:13:0:33	1/2:255,255,253,68,0,26:16:0:23	1/1:255,54,0,255,54,255:18:0:75	1/1:252,30,0,252,30,252:10:0:51	1/1:255,57,0,255,57,255:19:0:78	1/2:255,217,196,174,0,147:16:0:42	1/1:255,72,0,255,72,255:24:0:93	1/2:255,255,255,97,0,48:19:0:21	1/1:255,45,0,255,45,255:15:0:66	1/1:227,24,0,227,24,227:8:0:45	.:134,111,108,31,0,16:6:0:24	1/2:220,173,167,62,0,44:8:0:27	1/2:255,255,255,162,0,114:22:0:21	1/1:255,45,0,255,45,255:15:0:66	1/2:255,255,255,217,0,166:26:0:21	1/1:255,39,0,255,39,255:13:0:60	1/1:255,57,0,255,57,255:19:0:78	1/2:255,255,255,228,0,186:23:0:21	1/1:243,27,0,243,27,243:9:0:48	1/2:255,255,255,96,0,41:21:0:21	2/2:255,255,255,54,54,0:18:0:21	2/2:255,255,255,63,63,0:21:0:21	1/1:255,54,0,255,54,255:18:0:75	1/1:255,45,0,255,45,255:15:0:66	1/1:172,57,0,172,57,172:19:0:78	1/1:255,51,0,255,51,255:17:0:72	1/2:255,255,253,139,0,97:19:0:23	1/1:255,36,0,255,36,255:12:0:57	1/1:255,42,0,255,42,255:14:0:63	.:191,21,0,191,21,191:7:0:42	1/1:255,36,0,255,36,255:12:0:57	1/2:255,230,212,84,0,57:15:0:39
MdMLO19	MDP0000168714	MDC004842.175	5692	I	0	T	TA	999	0	INDEL;IS=10,0.833333;DP=709;VDB=2.728946e-01;AF=0.393939393939;AC1=84;DP4=205,218,110,120;MQ=42;FQ=999;PV4=0.93,1,1.7e-27,2.9e-54;ADDSNP=5704,5660,5658	GT:PL:DP:SP:GQ	0/1:18,0,255:33:2:24	.:159,15,0:5:0:15	0/1:8,0,149:8:0:14	.:40,3,0:1:0:4	.:107,9,0:3:0:9	0/0:0,13,255:17:0:8	0/1:40,0,195:11:10:46	0/0:0,10,255:16:0:6	.:145,15,0:5:0:15	.:116,12,0:4:0:12	.:145,15,0:5:0:15	0/1:67,0,198:12:0:73	.:158,15,0:5:0:15	0/0:0,16,228:11:0:11	.:168,15,0:5:0:15	.:140,12,0:4:0:12	.:0,12,105:4:0:7	0/1:48,0,198:10:0:54	0/1:22,0,255:17:8:28	.:172,18,0:6:0:18	0/1:82,0,255:19:2:88	.:69,6,0:2:0:7	.:189,18,0:6:0:18	0/1:1,0,235:13:0:7	.:125,12,0:4:0:12	0/0:0,30,255:17:0:24	0/0:0,42,255:14:0:36	0/0:0,57,255:19:0:51	1/1:247,27,0:9:0:27	.:164,18,0:6:0:18	1/1:106,30,0:10:0:30	.:142,12,0:4:0:12	0/1:90,0,255:17:2:96	.:159,15,0:5:0:15	.:138,15,0:5:0:15	.:0,0,0:0:0:3	.:98,9,0:3:0:9	0/1:8,0,183:9:3:14
MdMLO19	MDP0000168714	MDC004842.175	5704	I	0	GTTTTTGTTT	GTT	999	0	INDEL;IS=7,0.777778;DP=595;VDB=4.960468e-01;AF=0.107142857143;G3=0.4081,0.1656,0.4263;HWE=6.07e-05;AC1=58;DP4=208,191,38,41;MQ=42;FQ=999;PV4=0.54,1,1e-27,1.3e-37;ADDSNP=5692	GT:PL:DP:SP:GQ	0/0:0,63,191:21:0:61	.:32,3,0:1:0:4	0/0:0,24,97:8:0:22	.:32,3,0:1:0:4	.:66,6,0:2:0:4	0/0:0,39,157:13:0:37	0/1:3,0,96:9:0:6	0/0:0,48,170:16:0:46	.:31,3,0:1:0:4	.:32,3,0:1:0:4	.:115,12,0:4:0:9	.:0,15,87:5:0:13	.:0,0,0:0:0:3	0/0:0,30,139:10:0:28	.:145,15,0:5:0:11	.:32,3,0:1:0:4	.:17,0,55:5:0:19	0/0:0,24,121:8:0:22	0/1:19,0,123:15:0:21	.:31,3,0:1:0:4	0/0:0,42,166:14:0:40	.:90,9,0:3:0:6	.:82,9,0:3:0:6	0/0:0,33,144:11:0:31	.:35,3,0:1:0:4	0/0:0,45,162:15:0:43	0/0:0,36,149:12:0:34	0/0:0,66,192:22:0:64	.:137,15,0:5:0:11	.:58,6,0:2:0:4	.:31,3,0:1:0:4	.:32,3,0:1:0:4	0/0:0,7,126:13:0:6	.:0,0,0:0:0:3	.:32,3,0:1:0:4	.:133,15,0:5:0:11	.:63,6,0:2:0:4	0/1:5,0,97:9:0:8
MdMLO19	MDP0000168714	MDC004842.175	5798	E	0	A	C	999	0	DP=1490;VDB=4.681437e-01;RPB=7.620995e-01;AF=0.145161290323;AC1=18;DP4=664,612,92,111;MQ=25;FQ=999;PV4=0.082,0.025,0.0008,1	GT:PL:DP:SP:GQ	0/1:189,0,143:35:0:99	0/0:0,87,235:29:0:92	0/0:0,63,243:21:0:68	0/0:0,45,205:15:0:50	0/0:0,57,222:19:0:62	0/1:153,0,63:21:0:74	0/0:0,33,184:11:0:38	0/0:0,66,251:22:0:71	0/0:0,93,252:31:0:98	0/0:0,81,255:27:0:86	0/0:0,81,255:27:0:86	0/1:34,0,94:9:0:29	0/0:0,126,255:42:0:99	0/1:128,0,74:17:0:85	0/0:0,78,255:26:0:83	0/0:0,51,213:17:0:56	0/0:0,33,197:11:0:38	0/0:0,27,178:9:0:32	0/0:0,75,255:25:0:80	0/0:0,75,214:25:0:80	0/1:169,0,134:29:0:99	0/0:0,63,249:21:0:68	0/0:0,102,255:34:0:99	0/1:159,0,72:23:4:83	0/0:0,51,229:17:0:56	0/0:0,60,231:20:0:65	0/1:112,0,96:16:5:99	1/1:255,75,0:25:0:64	0/0:0,117,255:39:0:99	0/0:0,69,253:23:0:74	0/0:0,51,219:17:0:56	0/0:0,63,237:21:0:68	0/1:75,0,180:21:7:70	0/0:0,84,255:28:0:89	0/0:0,54,206:18:0:59	0/0:0,69,255:23:0:74	0/0:0,57,244:19:0:62	0/1:57,0,167:26:2:52
MdMLO19	MDP0000168714	MDC004842.175	5848	I	0	N	A,G	999	0	DP=1371;VDB=5.084460e-01;AF=0.714285714286,0.285714285714;AC1=130;DP4=0,0,684,685;MQ=27;FQ=-27;ADDSNP=5879	GT:PL:DP:SP:GQ	1/2:255,215,173,212,0,149:35:0:70	1/1:255,81,0,255,81,255:27:0:99	1/2:255,178,151,151,0,115:21:0:55	1/1:244,57,0,244,57,244:19:0:85	1/1:246,54,0,246,54,246:18:0:82	1/2:173,129,114,80,0,47:16:0:43	1/2:209,100,79,142,0,124:13:0:49	1/2:226,146,119,130,0,100:19:0:55	1/1:255,81,0,255,61,253:28:0:99	1/1:255,63,0,255,63,255:21:0:91	1/1:249,54,0,249,54,249:18:0:82	1/2:153,93,75,89,0,71:12:0:46	1/1:255,78,0,255,78,255:26:0:99	1/2:249,153,132,142,0,106:19:0:49	1/1:255,60,0,255,60,255:20:0:88	1/1:234,51,0,234,51,234:17:0:79	1/2:153,59,41,114,0,104:9:0:46	1/2:141,109,103,46,0,28:8:0:34	1/2:255,155,128,174,0,141:20:0:55	1/1:211,72,0,211,72,211:24:0:99	1/2:255,166,133,177,0,141:23:0:61	1/1:235,60,0,235,60,235:20:0:88	1/1:255,84,0,255,84,255:28:0:99	1/2:255,197,167,229,0,184:25:0:58	1/1:243,51,0,243,51,243:17:0:79	1/2:255,197,161,188,0,143:27:0:64	2/2:192,192,192,45,45,0:15:0:28	2/2:211,211,211,51,51,0:17:0:28	1/1:255,108,0,255,108,255:36:0:99	1/1:255,63,0,255,63,255:21:0:91	1/1:255,63,0,255,63,255:21:0:91	1/1:255,84,0,255,84,255:28:0:99	1/2:244,110,77,178,0,157:18:0:61	1/1:255,81,0,255,81,255:27:0:99	1/1:255,78,0,255,78,255:26:0:99	1/1:247,42,0,247,42,247:14:0:70	1/1:211,51,0,211,51,211:17:0:79	1/2:255,149,98,205,0,172:28:0:79
MdMLO19	MDP0000168714	MDC004842.175	5879	I	0	T	A	136	0	DP=1323;VDB=2.041839e-02;RPB=4.976891e-01;AF=0.00806451612903;AC1=2;DP4=693,621,6,3;MQ=29;FQ=136;PV4=0.51,0.0005,1,0.39;ADDSNP=5910,5848,5890,5909	GT:PL:DP:SP:GQ	0/0:0,117,255:39:0:99	0/0:0,72,255:24:0:87	0/0:0,66,246:22:0:81	0/0:0,42,220:14:0:57	0/0:0,30,215:10:0:45	0/0:0,27,148:9:0:42	0/0:0,60,255:20:0:75	0/0:0,54,239:18:0:69	0/0:0,57,255:19:0:72	0/0:0,81,255:27:0:96	0/0:0,54,255:18:0:69	0/0:0,24,145:8:0:39	0/0:0,63,255:21:0:78	0/0:0,45,239:15:0:60	0/0:0,60,255:20:0:75	0/0:0,42,243:14:0:57	0/0:0,30,190:10:0:45	0/0:0,30,172:10:0:45	0/0:0,75,255:25:0:90	0/0:0,45,212:15:0:60	0/0:0,72,255:24:0:87	0/0:0,63,255:21:0:78	0/0:0,75,255:25:0:90	0/0:0,78,255:26:0:93	0/0:0,39,240:13:0:54	0/0:0,69,255:23:0:84	0/0:0,36,200:12:0:51	0/0:0,54,225:18:0:69	0/0:0,75,255:25:0:90	0/0:0,66,255:22:0:81	0/0:0,57,255:19:0:72	0/0:0,81,255:27:0:96	0/0:0,63,255:21:0:78	0/0:0,96,255:32:0:99	0/0:0,66,255:22:0:81	0/0:0,60,255:20:0:75	0/0:0,54,255:18:0:69	0/0:0,63,255:21:0:78
MdMLO19	MDP0000168714	MDC004842.175	5890	I	0	N	C,T	999	0	DP=1295;VDB=5.146958e-01;AF=0.72131147541,0.27868852459;AC1=130;DP4=0,0,701,593;MQ=28;FQ=-27;ADDSNP=5919,5910,5879,5909	GT:PL:DP:SP:GQ	1/2:255,223,172,248,0,178:40:0:79	1/1:255,75,0,255,75,255:25:0:99	1/2:255,178,157,133,0,94:20:0:49	1/1:221,42,0,221,42,221:14:0:70	1/1:187,27,0,187,27,187:9:0:55	1/2:156,92,71,97,0,79:13:0:49	1/2:254,114,78,194,0,167:21:0:64	1/2:231,175,157,101,0,62:19:0:46	1/1:249,54,0,242,34,239:19:0:82	1/1:255,84,0,255,84,255:28:0:99	1/1:255,57,0,255,57,255:19:0:85	.:110,72,63,54,0,42:7:0:37	1/1:242,54,0,242,54,242:18:0:82	1/2:211,122,104,124,0,100:14:0:46	1/1:249,57,0,249,57,249:19:0:85	1/1:248,51,0,248,51,248:17:0:79	1/2:149,53,35,115,0,106:9:0:46	1/2:107,76,67,52,0,31:10:0:37	1/2:255,164,118,222,0,186:27:0:74	1/1:214,54,0,214,54,214:18:0:82	1/2:255,181,157,163,0,118:23:0:52	1/1:244,63,0,244,63,244:21:0:91	1/1:255,84,0,255,84,255:28:0:99	1/2:255,167,116,255,0,240:28:0:79	1/1:210,33,0,210,33,210:11:0:61	1/2:255,137,104,188,0,161:20:0:61	2/2:203,203,203,42,42,0:14:0:28	2/2:194,194,194,57,57,0:19:0:28	1/1:255,75,0,255,75,255:25:0:99	1/1:255,54,0,255,54,255:18:0:82	1/1:255,54,0,255,54,255:18:0:82	1/1:255,69,0,255,69,255:23:0:97	1/2:255,146,116,195,0,162:21:0:58	1/1:255,93,0,255,93,255:31:0:99	1/1:255,69,0,255,69,255:23:0:97	1/1:255,60,0,255,60,255:20:0:88	1/1:255,54,0,255,54,255:18:0:82	1/2:255,141,117,171,0,138:19:0:52
MdMLO19	MDP0000168714	MDC004842.175	5909	I	0	CTTTT	CTTTTT	58.3	0	INDEL;IS=14,0.583333;DP=1337;VDB=3.180140e-01;AF=0.00833333333333;AC1=1;DP4=706,539,10,4;MQ=25;FQ=58.3;PV4=0.42,1,0.16,0.29;ADDSNP=5919,5910,5890,5879	GT:PL:DP:SP:GQ	0/0:0,111,219:37:0:99	0/0:0,84,192:28:0:99	0/0:0,42,158:14:0:60	0/0:0,48,175:16:0:66	0/0:0,30,117:10:0:48	0/0:0,39,151:13:0:57	0/0:0,63,190:21:0:81	0/0:0,57,195:19:0:75	0/0:0,51,171:17:0:69	0/0:0,87,200:29:0:99	0/0:0,66,176:22:0:84	.:0,15,84:5:0:33	0/1:101,0,77:24:0:83	0/0:0,45,159:15:0:63	0/0:0,51,152:17:0:69	0/0:0,45,154:15:0:63	0/0:0,42,150:14:0:60	0/0:0,36,122:12:0:54	0/0:0,69,200:23:0:87	0/0:0,57,138:19:0:75	0/0:0,75,199:25:0:93	0/0:0,54,174:18:0:72	0/0:0,81,222:27:0:99	0/0:0,72,206:24:0:90	.:0,21,107:7:0:39	0/0:0,54,194:18:0:72	0/0:0,36,150:12:0:54	0/0:0,66,167:22:0:84	0/0:0,69,210:23:0:87	0/0:0,69,202:23:0:87	0/0:0,45,186:15:0:63	0/0:0,72,212:24:0:90	0/0:0,63,198:21:0:81	0/0:0,90,202:30:0:99	0/0:0,45,189:15:0:63	0/0:0,78,203:26:0:96	0/0:0,57,203:19:0:75	0/0:0,60,188:20:0:78
MdMLO19	MDP0000168714	MDC004842.175	5910	I	0	T	G	161	0	DP=1338;VDB=8.231186e-02;RPB=-6.761242e-01;AF=0.0161290322581;AC1=2;DP4=738,567,7,7;MQ=25;FQ=161;PV4=0.79,0.12,1,1;ADDSNP=5919,5890,5879,5909	GT:PL:DP:SP:GQ	0/0:0,123,255:41:0:99	0/0:0,84,245:28:0:99	0/0:0,45,166:15:0:60	0/0:0,48,223:16:0:63	0/0:0,30,123:10:0:45	0/0:0,42,157:14:0:57	0/0:0,63,215:21:0:78	0/0:0,57,213:19:0:72	0/0:0,54,198:18:0:69	0/0:0,93,255:31:0:99	0/0:0,69,221:23:0:84	.:0,15,84:5:0:30	0/0:0,33,156:11:0:48	0/0:0,60,208:20:0:75	0/0:0,51,190:17:0:66	0/0:0,48,207:16:0:63	0/0:0,45,166:15:0:60	0/0:0,39,128:13:0:54	0/0:0,69,230:23:0:84	0/0:0,69,189:23:0:84	0/0:0,78,227:26:0:93	0/0:0,60,232:20:0:75	0/0:0,84,255:28:0:99	0/0:0,81,255:27:0:96	0/0:0,24,158:8:0:39	0/0:0,66,250:22:0:81	0/0:0,36,156:12:0:51	0/0:0,72,179:24:0:87	0/0:0,72,255:24:0:87	0/0:0,72,255:24:0:87	0/0:0,45,250:15:0:60	0/0:0,81,255:27:0:96	0/0:0,66,243:23:0:81	0/0:0,93,255:31:0:99	0/0:0,54,245:18:0:69	0/0:0,78,255:26:0:93	0/0:0,57,251:19:0:72	0/0:0,60,210:20:0:75
MdMLO19	MDP0000168714	MDC004842.175	5919	I	0	N	G,A	999	0	DP=1365;VDB=4.618500e-01;AF=0.717741935484,0.282258064516;AC1=130;DP4=0,0,774,590;MQ=24;FQ=-27.1;ADDSNP=5910,5890,5909	GT:PL:DP:SP:GQ	1/2:255,193,145,213,0,138:41:0:77	1/1:229,81,0,229,81,229:27:0:99	1/2:137,120,111,42,0,12:13:0:38	1/1:209,45,0,209,45,209:15:0:74	1/1:124,33,0,124,33,124:11:0:62	1/2:132,84,60,89,0,65:16:0:53	1/2:208,99,57,168,0,141:23:0:71	1/2:216,162,141,101,0,64:19:0:50	1/1:156,54,0,149,34,146:19:0:83	1/1:236,105,0,236,105,236:35:0:99	1/1:207,75,0,207,75,207:25:0:99	.:69,56,47,25,0,16:6:0:38	1/1:210,90,0,210,90,210:30:0:99	1/2:173,113,98,100,0,61:18:0:44	1/1:189,51,0,189,51,189:17:0:80	1/1:174,45,0,174,45,174:15:0:74	1/2:156,67,40,125,0,107:15:0:56	1/2:99,74,61,57,0,24:15:0:42	1/2:247,128,89,186,0,150:25:0:68	1/1:182,75,0,182,75,182:25:0:99	1/2:239,151,124,153,0,101:26:0:56	1/1:199,60,0,201,49,198:21:0:89	1/1:255,90,0,255,90,255:30:0:99	1/2:247,110,64,202,0,172:25:0:75	1/1:137,33,0,137,33,137:11:0:62	1/2:211,99,69,162,0,135:19:0:59	2/2:144,144,144,39,39,0:13:0:29	2/2:170,170,170,75,75,0:25:0:29	1/1:255,81,0,255,81,255:27:0:99	1/1:247,72,0,247,72,247:24:0:99	1/1:232,51,0,232,51,232:17:0:80	1/1:250,66,0,250,66,250:22:0:95	1/2:248,122,86,183,0,153:22:0:65	1/1:253,93,0,253,93,253:31:0:99	1/1:230,51,0,230,51,230:17:0:80	1/1:255,84,0,255,84,255:28:0:99	1/1:246,57,0,246,57,246:19:0:86	1/2:203,129,99,126,0,96:20:0:59
MdMLO19	MDP0000168714	MDC004842.175	6038	I	0	N	G,A	999	0	DP=1197;VDB=5.245523e-01;AF=0.879310344828,0.120689655172;AC1=130;DP4=0,0,574,603;MQ=32;FQ=-29.9;ADDSNP=6052	GT:PL:DP:SP:GQ	1/1:255,114,0,255,114,255:38:0:99	1/1:255,90,0,255,90,255:30:0:99	1/2:187,114,93,111,0,87:15:0:53	1/1:217,45,0,217,45,217:15:0:77	1/1:255,54,0,255,54,255:18:0:86	1/1:255,45,0,255,45,255:15:0:77	1/2:183,38,11,162,0,156:11:0:59	1/2:166,102,78,99,0,81:14:0:56	1/1:255,57,0,255,38,252:20:0:89	1/1:255,102,0,255,102,255:34:0:99	1/1:247,54,0,247,54,247:18:0:86	1/1:204,42,0,204,42,204:14:0:74	1/1:255,117,0,255,117,255:39:0:99	1/1:232,45,0,232,45,232:15:0:77	1/1:255,93,0,255,93,255:31:0:99	1/1:196,36,0,196,36,196:12:0:68	.:159,99,90,75,0,63:7:0:41	1/2:248,132,99,177,0,141:23:0:65	1/2:210,76,46,164,0,152:14:0:62	1/1:255,69,0,255,69,255:23:0:99	1/1:224,66,0,224,66,224:22:0:98	1/1:134,33,0,134,33,134:11:0:65	1/1:255,69,0,255,69,255:23:0:99	1/1:163,36,0,163,36,163:12:0:68	1/1:242,51,0,242,51,242:17:0:83	1/2:222,111,81,149,0,131:16:0:62	.:125,47,35,93,0,84:7:0:44	1/1:221,39,0,221,39,221:13:0:71	1/1:233,60,0,233,60,233:20:0:92	1/1:255,75,0,255,75,255:25:0:99	1/1:247,51,0,247,51,247:17:0:83	1/1:255,63,0,255,63,255:21:0:95	1/1:211,39,0,211,39,211:13:0:71	1/1:255,81,0,255,81,255:27:0:99	1/1:224,39,0,224,39,224:13:0:71	1/1:173,33,0,173,33,173:11:0:65	1/1:255,63,0,255,63,255:21:0:95	1/1:255,78,0,255,78,255:26:0:99
MdMLO19	MDP0000168714	MDC004842.175	6052	I	0	G	C	999	0	DP=1189;VDB=5.227687e-01;RPB=1.499646e+00;AF=0.3;G3=0.5684,0.2955,0.1361;HWE=0.0342;AC1=37;DP4=459,442,124,136;MQ=36;FQ=999;PV4=0.36,1,0.061,0.25;ADDSNP=6038,6080	GT:PL:DP:SP:GQ	0/0:0,123,255:41:0:99	0/1:128,0,208:27:2:99	0/1:114,0,95:13:0:99	0/0:0,33,211:11:0:34	0/0:0,54,255:18:0:55	0/0:0,54,255:18:0:55	0/0:0,33,206:11:0:34	0/1:65,0,125:13:0:64	1/1:255,41,0:21:0:34	0/0:0,93,255:31:0:94	0/1:23,0,187:16:12:22	0/0:0,39,217:13:0:40	0/0:0,105,255:35:0:99	0/0:0,48,255:16:0:49	0/0:0,90,255:30:0:91	0/1:128,0,35:8:10:42	0/1:118,0,118:10:0:99	0/0:0,66,255:22:0:67	0/0:0,51,255:17:0:52	0/1:161,0,226:25:14:99	0/1:161,0,137:18:0:99	1/1:158,11,0:13:0:5	0/1:92,0,183:20:3:91	0/0:0,42,161:14:0:43	1/1:255,45,0:15:0:38	0/0:0,14,219:12:0:15	0/0:0,33,196:11:0:34	0/0:0,45,235:15:0:46	1/1:255,54,0:18:0:47	0/0:0,81,255:27:0:82	0/0:0,42,255:14:0:43	0/1:190,0,183:25:2:99	0/0:0,54,255:18:0:55	0/0:0,51,255:26:0:52	1/1:239,39,0:13:0:32	0/0:0,33,183:11:0:34	0/0:0,60,255:20:0:61	0/0:0,90,255:30:0:91
MdMLO19	MDP0000168714	MDC004842.175	6080	I	0	N	A,G	999	0	DP=1385;VDB=4.516149e-01;AF=0.704918032787,0.295081967213;AC1=130;DP4=0,0,612,769;MQ=42;FQ=-26.2;ADDSNP=6052,6114,6113	GT:PL:DP:SP:GQ	1/2:255,255,180,255,0,255:49:0:99	1/1:255,78,0,255,78,255:26:0:99	1/2:255,159,144,136,0,118:11:0:43	1/1:255,48,0,255,48,255:16:0:76	1/1:255,36,0,255,36,255:12:0:64	1/2:255,255,224,255,0,235:23:0:59	1/2:255,84,51,247,0,238:14:0:61	1/2:255,216,195,162,0,138:15:0:49	1/1:255,75,0,255,75,255:25:0:99	1/1:255,90,0,255,90,255:30:0:99	1/1:255,81,0,255,81,255:27:0:99	1/2:255,149,125,173,0,152:15:0:52	1/1:255,123,0,255,123,255:41:0:99	1/2:255,196,160,252,0,219:23:0:64	1/1:255,75,0,255,75,255:25:0:99	1/1:246,39,0,246,39,246:13:0:67	1/2:255,179,164,156,0,138:11:0:43	1/2:255,168,132,255,0,243:22:0:64	1/2:255,212,173,255,0,255:21:0:67	1/1:255,102,0,255,102,255:34:0:99	1/2:255,239,215,197,0,158:21:0:52	1/1:255,54,0,255,54,255:18:0:82	1/1:255,93,0,255,93,255:31:0:99	1/2:255,107,83,194,0,179:13:0:52	1/1:255,54,0,255,54,255:18:0:82	1/2:255,201,174,226,0,205:16:0:55	2/2:207,207,207,30,30,0:10:0:28	2/2:255,255,255,51,51,0:17:0:28	1/1:255,63,0,255,63,255:21:0:91	1/1:255,84,0,255,84,255:28:0:99	1/1:255,54,0,255,54,255:18:0:82	1/1:255,81,0,255,81,255:27:0:99	1/2:255,203,170,255,0,244:21:0:61	1/1:255,96,0,255,96,255:32:0:99	1/1:255,51,0,255,51,255:17:0:79	1/1:255,48,0,255,48,255:16:0:76	1/1:255,69,0,255,69,255:23:0:97	1/2:255,255,236,255,0,255:30:0:47
MdMLO19	MDP0000168714	MDC004842.175	6113	I	0	G	A	999	0	DP=1493;VDB=1.464262e-01;RPB=1.079257e+00;AF=0.0238095238095;AC1=3;DP4=619,834,16,20;MQ=44;FQ=999;PV4=0.87,1,1,1;ADDSNP=6126,6080,6114	GT:PL:DP:SP:GQ	0/0:0,154,255:51:0:99	0/0:0,84,255:28:0:97	0/0:0,48,255:16:0:61	0/1:248,0,75:14:0:94	0/0:0,36,255:12:0:49	0/0:0,28,255:22:0:41	0/0:0,48,255:16:0:61	0/0:0,60,255:20:0:73	0/0:0,78,255:26:0:91	0/0:0,96,255:32:0:99	0/0:0,84,255:28:0:97	0/0:0,30,221:10:0:43	0/0:0,135,255:45:0:99	0/1:213,0,190:22:0:99	0/0:0,105,255:35:0:99	0/0:0,54,255:18:0:67	0/0:0,45,255:15:0:58	0/0:0,63,255:21:0:76	0/0:0,69,255:23:0:82	0/0:0,75,255:35:0:88	0/0:0,57,255:19:0:70	0/0:0,78,255:26:0:91	0/0:0,71,255:35:0:84	0/0:0,54,255:18:0:67	0/0:0,48,255:16:0:61	0/0:0,48,255:16:0:61	0/0:0,33,255:11:0:46	0/0:0,60,255:20:0:73	0/0:0,90,255:30:0:99	0/0:0,90,255:30:0:99	0/0:0,87,255:29:0:99	0/0:0,96,255:32:0:99	0/1:255,0,166:21:2:99	0/0:0,102,255:34:0:99	0/0:0,75,255:25:0:88	0/0:0,63,255:21:0:76	0/0:0,69,255:23:0:82	0/0:0,72,255:24:0:85
MdMLO19	MDP0000168714	MDC004842.175	6114	I	0	T	C	999	0	DP=1484;VDB=4.756083e-02;RPB=-2.925709e-01;AF=0.0634920634921;AC1=8;DP4=610,809,16,42;MQ=44;FQ=999;PV4=0.021,1,0.29,1;ADDSNP=6126,6080,6113	GT:PL:DP:SP:GQ	0/0:0,154,255:51:0:99	0/0:0,84,255:28:0:93	0/0:0,48,255:16:0:57	0/0:0,45,255:15:0:54	0/0:0,36,255:12:0:45	0/0:0,66,255:22:0:75	0/1:55,0,252:16:7:46	0/1:232,0,189:20:4:99	0/0:0,75,255:25:0:84	0/0:0,93,255:31:0:99	0/0:0,84,255:28:0:93	0/0:0,30,210:10:0:39	0/0:0,132,255:44:0:99	0/0:0,66,255:22:0:75	0/0:0,105,255:35:0:99	0/0:0,54,255:18:0:63	0/1:180,0,182:15:0:99	0/0:0,63,255:21:0:72	0/0:0,66,255:22:0:75	0/0:0,105,255:35:0:99	0/0:0,60,255:20:0:69	0/0:0,78,255:26:0:87	0/0:0,105,255:35:0:99	0/0:0,51,255:17:0:60	0/0:0,51,255:17:0:60	0/0:0,51,255:17:0:60	0/0:0,33,253:11:0:42	0/0:0,60,255:20:0:69	0/0:0,87,255:29:0:96	0/0:0,93,255:31:0:99	0/0:0,84,255:28:0:93	0/0:0,96,255:32:0:99	0/0:0,63,255:21:0:72	0/0:0,99,255:33:0:99	0/0:0,75,255:25:0:84	0/0:0,60,255:20:0:69	0/0:0,69,255:23:0:78	0/0:0,72,255:24:0:81
MdMLO19	MDP0000168714	MDC004842.175	6126	I	0	C	T	999	0	DP=1418;VDB=1.055159e-02;RPB=4.277431e+00;AF=0.142857142857;AC1=18;DP4=525,719,63,108;MQ=44;FQ=999;PV4=0.19,1,5.7e-69,1;ADDSNP=6159,6114,6113	GT:PL:DP:SP:GQ	0/1:173,0,255:45:7:99	0/0:0,78,255:26:0:83	0/0:0,45,255:15:0:50	0/0:0,42,255:14:0:47	0/0:0,36,255:12:0:41	0/1:152,0,228:17:2:99	0/0:0,45,255:15:0:50	0/0:0,60,255:20:0:65	0/0:0,72,255:24:0:77	0/0:0,102,255:34:0:99	0/0:0,81,255:27:0:86	0/1:68,0,115:9:0:63	0/0:0,123,255:41:0:99	0/1:172,0,219:21:0:99	0/0:0,99,255:33:0:99	0/0:0,57,255:19:0:62	0/0:0,45,255:15:0:50	0/0:0,57,255:19:0:62	0/0:0,63,255:21:0:68	0/0:0,87,255:29:0:92	0/1:204,0,141:18:2:99	0/0:0,38,255:26:0:43	0/0:0,93,255:31:0:98	0/1:113,0,220:16:5:99	0/0:0,45,255:15:0:50	0/0:0,48,255:16:0:53	0/1:114,0,135:11:6:99	1/1:255,54,0:18:0:43	0/0:0,84,255:28:0:89	0/0:0,93,255:31:0:98	0/0:0,87,255:29:0:92	0/0:0,87,255:29:0:92	0/1:160,0,255:21:4:99	0/0:0,105,255:35:0:99	0/0:0,69,255:23:0:74	0/0:0,63,255:21:0:68	0/0:0,57,255:19:0:62	0/1:116,0,255:24:7:99
MdMLO19	MDP0000168714	MDC004842.175	6159	I	0	N	A,G,T	999	0	DP=1103;VDB=4.978107e-01;AF=0.724137931034,0.26724137931,0.00862068965517;AC1=130;DP4=0,0,462,638;MQ=42;FQ=-26.7;ADDSNP=6172,6190,6126	GT:PL:DP:SP:GQ	1/2:255,193,127,255,0,255,255,193,255,255:31:0:94	1/1:255,69,0,255,69,255,255,69,255,255:23:0:97	1/2:255,167,155,133,0,115,255,167,133,255:10:0:40	1/1:255,30,0,255,30,255,255,30,255,255:10:0:58	.:202,21,0,202,21,202,202,21,202,202:7:0:49	1/2:216,118,106,117,0,105,216,118,117,216:8:0:40	1/2:255,67,19,255,0,255,255,67,255,255:18:0:76	1/2:255,197,173,201,0,177,255,197,201,255:16:0:52	1/1:255,48,0,255,48,255,255,48,255,255:16:0:76	1/1:255,96,0,255,96,255,255,96,255,255:32:0:99	1/1:255,63,0,255,63,255,255,63,255,255:21:0:91	.:115,39,30,86,0,80,115,39,86,115:5:0:37	1/1:255,108,0,255,108,255,255,108,255,255:36:0:99	1/2:255,170,133,255,0,235,255,170,255,255:20:0:65	1/1:255,117,0,255,117,255,255,117,255,255:39:0:99	1/1:255,42,0,255,42,255,255,42,255,255:14:0:70	1/2:225,129,117,115,0,103,225,129,115,225:8:0:40	1/2:237,88,64,171,0,162,237,88,171,237:11:0:52	1/2:255,137,107,236,0,221,255,137,236,255:15:0:58	1/1:255,60,0,255,60,255,255,60,255,255:20:0:88	1/2:253,177,165,103,0,79,253,177,103,253:12:0:40	1/1:255,60,0,255,26,255,255,60,255,255:21:0:88	1/1:255,66,0,255,66,255,255,66,255,255:22:0:94	1/2:234,82,64,175,0,163,234,82,175,234:10:0:46	1/1:237,27,0,237,27,237,237,27,237,237:9:0:55	1/2:255,147,123,217,0,202,255,147,217,255:13:0:52	.:113,113,113,12,12,0,113,113,12,113:4:0:28	2/2:234,234,234,27,27,0,234,234,27,234:9:0:28	1/1:255,54,0,255,54,255,255,54,255,255:18:0:82	1/1:255,96,0,255,96,255,255,96,255,255:32:0:99	1/1:255,90,0,255,90,255,255,90,255,255:30:0:99	1/1:255,75,0,255,75,255,255,75,255,255:25:0:99	1/3:216,29,4,206,9,203,197,0,184,194:10:0:53	1/1:255,114,0,255,114,255,255,114,255,255:38:0:99	1/1:255,51,0,255,51,255,255,51,255,255:17:0:79	1/1:255,54,0,255,54,255,255,54,255,255:18:0:82	1/1:255,42,0,255,42,255,255,42,255,255:14:0:70	1/2:255,66,21,255,0,255,255,66,255,255:18:0:73
MdMLO19	MDP0000168714	MDC004842.175	6172	I	0	N	A,T	999	0	DP=936;VDB=2.380525e-01;AF=0.395833333333,0.604166666667;AC1=130;DP4=0,0,406,530;MQ=41;FQ=-18.2;ADDSNP=6159,6205,6196,6190	GT:PL:DP:SP:GQ	1/2:255,143,92,255,0,255:22:0:69	1/2:255,156,111,255,0,255:20:0:63	2/2:245,245,245,27,27,0:9:0:18	1/2:255,140,122,173,0,158:11:0:36	1/2:222,98,83,142,0,133:8:0:33	.:191,191,191,21,21,0:7:0:18	1/1:226,30,0,226,30,226:10:0:48	2/2:255,255,255,33,33,0:11:0:18	2/2:255,255,255,36,36,0:12:0:18	1/1:255,84,0,255,84,255:28:0:99	1/1:255,54,0,255,16,255:19:0:72	.:103,19,10,90,0,87:4:0:27	1/1:255,84,0,255,84,255:28:0:99	2/2:255,255,255,60,60,0:20:0:18	1/1:255,126,0,255,126,255:42:0:99	1/2:255,125,101,199,0,187:12:0:42	.:155,155,155,18,18,0:6:0:18	.:186,21,0,186,21,186:7:0:39	1/2:255,86,49,255,0,250:15:0:55	1/2:255,154,130,219,0,204:13:0:42	2/2:222,222,222,27,27,0:9:0:18	2/2:255,255,255,39,39,0:13:0:18	2/2:255,255,255,33,33,0:11:0:18	2/2:218,218,218,24,24,0:8:0:18	.:189,189,189,18,18,0:6:0:18	1/2:255,101,77,213,0,204:11:0:42	.:87,87,87,9,9,0:3:0:18	.:214,214,214,21,21,0:7:0:18	2/2:255,255,255,45,45,0:15:0:18	1/1:255,87,0,255,87,255:29:0:99	1/1:255,93,0,255,93,255:31:0:99	1/2:255,137,79,255,0,255:24:0:76	2/2:255,255,255,36,36,0:12:0:18	1/1:255,99,0,255,99,255:33:0:99	2/2:255,255,255,39,39,0:13:0:18	1/2:255,135,105,225,0,207:16:0:48	1/2:255,93,54,255,0,249:16:0:57	1/2:255,50,8,255,0,255:16:0:60
MdMLO19	MDP0000168714	MDC004842.175	6190	I	0	A	G	999	0	DP=751;VDB=1.538556e-01;RPB=-2.424659e-01;AF=0.0161290322581;AC1=1;DP4=353,383,5,8;MQ=41;FQ=999;PV4=0.58,0.042,0.001,1;ADDSNP=6159,6205,6172,6196,6224	GT:PL:DP:SP:GQ	0/0:0,60,255:20:0:78	0/0:0,48,255:16:0:66	.:0,18,171:6:0:36	0/0:0,36,255:12:0:54	.:0,21,205:7:0:39	.:0,3,35:1:0:21	0/0:0,27,226:9:0:45	.:0,15,156:5:0:33	.:0,12,135:4:0:30	0/0:0,90,255:30:0:99	0/0:0,51,255:17:0:69	.:0,15,156:5:0:33	0/1:218,0,255:26:2:99	0/0:0,45,255:15:0:63	0/0:0,135,255:45:0:99	0/0:0,3,197:9:0:21	.:0,12,117:4:0:30	.:0,18,177:6:0:36	0/0:0,30,244:10:0:48	0/0:0,33,255:11:0:51	.:0,12,118:4:0:30	.:0,21,208:7:0:39	.:0,15,153:5:0:33	.:0,18,178:6:0:36	.:0,6,71:2:0:24	0/0:0,48,255:16:0:66	.:0,0,0:0:0:18	.:0,12,129:4:0:30	0/0:0,33,255:11:0:51	0/0:0,99,255:33:0:99	0/0:0,78,255:26:0:96	0/0:0,45,255:15:0:63	0/0:0,33,253:11:0:51	0/0:0,75,255:25:0:93	0/0:0,27,235:9:0:45	0/0:0,27,246:9:0:45	0/0:0,48,255:16:0:66	0/0:0,48,255:16:0:66
MdMLO19	MDP0000168714	MDC004842.175	6196	I	0	N	G,C	999	0	DP=710;VDB=5.056603e-01;AF=0.870967741935,0.129032258065;AC1=130;DP4=0,0,337,373;MQ=40;FQ=-18.8;ADDSNP=6205,6172,6190,6224	GT:PL:DP:SP:GQ	1/2:255,98,43,255,0,255:21:0:74	1/2:255,67,28,255,0,249:15:0:58	.:148,148,148,15,15,0:5:0:19	1/1:255,39,0,255,39,255:13:0:58	1/2:204,32,11,181,0,178:8:0:40	.:0,0,0,0,0,0:0:0:19	1/1:225,27,0,225,27,225:9:0:46	.:125,125,125,12,12,0:4:0:19	.:135,135,135,12,12,0:4:0:19	1/1:255,90,0,255,90,255:30:0:99	1/1:255,51,0,255,51,255:17:0:70	1/1:211,24,0,211,24,211:8:0:43	1/1:255,90,0,255,90,255:30:0:99	1/2:255,54,15,255,0,255:15:0:58	1/1:255,120,0,255,120,255:40:0:99	1/2:235,32,8,213,0,210:9:0:43	.:92,92,92,9,9,0:3:0:19	.:161,15,0,161,15,161:5:0:34	1/2:247,47,20,218,0,212:11:0:46	1/1:251,30,0,251,30,251:10:0:49	.:115,115,115,12,12,0:4:0:19	.:180,180,180,18,18,0:6:0:19	.:61,32,29,32,0,29:2:0:22	.:99,99,99,9,9,0:3:0:19	.:37,3,0,37,3,37:1:0:22	1/1:255,45,0,255,13,255:16:0:64	.:0,0,0,0,0,0:0:0:19	.:65,65,65,6,6,0:2:0:19	.:168,168,168,18,18,0:6:0:19	1/1:255,99,0,255,99,255:33:0:99	1/1:255,75,0,255,75,255:25:0:94	1/1:255,39,0,255,39,255:13:0:58	1/1:255,36,0,255,36,255:12:0:55	1/1:255,75,0,255,75,255:25:0:94	.:156,156,156,15,15,0:5:0:19	1/1:255,30,0,255,30,255:10:0:49	1/1:255,42,0,255,8,255:15:0:61	1/1:255,45,0,255,2,255:17:0:64
MdMLO19	MDP0000168714	MDC004842.175	6205	I	0	N	T,A	999	0	DP=662;VDB=5.218120e-01;AF=0.98275862069,0.0172413793103;AC1=130;DP4=0,0,303,332;MQ=39;FQ=-19.6;ADDSNP=6172,6196,6190,6224	GT:PL:DP:SP:GQ	1/1:255,63,0,255,2,255:23:0:83	1/2:255,61,28,233,0,227:13:0:53	.:73,60,57,18,0,12:3:0:23	1/1:255,36,0,255,36,255:12:0:56	.:207,21,0,207,21,207:7:0:41	.:0,0,0,0,0,0:0:0:20	1/1:248,33,0,248,33,248:11:0:53	.:71,71,71,6,6,0:2:0:20	.:59,59,59,6,6,0:2:0:20	1/1:255,78,0,255,78,255:26:0:98	1/1:255,54,0,255,54,255:18:0:74	1/1:231,30,0,231,30,231:10:0:50	1/1:255,78,0,255,78,255:26:0:98	1/1:255,39,0,255,15,255:14:0:59	1/1:255,117,0,255,117,255:39:0:99	1/1:235,24,0,235,24,235:8:0:44	.:21,3,0,21,3,21:1:0:23	.:108,9,0,108,9,108:3:0:29	1/1:240,27,0,232,9,229:10:0:47	1/1:255,33,0,255,33,255:11:0:53	.:34,34,34,3,3,0:1:0:20	.:69,69,69,6,6,0:2:0:20	.:56,30,27,29,0,26:2:0:23	.:31,3,0,31,3,31:1:0:23	.:72,6,0,72,6,72:2:0:26	1/1:255,48,0,255,48,255:16:0:68	.:0,0,0,0,0,0:0:0:20	.:0,0,0,0,0,0:0:0:20	.:88,76,73,18,0,9:4:0:23	1/1:255,90,0,255,90,255:30:0:99	1/1:255,72,0,255,72,255:24:0:92	1/1:255,36,0,255,36,255:12:0:56	1/1:255,33,0,255,33,255:11:0:53	1/1:255,78,0,255,78,255:26:0:98	.:94,94,94,9,9,0:3:0:20	1/1:239,27,0,239,27,239:9:0:47	1/1:255,39,0,255,39,255:13:0:59	1/1:255,54,0,255,54,255:18:0:74
MdMLO19	MDP0000168714	MDC004842.175	6224	I	0	N	G,A	999	0	DP=823;VDB=5.062930e-01;AF=0.954545454545,0.0454545454545;AC1=130;DP4=0,0,396,424;MQ=41;FQ=-25.6;ADDSNP=6205,6243,6196,6190	GT:PL:DP:SP:GQ	1/1:255,84,0,255,84,255:28:0:99	1/1:255,51,0,255,51,255:17:0:78	.:136,83,77,63,0,54:5:0:33	1/1:255,39,0,255,39,255:13:0:66	.:217,21,0,217,21,217:7:0:48	.:90,9,0,90,9,90:3:0:36	1/2:255,63,30,250,0,244:13:0:60	.:33,3,0,33,3,33:1:0:30	1/1:250,30,0,250,30,250:10:0:57	1/1:255,66,0,255,66,255:22:0:93	1/1:255,63,0,255,63,255:21:0:90	1/1:255,42,0,255,42,255:14:0:69	1/1:255,105,0,255,105,255:35:0:99	1/1:255,48,0,255,48,255:16:0:75	1/1:255,129,0,255,129,255:43:0:99	1/1:255,30,0,255,30,255:10:0:57	.:129,100,97,36,0,24:5:0:30	.:123,68,62,63,0,57:4:0:33	1/1:255,33,0,255,33,255:11:0:60	1/1:255,42,0,255,42,255:14:0:69	.:156,15,0,156,15,156:5:0:42	1/1:198,24,0,198,24,198:8:0:51	1/1:235,27,0,235,27,235:9:0:54	.:134,12,0,134,12,134:4:0:39	.:127,12,0,127,12,127:4:0:39	1/2:255,66,18,255,0,255:18:0:75	.:65,6,0,65,6,65:2:0:33	.:88,9,0,88,9,88:3:0:36	.:172,18,0,172,18,172:6:0:45	1/1:255,105,0,255,105,255:35:0:99	1/1:255,60,0,255,60,255:20:0:87	1/1:255,66,0,255,66,255:22:0:93	1/1:255,42,0,255,42,255:14:0:69	1/1:255,87,0,255,87,255:29:0:99	.:126,15,0,126,15,126:5:0:42	1/1:255,39,0,255,39,255:13:0:66	1/1:255,51,0,255,51,255:17:0:78	1/1:255,66,0,255,66,255:22:0:93
MdMLO19	MDP0000168714	MDC004842.175	6243	I	0	N	A,G	999	0	DP=949;VDB=1.382975e-01;AF=0.902173913043,0.0978260869565;AC1=130;DP4=0,0,445,502;MQ=42;FQ=-28.2;ADDSNP=6224	GT:PL:DP:SP:GQ	1/1:255,84,0,255,84,255:28:0:99	1/1:255,72,0,255,72,255:24:0:99	1/2:242,126,114,134,0,122:8:0:42	1/1:255,36,0,255,36,255:12:0:66	1/1:237,24,0,237,24,237:8:0:54	1/1:225,24,0,225,24,225:8:0:54	1/2:255,122,92,251,0,239:14:0:60	.:168,140,137,36,0,21:6:0:33	1/1:255,51,0,255,51,255:17:0:81	1/1:255,63,0,255,63,255:21:0:93	1/1:255,57,0,255,57,255:19:0:87	1/1:255,48,0,255,48,255:16:0:78	1/1:255,111,0,255,111,255:37:0:99	1/1:255,36,0,255,36,255:12:0:66	1/1:255,126,0,255,126,255:42:0:99	1/1:255,30,0,255,30,255:10:0:60	.:161,131,128,38,0,23:6:0:33	.:148,70,61,88,0,82:5:0:39	1/2:251,34,7,227,0,224:10:0:57	1/1:255,57,0,255,57,255:19:0:87	.:200,21,0,200,21,200:7:0:51	1/1:255,33,0,255,33,255:11:0:63	1/1:255,45,0,255,45,255:15:0:75	.:213,21,0,213,21,213:7:0:51	.:188,18,0,188,18,188:6:0:48	1/2:255,147,96,255,0,255:22:0:81	.:180,70,58,122,0,116:6:0:42	.:140,15,0,140,15,140:5:0:45	1/1:219,24,0,219,24,219:8:0:54	1/1:255,105,0,255,105,255:35:0:99	1/1:255,54,0,255,54,255:18:0:84	1/1:255,75,0,255,75,255:25:0:99	1/1:255,36,0,255,36,255:12:0:66	1/1:255,78,0,255,78,255:26:0:99	1/1:224,24,0,224,24,224:8:0:54	1/1:255,48,0,255,48,255:16:0:78	1/1:255,54,0,255,54,255:18:0:84	1/1:255,78,0,255,78,255:26:0:99
MdMLO19	MDP0000168714	MDC004842.175	6279	I	0	ATT	AT	999	0	INDEL;IS=9,0.264706;DP=1174;VDB=8.468694e-03;AF=0.163636363636;AC1=18;DP4=370,446,37,74;MQ=45;FQ=999;PV4=0.019,1,1,0.086;ADDSNP=6301,6295	GT:PL:DP:SP:GQ	0/1:164,0,201:27:7:99	0/0:0,60,228:20:0:65	0/0:0,33,244:11:0:38	0/0:0,33,213:11:0:38	0/0:0,24,129:8:0:29	0/1:148,0,37:10:0:48	0/0:0,39,255:13:0:44	.:0,21,206:7:0:26	0/0:0,63,200:21:0:68	0/0:0,51,229:17:0:56	0/0:0,39,184:13:0:44	0/1:69,0,174:15:3:64	0/0:0,84,255:28:0:89	0/1:110,0,73:11:12:84	0/0:0,90,255:30:0:95	0/0:0,27,163:9:0:32	.:0,15,140:5:0:20	0/0:0,24,185:8:0:29	0/0:0,27,199:9:0:32	0/0:0,54,242:18:0:59	0/1:124,0,45:8:0:56	0/0:0,45,180:15:0:50	0/0:0,54,219:18:0:59	0/1:95,0,46:9:13:57	0/0:0,27,150:9:0:32	0/0:0,60,255:20:0:65	0/1:174,0,81:11:3:92	1/1:189,27,0:9:0:16	0/0:0,42,145:14:0:47	0/0:0,66,255:22:0:71	0/0:0,39,185:13:0:44	0/0:0,66,222:22:0:71	0/1:90,0,100:12:0:85	0/0:0,57,225:19:0:62	0/0:0,33,148:11:0:38	0/0:0,39,179:13:0:44	0/0:0,33,179:11:0:38	0/1:138,0,190:22:0:99
MdMLO19	MDP0000168714	MDC004842.175	6295	I	0	CTT	CT	999	0	INDEL;IS=45,0.978261;DP=1206;VDB=2.364524e-01;AF=0.732142857143;AC1=95;DP4=88,124,434,518;MQ=45;FQ=999;PV4=0.29,1,0.0003,0.0076;ADDSNP=6301,6279	GT:PL:DP:SP:GQ	0/1:255,0,39:28:4:38	1/1:255,63,0:21:0:64	0/1:140,0,170:13:2:99	.:193,21,0:7:0:22	1/1:238,36,0:12:0:37	0/1:183,0,71:16:0:70	0/1:159,0,131:15:6:99	0/1:14,0,183:9:0:21	1/1:255,69,0:23:0:70	1/1:255,66,0:22:0:67	1/1:255,60,0:20:0:61	0/1:221,0,14:15:3:13	1/1:255,96,0:32:0:97	0/1:169,0,51:13:3:50	1/1:255,114,0:38:0:99	1/1:240,33,0:11:0:34	.:18,0,123:7:13:25	0/1:140,0,98:10:7:97	0/1:172,0,61:11:3:60	1/1:255,72,0:24:0:73	.:106,0,59:7:0:58	1/1:255,48,0:16:0:49	1/1:255,69,0:23:0:70	0/1:160,0,64:12:11:63	1/1:255,39,0:13:0:40	0/1:192,0,175:19:5:99	0/0:0,30,209:10:0:23	0/0:0,24,108:8:0:17	1/1:255,66,0:22:0:67	1/1:255,93,0:31:0:94	1/1:255,57,0:19:0:58	1/1:255,96,0:32:0:97	0/1:166,0,40:13:0:39	1/1:255,87,0:29:0:88	1/1:255,48,0:16:0:49	1/1:255,48,0:16:0:49	1/1:255,51,0:17:0:52	0/1:241,0,135:23:2:99
MdMLO19	MDP0000168714	MDC004842.175	6301	I	0	A	G	999	0	DP=1227;VDB=4.340119e-01;RPB=1.919169e+00;AF=0.322033898305;G3=0.5659,0.2803,0.1539;HWE=0.0108;AC1=38;DP4=424,474,135,191;MQ=44;FQ=999;PV4=0.08,0.011,0.05,1;ADDSNP=6279,6295	GT:PL:DP:SP:GQ	0/0:0,99,255:33:0:99	0/1:191,0,255:21:0:99	0/1:164,0,197:14:2:99	0/0:0,27,237:9:0:28	0/0:0,45,255:15:0:46	0/0:0,57,255:19:0:58	0/0:0,42,255:14:0:43	0/1:45,0,196:10:0:44	1/1:255,66,0:22:0:59	0/0:0,63,255:21:0:64	0/1:64,0,255:20:6:63	0/0:0,45,255:15:0:46	0/0:0,99,255:33:0:99	0/0:0,42,255:14:0:43	0/0:0,117,255:39:0:99	0/1:147,0,139:12:2:99	0/1:45,0,134:8:10:44	0/0:0,30,253:10:0:31	0/0:0,36,255:12:0:37	0/1:240,0,252:23:0:99	0/1:101,0,182:13:0:99	1/1:255,48,0:16:0:41	0/1:200,0,242:24:15:99	0/0:0,36,255:12:0:37	1/1:255,36,0:12:0:29	0/0:0,51,255:17:0:52	0/0:0,39,255:13:0:40	0/0:0,33,241:11:0:34	1/1:255,69,0:23:0:62	0/0:0,96,255:32:0:97	0/0:0,57,255:19:0:58	0/1:207,0,255:34:0:99	0/0:0,45,255:15:0:46	0/0:0,87,255:29:0:88	1/1:255,48,0:16:0:41	0/0:0,48,255:16:0:49	0/0:0,57,255:19:0:58	0/0:0,69,255:23:0:70
MdMLO19	MDP0000168714	MDC004842.175	6365	I	0	C	T	999	0	DP=1176;VDB=3.504529e-01;RPB=-3.936157e-02;AF=0.275862068966;AC1=36;DP4=451,472,140,99;MQ=31;FQ=999;PV4=0.0089,0.0011,8e-06,1;ADDSNP=6391	GT:PL:DP:SP:GQ	0/1:123,0,208:34:18:99	0/0:0,60,255:20:0:61	0/1:124,0,80:12:5:87	0/0:0,36,193:12:0:37	0/0:0,78,238:26:0:79	0/1:68,0,174:19:9:67	0/1:45,0,169:13:3:44	0/1:114,0,51:13:0:58	.:0,12,106:4:0:13	0/0:0,66,255:22:0:67	0/0:0,54,255:18:0:55	0/1:30,0,189:16:3:29	0/0:0,84,255:28:0:85	0/1:25,0,165:12:7:24	0/0:0,78,255:26:0:79	0/0:0,42,197:14:0:43	.:24,0,54:6:12:23	0/1:79,0,109:10:3:78	0/1:30,0,169:16:0:29	0/0:0,54,255:18:0:55	0/1:96,0,75:13:0:82	0/0:0,24,143:8:0:25	0/0:0,36,212:12:0:37	0/1:37,0,139:8:0:36	0/0:0,42,233:14:0:43	0/1:53,0,132:12:0:52	1/1:162,30,0:10:0:23	1/1:140,24,0:8:0:17	0/0:0,60,255:20:0:61	0/0:0,93,255:31:0:94	0/0:0,108,255:36:0:99	0/0:0,84,255:28:0:85	0/1:22,0,198:19:6:21	0/0:0,72,255:24:0:73	0/0:0,45,247:15:0:46	.:0,21,165:7:0:22	0/0:0,45,255:15:0:46	0/1:150,0,106:18:22:99
MdMLO19	MDP0000168714	MDC004842.175	6391	E	0	A	G	999	0	DP=1217;VDB=3.903692e-01;RPB=-2.495959e+00;AF=0.379310344828;AC1=50;DP4=389,427,214,172;MQ=29;FQ=999;PV4=0.013,0.1,1,1;ADDSNP=6365,6425,6426	GT:PL:DP:SP:GQ	0/0:0,111,255:37:0:99	0/1:117,0,136:19:0:99	0/1:120,0,53:10:0:58	0/0:0,48,229:16:0:47	0/1:170,0,214:35:1:99	0/1:152,0,40:16:2:45	0/0:0,42,234:14:0:41	0/1:65,0,121:14:2:66	.:157,21,0:7:0:16	0/0:0,66,255:22:0:65	0/1:69,0,202:19:9:70	0/0:0,39,159:13:0:38	0/0:0,93,255:31:0:92	0/0:0,45,235:15:0:44	0/0:0,93,255:31:0:92	0/1:71,0,125:13:2:72	.:87,0,22:7:8:27	0/0:0,27,184:9:0:26	0/0:0,54,244:18:0:53	0/1:126,0,168:21:0:99	0/1:91,0,96:15:5:91	1/1:204,15,0:15:0:10	1/1:255,54,0:18:0:49	.:131,18,0:6:0:13	1/1:205,39,0:13:0:34	0/0:0,45,205:15:0:44	0/0:0,27,148:9:0:26	0/0:0,33,196:11:0:32	1/1:255,63,0:21:0:58	0/0:0,72,255:25:0:71	0/0:0,105,255:35:0:99	0/1:125,0,151:24:20:99	0/0:0,54,213:18:0:53	0/0:0,78,255:26:0:77	1/1:255,54,0:18:0:49	0/1:53,0,136:10:3:54	0/1:35,0,146:12:0:36	0/0:0,51,235:17:0:50
MdMLO19	MDP0000168714	MDC004842.175	6425	E	0	A	C	57.4	0	DP=1073;VDB=1.038088e-01;RPB=-8.863745e-01;AF=0.00892857142857;AC1=1;DP4=524,532,1,7;MQ=34;FQ=57.4;PV4=0.069,0.0018,0.26,1;ADDSNP=6391,6426,6460	GT:PL:DP:SP:GQ	0/0:0,93,255:31:0:99	0/0:0,39,233:13:0:57	0/0:0,27,180:9:0:45	0/0:0,51,255:17:0:69	0/0:0,72,255:24:0:90	0/0:0,27,179:9:0:45	0/0:0,36,220:12:0:54	0/0:0,24,158:8:0:42	0/0:0,45,255:15:0:63	0/0:0,66,255:22:0:84	0/0:0,48,255:16:0:66	0/0:0,30,158:10:0:48	0/0:0,72,255:24:0:90	0/0:0,48,255:16:0:66	0/0:0,87,255:29:0:99	0/0:0,30,192:10:0:48	.:0,18,121:6:0:36	.:0,21,153:7:0:39	0/0:0,30,219:10:0:48	0/0:0,69,255:23:0:87	0/0:0,24,175:8:0:42	0/0:0,54,255:18:0:72	0/0:0,60,255:20:0:78	.:0,18,146:6:0:36	0/0:0,42,231:14:0:60	0/0:0,45,159:15:0:63	.:0,21,130:7:0:39	.:0,21,163:7:0:39	0/0:0,51,255:17:0:69	0/0:0,87,255:29:0:99	0/0:0,84,255:28:0:99	0/0:0,81,255:27:0:99	0/0:0,42,248:14:0:60	0/0:0,81,255:27:0:99	0/0:0,48,255:16:0:66	0/0:0,45,255:15:0:63	0/0:0,36,233:12:0:54	0/0:0,54,252:18:0:72
MdMLO19	MDP0000168714	MDC004842.175	6426	E	0	C	A	63.4	0	DP=1061;VDB=9.895786e-02;RPB=-8.702683e-01;AF=0.00909090909091;AC1=1;DP4=514,518,1,7;MQ=33;FQ=63.4;PV4=0.069,0.066,0.26,1;ADDSNP=6391,6425,6460	GT:PL:DP:SP:GQ	0/0:0,90,255:30:0:99	0/0:0,39,237:13:0:57	0/0:0,27,169:9:0:45	0/0:0,51,255:17:0:69	0/0:0,72,255:24:0:90	0/0:0,27,170:9:0:45	0/0:0,36,209:12:0:54	0/0:0,24,155:8:0:42	0/0:0,45,255:15:0:63	0/0:0,69,255:23:0:87	0/0:0,48,238:16:0:66	0/0:0,30,158:10:0:48	0/0:0,69,255:23:0:87	0/0:0,48,247:16:0:66	0/0:0,81,255:27:0:99	0/0:0,27,177:9:0:45	.:0,18,123:6:0:36	.:0,18,135:6:0:36	0/0:0,30,218:10:0:48	0/0:0,72,255:24:0:90	.:0,18,136:6:0:36	0/0:0,54,255:18:0:72	0/0:0,60,255:20:0:78	.:0,18,140:6:0:36	0/0:0,39,218:13:0:57	0/0:0,36,148:12:0:54	.:0,21,130:7:0:39	.:0,18,148:6:0:36	0/0:0,51,255:17:0:69	0/0:0,90,255:30:0:99	0/0:0,84,255:28:0:99	0/0:0,81,255:27:0:99	0/0:0,42,253:14:0:60	0/0:0,78,255:26:0:96	0/0:0,45,253:15:0:63	0/0:0,45,255:15:0:63	0/0:0,33,216:11:0:51	0/0:0,54,236:18:0:72
MdMLO19	MDP0000168714	MDC004842.175	6460	I	0	GTTTTTTTTTT	GTTTTTTTTTTTT	999	0	INDEL;IS=11,0.846154;DP=769;VDB=2.517019e-03;AF=0.238095238095;G3=0.4953,0.1782,0.3265;HWE=7.67e-05;AC1=50;DP4=156,213,98,53;MQ=38;FQ=999;PV4=3.2e-06,1,1,1;ADDSNP=6470,6425,6426	GT:PL:DP:SP:GQ	.:6,10,33:15:16:5	.:20,3,0:1:0:4	.:57,9,0:3:0:5	.:7,22,34:8:0:14	0/0:0,24,53:9:0:23	.:20,3,0:1:0:4	.:39,54,63:7:13:14	.:40,6,0:2:0:3	1/1:105,24,0:10:0:19	0/0:0,51,88:17:0:50	0/1:23,0,29:10:0:24	.:1,7,17:3:0:6	0/0:0,24,60:8:0:23	.:38,28,25:6:0:4	0/0:0,63,93:21:0:62	.:25,0,14:5:0:18	.:21,7,4:2:0:4	.:18,0,13:4:0:16	.:15,30,46:7:0:14	0/1:65,0,27:17:0:32	.:21,7,4:2:0:4	1/1:105,24,0:10:0:19	0/0:0,30,62:11:0:29	.:0,6,18:2:0:6	.:40,1,0:4:0:6	0/0:0,39,78:13:0:38	.:0,0,0:0:0:3	.:0,0,0:0:0:3	.:95,18,0:6:0:13	0/0:0,78,93:26:0:77	0/0:0,36,73:12:0:35	0/1:40,0,32:16:2:36	.:35,35,35:4:0:3	0/0:0,72,95:24:0:71	.:17,0,24:7:4:18	0/0:0,27,62:9:0:26	0/0:0,24,60:8:0:23	0/0:0,24,51:9:0:23
MdMLO19	MDP0000168714	MDC004842.175	6470	I	0	TC	T	999	0	INDEL;IS=3,0.428571;DP=704;VDB=3.679432e-01;AF=0.0869565217391;G3=0.6468,0.1802,0.173;HWE=0.0339;AC1=29;DP4=189,251,32,2;MQ=35;FQ=999;PV4=1.5e-09,4.1e-11,1,7.1e-17;ADDSNP=6460	GT:PL:DP:SP:GQ	0/1:19,0,183:13:9:17	.:0,0,0:0:0:4	.:31,3,0:1:0:6	.:0,18,170:6:0:20	0/0:0,24,211:8:0:26	.:0,3,27:1:0:6	.:13,0,108:6:0:11	.:30,3,0:1:0:6	.:29,3,0:1:0:6	0/0:0,57,255:19:0:59	0/0:0,24,186:8:0:26	.:0,15,90:5:0:17	0/0:0,33,231:11:0:35	.:77,9,0:3:0:3	0/0:0,69,255:23:0:71	.:0,12,82:4:0:15	.:19,3,0:1:0:6	.:0,9,73:3:0:12	.:0,18,143:6:0:20	0/0:0,33,236:11:0:35	.:0,3,27:1:0:6	.:29,3,0:1:0:6	0/0:0,27,229:9:0:29	.:0,3,31:1:0:6	.:0,3,20:1:0:6	0/0:0,48,255:16:0:50	.:0,0,0:0:0:4	.:0,9,67:3:0:12	.:0,0,0:0:0:4	0/0:0,81,255:27:0:83	0/0:0,42,255:14:0:44	0/0:0,15,226:14:0:17	.:0,0,0:0:0:4	0/0:0,81,255:27:0:83	.:0,15,145:5:0:17	0/0:0,14,164:10:0:16	0/0:0,39,206:13:0:41	0/1:1,0,187:10:0:4
MdMLO19	MDP0000168714	MDC004842.175	6519	I	0	G	T	999	0	DP=493;VDB=1.291955e-01;RPB=-7.477301e-02;AF=0.145833333333;G3=0.8823,2.862e-05,0.1177;HWE=7.8e-06;AC1=16;DP4=203,229,29,26;MQ=17;FQ=999;PV4=0.47,1,1,1	GT:PL:DP:SP:GQ	1/1:127,30,0:10:0:19	0/0:0,30,115:10:0:35	.:0,0,0:0:0:6	.:0,18,45:6:0:23	.:0,18,65:6:0:23	.:0,0,0:0:0:6	.:0,12,54:4:0:17	.:0,0,0:0:0:6	.:0,0,0:0:0:6	0/0:0,57,126:19:0:62	0/0:0,24,72:8:0:29	0/0:0,39,102:13:0:44	0/0:0,57,147:19:0:62	.:0,0,0:0:0:6	0/1:12,0,98:27:2:7	.:0,18,55:6:0:23	.:0,0,0:0:0:6	.:0,6,51:2:0:12	0/0:0,36,104:12:0:41	0/0:0,48,113:16:0:53	.:0,0,0:0:0:6	.:0,0,0:0:0:6	.:0,0,0:0:0:6	.:0,0,0:0:0:6	.:0,3,20:1:0:9	0/0:0,45,146:15:0:50	.:0,0,0:0:0:6	.:0,0,0:0:0:6	.:0,0,0:0:0:6	0/0:0,90,197:30:0:95	1/1:158,57,0:19:0:46	0/0:0,42,136:14:0:47	.:0,0,0:0:0:6	0/0:0,81,184:27:0:86	.:0,0,0:0:0:6	0/0:0,27,95:9:0:32	0/0:0,30,103:10:0:35	.:64,15,0:5:0:5
MdMLO19	MDP0000168714	MDC004842.175	6630	I	0	A	G	999	0	DP=568;VDB=3.249091e-28;RPB=-1.204819e+01;AF=0.108695652174;G3=0.4714,0.1287,0.3999;HWE=5.38e-06;AC1=54;DP4=274,192,48,36;MQ=29;FQ=999;PV4=0.81,3.2e-56,1,1.4e-35;ADDSNP=6642	GT:PL:DP:SP:GQ	0/0:0,48,221:16:0:47	0/0:0,3,156:11:0:4	.:14,3,0:1:0:4	0/0:0,24,170:8:0:23	0/0:0,6,236:17:0:6	.:28,3,0:1:0:4	.:0,21,132:7:0:20	.:56,9,0:3:0:6	.:16,3,0:1:0:4	0/0:0,66,255:22:0:65	0/0:0,24,162:8:0:23	.:0,21,141:7:0:20	0/0:0,72,255:24:0:71	.:11,0,49:4:0:13	0/0:0,87,255:29:0:86	.:0,6,31:2:0:6	.:44,6,0:2:0:4	.:0,15,81:5:0:14	0/1:15,0,113:9:3:17	0/1:36,0,108:12:0:37	.:89,12,0:4:0:8	.:133,18,0:6:0:14	.:35,3,0:1:0:4	.:48,6,0:2:0:4	.:64,9,0:3:0:6	.:0,21,135:7:0:20	.:24,3,0:1:0:4	.:23,3,0:1:0:4	.:45,6,0:2:0:4	0/0:0,69,255:23:0:68	0/0:0,57,247:19:0:56	0/1:2,0,123:9:0:5	.:9,0,73:5:0:11	0/0:0,84,255:28:0:83	.:0,0,0:0:0:3	.:0,7,136:7:0:7	0/0:0,36,149:12:0:35	0/1:28,0,203:19:0:29
MdMLO19	MDP0000168714	MDC004842.175	6642	I	0	C	T	127	0	DP=701;VDB=1.394066e-01;RPB=1.553946e+00;AF=0.0161290322581;AC1=1;DP4=398,289,6,5;MQ=28;FQ=127;PV4=1,1,1,1;ADDSNP=6630	GT:PL:DP:SP:GQ	0/0:0,72,255:24:0:90	0/1:161,0,40:13:3:64	.:0,6,43:2:0:24	0/0:0,33,207:11:0:51	0/0:0,51,255:17:0:69	.:0,6,56:2:0:24	0/0:0,30,168:10:0:48	.:0,21,133:7:0:39	.:0,9,58:3:0:27	0/0:0,66,255:22:0:84	0/0:0,27,178:9:0:45	.:0,21,155:7:0:39	0/0:0,75,255:25:0:93	.:0,18,106:6:0:36	0/0:0,90,255:30:0:99	.:0,18,101:6:0:36	.:0,6,44:2:0:24	.:0,21,117:7:0:39	0/0:0,36,191:12:0:54	0/0:0,54,229:18:0:72	0/0:0,33,172:11:0:51	0/0:0,27,169:9:0:45	.:0,18,115:6:0:36	.:0,9,75:3:0:27	.:0,18,107:6:0:36	0/0:0,27,157:9:0:45	.:0,6,45:2:0:24	.:0,6,46:2:0:24	.:0,15,108:5:0:33	0/0:0,78,255:26:0:96	0/0:0,54,255:18:0:72	0/0:0,30,185:10:0:48	.:0,18,115:6:0:36	0/0:0,78,255:26:0:96	.:0,15,92:5:0:33	0/0:0,33,190:11:0:51	0/0:0,30,151:10:0:48	0/0:0,54,255:18:0:72
MdMLO19	MDP0000168714	MDC004842.175	6703	E	0	C	T	999	0	DP=1190;VDB=1.582600e-01;RPB=-2.692221e+00;AF=0.389830508475;AC1=47;DP4=405,358,232,188;MQ=24;FQ=999;PV4=0.5,1,1.6e-08,1;ADDSNP=6733	GT:PL:DP:SP:GQ	0/0:0,105,237:35:0:99	0/1:89,0,137:19:2:90	0/1:105,0,69:15:0:74	0/0:0,57,214:19:0:56	0/1:105,0,138:16:5:99	0/1:144,0,3:14:3:9	0/0:0,57,236:19:0:56	0/1:84,0,113:17:0:85	1/1:176,48,0:16:0:43	0/0:0,69,245:23:0:68	0/1:65,0,137:18:2:66	0/0:0,51,209:17:0:50	0/0:0,60,240:20:0:59	0/0:0,60,194:20:0:59	0/0:0,87,255:29:0:86	0/1:88,0,83:12:0:85	0/1:51,0,57:8:0:51	0/0:0,33,159:11:0:32	0/0:0,51,207:17:0:50	0/1:139,0,94:23:4:99	0/1:110,0,121:23:7:99	0/1:182,0,15:23:2:20	1/1:207,57,0:19:0:52	0/1:81,0,75:13:0:78	1/1:167,39,0:13:0:34	0/0:0,48,215:16:0:47	0/0:0,30,148:10:0:29	0/0:0,27,124:9:0:26	1/1:201,60,0:20:0:55	0/0:0,105,248:35:0:99	0/0:0,72,244:24:0:71	0/1:125,0,115:19:0:99	0/0:0,54,200:18:0:53	0/0:0,48,213:16:0:47	1/1:181,48,0:16:0:43	0/1:60,0,154:16:5:61	0/1:72,0,134:14:0:73	0/0:0,75,255:25:0:74
MdMLO19	MDP0000168714	MDC004842.175	6733	I	0	N	T,C	999	0	DP=1261;VDB=5.100853e-01;AF=0.666666666667,0.333333333333;AC1=130;DP4=0,0,666,585;MQ=29;FQ=-24.2;ADDSNP=6749,6703	GT:PL:DP:SP:GQ	1/2:255,255,218,192,0,126:40:0:62	1/2:255,221,191,174,0,132:24:0:56	1/1:195,45,0,195,45,195:15:0:71	2/2:207,207,207,45,45,0:15:0:26	1/2:202,105,87,127,0,108:12:0:44	1/1:223,51,0,223,51,223:17:0:77	1/2:215,121,97,132,0,111:15:0:50	1/1:198,45,0,198,45,198:15:0:71	1/1:255,66,0,255,66,255:22:0:92	2/2:255,255,255,66,66,0:22:0:26	1/2:255,207,177,195,0,152:24:0:56	1/2:255,210,174,172,0,139:23:0:62	2/2:255,255,255,66,66,0:22:0:26	1/2:236,131,92,148,0,130:19:0:65	2/2:255,255,255,78,78,0:26:0:26	1/2:169,109,93,87,0,69:11:0:42	.:122,21,0,122,21,122:7:0:47	1/2:203,166,154,65,0,38:13:0:38	1/2:224,159,141,102,0,74:15:0:44	1/2:255,179,149,138,0,102:22:0:56	1/1:249,69,0,249,69,249:23:0:95	1/1:226,57,0,204,3,195:22:0:83	1/1:250,69,0,250,69,250:23:0:95	1/1:188,48,0,188,48,188:16:0:74	1/1:244,45,0,244,45,244:15:0:71	1/2:214,164,155,76,0,43:14:0:35	1/1:210,36,0,210,36,210:12:0:62	1/1:113,24,0,113,24,113:8:0:50	1/1:255,75,0,255,75,255:25:0:99	2/2:255,255,255,102,102,0:34:0:26	2/2:238,238,238,60,60,0:20:0:26	1/2:255,230,179,240,0,204:29:0:77	1/2:255,230,209,135,0,92:21:0:47	2/2:245,245,245,45,45,0:15:0:26	1/1:250,60,0,250,60,250:20:0:86	1/2:234,164,146,104,0,80:14:0:44	1/2:255,182,158,149,0,122:17:0:50	1/2:221,129,99,139,0,115:18:0:56
MdMLO19	MDP0000168714	MDC004842.175	6749	I	0	C	A	999	0	DP=1247;VDB=3.530458e-01;RPB=7.763724e-01;AF=0.286885245902;G3=0.5843,0.2927,0.123;HWE=0.0451;AC1=35;DP4=476,419,193,147;MQ=31;FQ=999;PV4=0.28,0.0022,0.024,1;ADDSNP=6733	GT:PL:DP:SP:GQ	0/0:0,99,255:33:0:99	0/1:156,0,210:23:2:99	0/1:102,0,114:15:2:99	0/0:0,48,231:16:0:49	0/0:0,36,226:12:0:37	0/0:0,57,255:19:0:58	0/0:0,51,235:17:0:52	0/1:73,0,148:15:2:72	1/1:255,60,0:20:0:53	0/0:0,72,255:24:0:73	0/1:148,0,171:22:7:99	0/0:0,66,255:22:0:67	0/0:0,63,255:21:0:64	0/0:0,48,234:16:0:49	0/0:0,87,255:29:0:88	0/1:42,0,115:9:3:41	0/1:52,0,92:8:0:51	0/0:0,39,255:13:0:40	0/0:0,45,249:15:0:46	0/1:123,0,179:20:2:99	0/1:94,0,148:16:5:93	0/1:198,0,24:20:2:31	0/1:143,0,143:19:0:99	0/0:0,48,232:16:0:49	1/1:255,48,0:16:0:41	0/0:0,42,251:14:0:43	0/0:0,33,209:11:0:34	0/0:0,27,148:9:0:28	1/1:255,72,0:24:0:65	0/0:0,96,255:32:0:97	0/0:0,60,255:20:0:61	0/1:233,0,206:30:1:99	0/0:0,66,255:22:0:67	0/0:0,54,255:18:0:55	1/1:255,25,0:20:0:18	0/0:0,42,255:14:0:43	0/0:0,54,255:18:0:55	0/0:0,60,255:20:0:61
MdMLO19	MDP0000168714	MDC004842.175	6787	I	0	N	T,G	999	0	DP=1212;VDB=5.233054e-01;AF=0.704918032787,0.295081967213;AC1=130;DP4=0,0,660,550;MQ=32;FQ=-26.3;ADDSNP=6798,6804	GT:PL:DP:SP:GQ	1/2:255,234,158,255,0,255:38:0:99	1/1:255,78,0,255,78,255:26:0:99	1/2:156,100,88,76,0,61:9:0:40	1/1:212,39,0,212,39,212:13:0:67	1/1:255,60,0,255,60,255:20:0:88	1/2:255,169,132,192,0,171:19:0:65	1/2:216,120,99,128,0,110:13:0:49	1/2:255,190,166,118,0,88:18:0:52	1/1:223,42,0,223,42,223:14:0:70	1/1:255,63,0,255,63,255:21:0:91	1/1:255,54,0,255,54,255:18:0:82	1/2:255,132,99,206,0,188:17:0:61	1/1:255,72,0,255,72,255:24:0:99	1/2:255,153,135,145,0,115:16:0:46	1/1:255,102,0,255,102,255:34:0:99	1/1:180,24,0,180,24,180:8:0:52	.:150,96,87,69,0,57:7:0:37	1/2:255,149,125,161,0,143:14:0:52	1/2:247,108,87,168,0,153:12:0:49	1/1:255,66,0,255,66,255:22:0:94	1/2:244,140,122,131,0,116:11:0:46	1/1:250,48,0,232,9,226:18:0:76	1/1:242,48,0,242,48,242:16:0:76	1/2:248,100,70,178,0,166:14:0:58	1/1:255,72,0,255,72,255:24:0:99	1/2:255,155,128,156,0,135:16:0:55	2/2:190,190,190,30,30,0:10:0:28	2/2:186,186,186,30,30,0:10:0:28	1/1:255,69,0,255,69,255:23:0:97	1/1:255,87,0,255,87,255:29:0:99	1/1:255,60,0,255,60,255:20:0:88	1/1:255,90,0,255,90,255:30:0:99	1/2:255,185,152,246,0,219:20:0:61	1/1:255,63,0,255,63,255:21:0:91	1/1:255,51,0,255,19,255:18:0:79	1/1:255,45,0,255,45,255:15:0:73	1/1:255,51,0,255,51,255:17:0:79	1/2:255,146,119,172,0,148:17:0:55
MdMLO19	MDP0000168714	MDC004842.175	6798	I	0	G	T	98.4	0	DP=1222;VDB=1.065814e-01;RPB=-4.038919e-01;AF=0.00806451612903;AC1=1;DP4=680,533,4,4;MQ=32;FQ=98.4;PV4=0.74,0.37,0.19,1;ADDSNP=6804,6787	GT:PL:DP:SP:GQ	0/0:0,114,255:38:0:99	0/0:0,87,255:29:0:99	0/0:0,24,166:8:0:42	0/0:0,36,207:12:0:54	0/0:0,69,255:23:0:87	0/0:0,63,255:21:0:81	0/0:0,36,210:12:0:54	0/0:0,45,236:15:0:63	0/0:0,45,228:15:0:63	0/0:0,66,255:22:0:84	0/0:0,54,255:18:0:72	0/0:0,45,255:15:0:63	0/0:0,75,255:25:0:93	0/0:0,45,235:15:0:63	0/0:0,99,255:33:0:99	0/0:0,27,179:9:0:45	0/0:0,24,165:8:0:42	0/0:0,42,255:14:0:60	0/0:0,45,243:15:0:63	0/0:0,66,255:22:0:84	0/0:0,30,230:10:0:48	0/0:0,45,238:15:0:63	0/0:0,57,252:19:0:75	0/0:0,48,242:16:0:66	0/0:0,72,255:24:0:90	0/0:0,54,253:18:0:72	0/0:0,36,194:12:0:54	0/0:0,30,184:10:0:48	0/0:0,66,255:22:0:84	0/0:0,87,255:29:0:99	0/0:0,63,253:21:0:81	0/0:0,102,255:34:0:99	0/0:0,63,255:21:0:81	0/0:0,57,255:19:0:75	0/0:0,51,255:17:0:69	0/1:133,0,152:16:0:99	0/0:0,45,255:15:0:63	0/0:0,48,253:16:0:66
MdMLO19	MDP0000168714	MDC004842.175	6804	I	0	G	T	29.4	0	DP=1224;VDB=7.633782e-02;RPB=1.352835e+00;AF=0.00806451612903;AC1=1;DP4=691,526,3,1;MQ=31;FQ=29.4;PV4=0.64,1,1,1;ADDSNP=6798,6787	GT:PL:DP:SP:GQ	0/0:0,114,255:38:0:99	0/0:0,81,255:27:0:99	0/0:0,27,170:9:0:45	0/0:0,36,207:12:0:54	0/0:0,69,255:23:0:87	0/0:0,60,255:20:0:78	0/0:0,39,207:13:0:57	0/0:0,45,233:15:0:63	0/0:0,42,195:14:0:60	0/0:0,66,255:22:0:84	0/0:0,51,255:17:0:69	0/0:0,42,248:14:0:60	0/0:0,78,255:26:0:96	0/0:0,42,235:14:0:60	0/0:0,93,255:31:0:99	0/0:0,27,178:9:0:45	0/0:0,24,165:8:0:42	0/0:0,39,255:13:0:57	0/0:0,42,237:14:0:60	0/0:0,66,255:22:0:84	0/0:0,27,219:9:0:45	0/0:0,54,249:18:0:72	0/0:0,51,235:17:0:69	0/0:0,51,236:17:0:69	0/0:0,72,255:24:0:90	0/0:0,54,250:18:0:72	0/0:0,39,188:13:0:57	0/0:0,33,187:11:0:51	0/0:0,69,255:23:0:87	0/0:0,90,255:30:0:99	0/0:0,60,254:20:0:78	0/0:0,108,255:36:0:99	0/0:0,72,255:24:0:90	0/0:0,60,255:20:0:78	0/0:0,48,255:16:0:66	0/0:0,48,255:16:0:66	0/0:0,45,255:15:0:63	0/0:0,51,255:17:0:69
MdMLO19	MDP0000168714	MDC004842.175	6845	E	0	N	G,A	999	0	DP=1215;VDB=4.100024e-01;AF=0.858333333333,0.141666666667;AC1=130;DP4=0,0,698,512;MQ=19;FQ=-31.8	GT:PL:DP:SP:GQ	1/1:229,117,0,229,117,229:39:0:99	1/1:207,69,0,207,69,207:23:0:99	1/2:98,45,30,70,0,61:8:0:48	1/1:159,36,0,159,36,159:12:0:69	1/1:192,60,0,192,60,192:20:0:93	1/1:186,48,0,186,48,186:16:0:81	1/2:184,114,87,114,0,90:17:0:60	1/2:185,130,91,122,0,86:25:0:72	1/1:125,33,0,125,33,125:11:0:66	1/1:166,69,0,166,69,166:23:0:99	1/1:126,54,0,126,54,126:18:0:87	1/1:120,39,0,120,39,120:13:0:72	1/1:217,84,0,217,84,217:28:0:99	1/1:162,51,0,162,51,162:17:0:84	1/1:203,78,0,203,78,203:26:0:99	1/1:112,27,0,112,27,112:9:0:60	.:96,60,50,52,0,40:7:0:43	1/2:126,81,66,69,0,54:10:0:48	1/2:152,94,67,98,0,77:16:0:60	1/1:198,69,0,198,69,198:23:0:99	1/1:132,57,0,132,57,132:19:0:90	1/1:159,57,0,159,57,159:19:0:90	1/1:155,51,0,155,51,155:17:0:84	1/1:176,48,0,176,48,176:16:0:81	1/1:206,57,0,206,57,206:19:0:90	1/2:172,130,103,86,0,61:17:0:60	1/2:146,69,48,106,0,91:12:0:54	1/1:171,36,0,171,36,171:12:0:69	1/1:170,45,0,170,45,170:15:0:78	1/1:194,96,0,194,96,194:32:0:99	1/1:196,69,0,196,69,196:23:0:99	1/1:209,102,0,209,102,209:34:0:99	1/1:168,54,0,168,54,168:18:0:87	1/1:159,75,0,159,75,159:25:0:99	1/1:122,27,0,122,27,122:9:0:60	1/1:166,48,0,166,48,166:16:0:81	1/1:137,45,0,137,45,137:15:0:78	1/1:168,66,0,168,66,168:22:0:99
MdMLO19	MDP0000168714	MDC004842.175	6944	E	0	C	T	999	0	DP=1274;VDB=2.792551e-01;RPB=1.076086e-01;AF=0.0491803278689;AC1=7;DP4=600,610,37,20;MQ=17;FQ=999;PV4=0.029,1,0.035,0.39	GT:PL:DP:SP:GQ	0/0:0,135,176:45:0:99	0/0:0,93,180:31:0:99	0/0:0,75,150:25:0:84	0/0:0,57,174:19:0:66	0/0:0,48,150:16:0:57	0/0:0,51,136:17:0:60	0/1:90,0,26:19:0:41	0/1:78,0,47:16:0:61	0/0:0,63,135:21:0:72	0/0:0,93,174:31:0:99	0/0:0,54,156:18:0:63	0/0:0,51,159:17:0:60	0/0:0,75,152:25:0:84	0/0:0,54,143:18:0:63	0/0:0,90,169:30:0:99	0/0:0,45,106:15:0:54	.:5,0,25:3:0:6	0/0:0,30,109:10:0:39	0/0:0,45,119:15:0:54	0/0:0,57,167:19:0:66	0/0:0,54,144:18:0:63	0/0:0,84,138:28:0:93	0/0:0,57,147:19:0:66	0/0:0,33,124:11:0:42	0/0:0,36,125:12:0:45	0/0:0,45,126:15:0:54	0/0:0,54,134:18:0:63	0/0:0,45,130:15:0:54	0/0:0,78,176:26:0:87	0/0:0,60,152:20:0:69	0/0:0,72,157:24:0:81	0/0:0,54,148:18:0:63	0/0:0,54,147:18:0:63	0/0:0,66,167:22:0:75	0/0:0,37,130:17:0:46	0/0:0,39,129:13:0:48	0/0:0,45,149:15:0:54	0/0:0,63,163:21:0:72
MdMLO19	MDP0000168714	MDC004842.175	6998	E	0	N	T,C	999	0	DP=1210;VDB=5.049810e-01;AF=0.783333333333,0.216666666667;AC1=130;DP4=0,0,565,644;MQ=33;FQ=-27.4;ADDSNP=7032,7021,7014	GT:PL:DP:SP:GQ	1/1:255,120,0,255,120,255:40:0:99	1/1:255,81,0,255,81,255:27:0:99	1/2:239,115,91,165,0,141:16:0:53	1/1:255,57,0,255,57,255:19:0:86	1/1:255,54,0,255,54,255:18:0:83	1/1:255,51,0,255,51,255:17:0:80	1/2:253,195,186,88,0,43:18:0:38	1/2:255,239,209,203,0,164:23:0:59	1/2:124,109,100,37,0,13:11:0:38	1/1:255,78,0,255,78,255:26:0:99	1/2:255,144,120,174,0,144:18:0:53	1/1:255,39,0,255,39,255:13:0:68	1/1:255,69,0,255,69,255:23:0:98	1/1:255,54,0,255,54,255:18:0:83	1/1:255,81,0,255,81,255:27:0:99	1/1:186,27,0,186,27,186:9:0:56	.:165,93,84,86,0,77:6:0:38	1/2:197,125,116,93,0,72:10:0:38	1/2:255,164,140,171,0,150:15:0:53	1/1:255,51,0,255,51,255:17:0:80	1/1:249,39,0,249,39,249:13:0:68	1/2:201,134,113,110,0,80:17:0:50	1/2:217,134,119,114,0,90:13:0:44	1/1:255,54,0,255,54,255:18:0:83	1/2:255,145,124,173,0,143:17:0:50	1/2:255,214,187,178,0,145:20:0:56	1/2:255,152,122,184,0,157:19:0:59	1/1:255,57,0,255,57,255:19:0:86	1/1:255,69,0,255,69,255:23:0:98	1/1:255,87,0,255,73,255:30:0:99	1/1:136,30,0,136,30,136:10:0:59	1/1:255,84,0,255,84,255:28:0:99	1/1:255,45,0,255,45,255:15:0:74	1/1:255,66,0,255,66,255:22:0:95	2/2:239,239,239,48,48,0:16:0:29	1/1:255,54,0,255,54,255:18:0:83	1/1:255,42,0,255,42,255:14:0:71	1/1:255,66,0,255,66,255:22:0:95
MdMLO19	MDP0000168714	MDC004842.175	7014	I	0	CTTT	CTT	999	0	INDEL;IS=20,0.952381;DP=1252;VDB=4.801607e-01;AF=0.112068965517;AC1=18;DP4=491,559,83,73;MQ=38;FQ=999;PV4=0.14,3.3e-12,0.24,0.1;ADDSNP=7032,7021,6998	GT:PL:DP:SP:GQ	0/0:0,120,255:40:0:99	0/0:0,69,255:23:0:74	0/1:102,0,174:18:0:97	0/0:0,57,255:19:0:62	0/0:0,51,255:17:0:56	0/0:0,48,199:16:0:53	0/1:213,0,96:22:8:99	0/1:188,0,181:25:6:99	0/0:0,39,175:13:0:44	0/0:0,75,255:25:0:80	0/0:0,51,255:17:0:56	0/0:0,39,217:13:0:44	0/0:0,72,255:24:0:77	0/0:0,54,255:18:0:59	0/0:0,78,255:26:0:83	0/0:0,24,197:8:0:29	.:96,0,64:7:0:75	.:90,0,66:7:0:76	0/1:147,0,135:15:0:99	0/0:0,51,255:17:0:56	0/0:0,33,190:11:0:38	0/0:0,33,161:11:0:38	0/0:0,45,229:15:0:50	0/0:0,63,235:21:0:68	0/0:0,48,240:16:0:53	0/1:213,0,143:25:4:99	0/1:124,0,110:15:0:99	0/0:0,57,189:19:0:62	0/0:0,78,255:26:0:83	0/0:0,66,255:22:0:71	0/0:0,33,197:11:0:38	0/0:0,87,255:29:0:92	0/0:0,54,237:18:0:59	0/0:0,39,242:13:0:44	0/0:0,51,255:17:0:56	0/0:0,54,255:18:0:59	0/0:0,36,248:12:0:41	0/0:0,63,255:21:0:68
MdMLO19	MDP0000168714	MDC004842.175	7021	I	0	A	C	999	0	DP=1262;VDB=2.834597e-01;RPB=1.817387e+00;AF=0.158333333333;AC1=20;DP4=507,558,96,85;MQ=38;FQ=999;PV4=0.2,1,0.11,1;ADDSNP=7032,7050,6998,7014	GT:PL:DP:SP:GQ	0/1:207,0,255:39:1:99	0/0:0,75,255:25:0:79	0/0:0,48,255:16:0:52	0/0:0,54,255:18:0:58	0/0:0,51,255:17:0:55	0/1:226,0,110:16:10:99	0/0:0,69,255:23:0:73	0/0:0,75,255:25:0:79	0/0:0,39,196:13:0:43	0/0:0,78,255:26:0:82	0/0:0,51,255:17:0:55	0/1:144,0,137:13:10:99	0/0:0,69,255:23:0:73	0/1:200,0,203:22:0:99	0/0:0,87,255:29:0:91	0/0:0,24,231:8:0:28	0/0:0,24,198:8:0:28	.:0,21,192:7:0:25	0/0:0,48,255:16:0:52	0/0:0,51,255:17:0:55	0/1:160,0,114:13:2:99	0/1:22,0,139:12:0:18	0/0:0,45,253:15:0:49	0/1:242,0,190:23:2:99	0/0:0,57,255:19:0:61	0/0:0,78,255:26:0:82	0/1:166,0,150:15:0:99	1/1:255,51,0:17:0:41	0/0:0,66,255:22:0:70	0/0:0,72,255:24:0:76	0/0:0,33,210:11:0:37	0/0:0,84,255:28:0:88	0/1:201,0,181:20:0:99	0/0:0,45,255:15:0:49	0/0:0,60,255:20:0:64	0/0:0,54,255:18:0:58	0/0:0,39,255:13:0:43	0/1:113,0,227:19:2:99
MdMLO19	MDP0000168714	MDC004842.175	7032	I	0	T	G	999	0	DP=1282;VDB=1.871097e-01;RPB=-2.040495e+00;AF=0.0166666666667;AC1=2;DP4=633,627,10,8;MQ=39;FQ=999;PV4=0.81,1,0.21,0.23;ADDSNP=7062,7021,7050,6998,7014	GT:PL:DP:SP:GQ	0/0:0,117,255:39:0:99	0/0:0,69,255:23:0:84	0/0:0,48,255:16:0:63	0/0:0,57,255:19:0:72	0/0:0,57,255:19:0:72	0/0:0,51,255:17:0:66	0/0:0,75,255:25:0:90	0/0:0,69,255:23:0:84	0/0:0,27,199:9:0:42	0/0:0,78,255:26:0:93	0/0:0,42,255:14:0:57	0/0:0,42,255:14:0:57	0/0:0,69,255:23:0:84	0/0:0,69,255:23:0:84	0/0:0,93,255:31:0:99	0/0:0,27,245:9:0:42	0/0:0,24,202:8:0:39	.:0,21,199:7:0:36	0/1:195,0,136:17:0:99	0/0:0,48,255:16:0:63	0/0:0,42,255:14:0:57	0/0:0,39,206:13:0:54	0/0:0,45,255:15:0:60	0/0:0,81,255:27:0:96	0/0:0,57,255:19:0:72	0/0:0,78,255:26:0:93	0/0:0,51,255:17:0:66	0/0:0,48,255:16:0:63	0/0:0,63,255:21:0:78	0/0:0,69,255:23:0:84	0/0:0,30,210:10:0:45	0/0:0,99,255:33:0:99	0/0:0,54,255:18:0:69	0/0:0,48,255:16:0:63	0/0:0,66,255:22:0:81	0/0:0,60,255:20:0:75	0/0:0,45,255:15:0:60	0/0:0,51,255:17:0:66
MdMLO19	MDP0000168714	MDC004842.175	7050	I	0	T	G	999	0	DP=1371;VDB=2.057922e-01;RPB=-1.088147e+00;AF=0.377049180328;G3=0.4768,0.3387,0.1845;HWE=0.0384;AC1=46;DP4=529,427,171,219;MQ=41;FQ=999;PV4=0.00015,0.14,1,1;ADDSNP=7078,7032,7062,7021	GT:PL:DP:SP:GQ	0/0:0,120,255:40:0:99	0/0:0,69,255:23:0:69	0/0:0,45,255:15:0:45	0/0:0,51,255:17:0:51	0/1:167,0,203:17:2:99	0/1:116,0,255:18:14:99	0/0:0,69,255:23:0:69	0/1:191,0,210:19:2:99	1/1:192,24,0:8:0:18	0/0:0,78,255:26:0:78	0/1:160,0,206:18:0:99	0/0:0,39,255:13:0:39	0/0:0,75,255:25:0:75	0/0:0,72,255:24:0:72	0/0:0,102,255:34:0:99	0/1:167,0,119:11:3:99	0/1:51,0,153:9:0:51	.:0,18,195:6:0:18	0/0:0,57,255:19:0:57	0/1:130,0,242:21:2:99	0/1:149,0,194:16:5:99	0/1:185,0,15:13:0:21	1/1:255,39,0:13:0:33	0/1:238,0,245:23:2:99	1/1:255,69,0:23:0:63	0/0:0,78,255:26:0:78	0/0:0,54,255:18:0:54	0/0:0,66,255:22:0:66	1/1:255,66,0:22:0:60	0/0:0,84,255:28:0:84	0/0:0,45,255:15:0:45	0/1:180,0,255:34:13:99	0/0:0,63,255:21:0:63	0/0:0,42,255:14:0:42	1/1:255,66,0:22:0:60	0/1:140,0,255:19:0:99	0/1:94,0,226:15:2:94	0/0:0,54,255:18:0:54
MdMLO19	MDP0000168714	MDC004842.175	7062	I	0	C	T	999	0	DP=1416;VDB=4.490279e-01;RPB=-5.772606e-01;AF=0.155737704918;AC1=19;DP4=608,593,117,89;MQ=42;FQ=999;PV4=0.11,5.1e-06,1,0.43;ADDSNP=7078,7032,7096,7050	GT:PL:DP:SP:GQ	0/1:255,0,255:41:0:99	0/0:0,66,255:22:0:71	0/0:0,42,255:14:0:47	0/0:0,57,255:19:0:62	0/0:0,60,255:20:0:65	0/1:238,0,120:17:14:99	0/0:0,72,255:24:0:77	0/0:0,66,255:22:0:71	0/0:0,30,239:10:0:35	0/0:0,75,255:25:0:80	0/0:0,54,255:18:0:59	0/1:209,0,126:16:5:99	0/0:0,72,255:24:0:77	0/1:244,0,180:23:0:99	0/0:0,102,255:34:0:99	0/0:0,36,255:12:0:41	0/0:0,42,255:14:0:47	.:0,15,166:5:0:20	0/0:0,69,255:23:0:74	0/0:0,75,255:25:0:80	0/1:182,0,185:17:5:99	0/0:0,39,226:13:0:44	0/0:0,51,255:17:0:56	0/1:227,0,255:23:0:99	0/0:0,78,255:26:0:83	0/0:0,72,255:24:0:77	0/1:178,0,203:18:5:99	1/1:246,63,0:21:0:52	0/0:0,69,255:23:0:74	0/0:0,78,255:26:0:83	0/0:0,63,255:21:0:68	0/0:0,90,255:30:0:95	0/1:246,0,202:23:0:99	0/0:0,45,255:15:0:50	0/0:0,66,255:22:0:71	0/0:0,57,255:19:0:62	0/0:0,57,255:19:0:62	0/1:105,0,227:19:0:99
MdMLO19	MDP0000168714	MDC004842.175	7078	I	0	N	A,T	999	0	DP=1443;VDB=4.898665e-01;AF=0.926229508197,0.0737704918033;AC1=130;DP4=0,0,730,711;MQ=42;FQ=-30.8;ADDSNP=7109,7062,7096,7112,7050	GT:PL:DP:SP:GQ	1/1:255,135,0,255,135,255:45:0:99	1/1:255,66,0,255,66,255:22:0:98	1/2:255,216,195,184,0,154:17:0:53	1/1:255,54,0,255,54,255:18:0:86	1/1:255,57,0,255,57,255:19:0:89	1/1:255,42,0,255,42,255:14:0:74	1/1:255,66,0,255,66,255:22:0:98	1/1:255,51,0,255,51,255:17:0:83	1/1:220,24,0,220,24,220:8:0:56	1/1:255,78,0,255,78,255:26:0:99	1/1:255,48,0,255,48,255:16:0:80	1/1:255,45,0,255,45,255:15:0:77	1/1:255,72,0,255,72,255:24:0:99	1/1:255,63,0,255,63,255:21:0:95	1/1:255,90,0,255,90,255:30:0:99	1/1:255,36,0,255,36,255:12:0:68	1/1:255,39,0,255,39,255:13:0:71	.:121,68,62,60,0,54:4:0:38	1/2:255,255,255,200,0,146:27:0:32	1/1:255,90,0,255,90,255:30:0:99	1/1:255,51,0,255,51,255:17:0:83	1/1:255,51,0,255,51,255:17:0:83	1/1:255,57,0,255,57,255:19:0:89	1/1:255,69,0,255,69,255:23:0:99	1/1:255,81,0,255,81,255:27:0:99	1/2:255,244,204,255,0,226:23:0:72	1/2:255,251,223,220,0,190:19:0:60	1/1:246,54,0,246,54,246:18:0:86	1/1:255,87,0,255,87,255:29:0:99	1/1:255,63,0,255,63,255:21:0:95	1/1:255,66,0,255,66,255:22:0:98	1/1:255,72,0,255,72,255:24:0:99	1/1:255,78,0,255,78,255:26:0:99	1/1:249,39,0,249,39,249:13:0:71	1/1:255,69,0,255,69,255:23:0:99	1/1:255,45,0,255,45,255:15:0:77	1/1:255,60,0,255,60,255:20:0:92	1/1:255,66,0,255,66,255:22:0:98
MdMLO19	MDP0000168714	MDC004842.175	7096	I	0	A	G	999	0	DP=1546;VDB=8.684909e-02;RPB=1.271117e+00;AF=0.0238095238095;AC1=3;DP4=767,732,21,13;MQ=42;FQ=999;PV4=0.23,0.097,1,0.41;ADDSNP=7129,7078,7109,7062,7112	GT:PL:DP:SP:GQ	0/0:0,148,255:49:0:99	0/0:0,66,255:22:0:79	0/0:0,51,255:17:0:64	0/1:218,0,145:18:2:99	0/0:0,48,255:16:0:61	0/0:0,39,255:13:0:52	0/0:0,69,255:23:0:82	0/0:0,51,255:17:0:64	0/0:0,27,226:9:0:40	0/0:0,78,255:26:0:91	0/0:0,66,255:22:0:79	0/0:0,48,255:16:0:61	0/0:0,66,255:22:0:79	0/0:0,75,255:25:0:88	0/0:0,93,255:31:0:99	0/0:0,57,255:19:0:70	0/0:0,36,244:12:0:49	0/0:0,24,217:8:0:37	0/0:0,78,255:26:0:91	0/0:0,93,255:31:0:99	0/0:0,75,255:25:0:88	0/0:0,60,255:20:0:73	0/0:0,72,255:24:0:85	0/0:0,72,255:24:0:85	0/0:0,72,255:24:0:85	0/0:0,66,255:22:0:79	0/0:0,51,255:17:0:64	0/0:0,57,255:19:0:70	0/0:0,81,255:27:0:94	0/1:212,0,210:22:0:99	0/0:0,69,255:23:0:82	0/0:0,90,255:30:0:99	0/0:0,63,255:21:0:76	0/0:0,57,255:19:0:70	0/0:0,72,255:24:0:85	0/0:0,45,255:15:0:58	0/0:0,57,255:19:0:70	0/0:0,66,255:22:0:79
MdMLO19	MDP0000168714	MDC004842.175	7109	I	0	T	C	999	0	DP=1519;VDB=1.491651e-01;RPB=1.034814e+00;AF=0.357142857143;AC1=45;DP4=532,475,228,268;MQ=42;FQ=999;PV4=0.014,1,2.4e-12,1;ADDSNP=7129,7078,7141,7096,7112	GT:PL:DP:SP:GQ	0/0:0,148,255:49:0:99	0/0:0,66,255:22:0:66	0/0:0,48,255:16:0:48	0/0:0,60,255:20:0:60	0/1:199,0,109:15:10:99	0/1:111,0,239:17:0:99	0/0:0,57,255:19:0:57	0/1:80,0,222:15:0:80	1/1:216,24,0:8:0:18	0/0:0,72,255:24:0:72	0/1:165,0,191:25:4:99	0/0:0,54,255:18:0:54	0/0:0,63,255:21:0:63	0/0:0,81,255:27:0:81	0/0:0,87,255:29:0:87	0/1:196,0,184:18:0:99	0/1:42,0,135:10:7:42	0/0:0,33,253:11:0:33	0/0:0,75,255:25:0:75	0/1:255,0,252:34:0:99	0/1:196,0,255:27:0:99	0/1:223,0,25:20:18:31	1/1:255,63,0:21:0:57	0/1:195,0,255:22:4:99	1/1:255,75,0:25:0:69	0/0:0,51,255:17:0:51	0/0:0,60,255:20:0:60	0/0:0,48,255:16:0:48	1/1:255,75,0:25:0:69	0/0:0,84,255:28:0:84	0/0:0,69,255:23:0:69	0/1:207,0,255:34:1:99	0/0:0,63,255:21:0:63	0/0:0,63,255:21:0:63	1/1:255,66,0:22:0:60	0/1:183,0,136:15:0:99	0/1:103,0,255:20:2:99	0/0:0,69,255:23:0:69
MdMLO19	MDP0000168714	MDC004842.175	7112	I	0	A	C	26.4	0	DP=1525;VDB=6.086650e-02;RPB=-9.940798e-01;AF=0.00806451612903;AC1=1;DP4=772,746,1,2;MQ=42;FQ=26.4;PV4=0.62,1,1,1;ADDSNP=7129,7078,7141,7109,7096	GT:PL:DP:SP:GQ	0/0:0,151,255:50:0:99	0/0:0,69,255:23:0:87	0/0:0,51,255:17:0:69	0/0:0,63,255:21:0:81	0/0:0,45,255:15:0:63	0/0:0,51,255:17:0:69	0/0:0,63,255:21:0:81	0/0:0,45,255:15:0:63	.:0,21,213:7:0:39	0/0:0,75,255:25:0:93	0/0:0,72,255:24:0:90	0/0:0,57,255:19:0:75	0/0:0,66,255:22:0:84	0/0:0,81,255:27:0:99	0/0:0,87,255:29:0:99	0/0:0,57,255:19:0:75	0/0:0,36,252:12:0:54	0/0:0,39,255:13:0:57	0/0:0,78,255:26:0:96	0/0:0,96,255:32:0:99	0/0:0,81,255:27:0:99	0/0:0,60,255:20:0:78	0/0:0,63,255:21:0:81	0/0:0,66,255:22:0:84	0/0:0,72,255:24:0:90	0/0:0,51,255:17:0:69	0/0:0,66,255:22:0:84	0/0:0,54,255:18:0:72	0/0:0,75,255:25:0:93	0/0:0,87,255:29:0:99	0/0:0,69,255:23:0:87	0/0:0,102,255:34:0:99	0/0:0,60,255:20:0:78	0/0:0,63,255:21:0:81	0/0:0,63,255:21:0:81	0/0:0,51,255:17:0:69	0/0:0,60,255:20:0:78	0/0:0,69,255:23:0:87
MdMLO19	MDP0000168714	MDC004842.175	7129	I	0	A	C	999	0	DP=1495;VDB=3.535912e-01;RPB=-2.204151e+00;AF=0.129032258065;AC1=16;DP4=626,646,107,104;MQ=44;FQ=999;PV4=0.71,1,1,0.31;ADDSNP=7141,7109,7096,7112,7158	GT:PL:DP:SP:GQ	0/1:255,0,255:50:2:99	0/0:0,66,255:22:0:72	0/0:0,54,255:18:0:60	0/0:0,60,255:20:0:66	0/0:0,45,255:15:0:51	0/1:255,0,101:19:0:99	0/0:0,63,255:21:0:69	0/0:0,51,255:17:0:57	.:0,15,169:5:0:21	0/0:0,72,255:24:0:78	0/0:0,69,255:23:0:75	0/1:209,0,172:18:2:99	0/0:0,72,255:24:0:78	0/1:224,0,235:25:0:99	0/0:0,96,255:32:0:99	0/0:0,63,255:21:0:69	0/0:0,36,255:12:0:42	0/0:0,42,255:14:0:48	0/0:0,66,255:22:0:72	0/0:0,90,255:30:0:96	0/1:255,0,179:25:2:99	0/0:0,8,225:16:0:14	0/0:0,57,255:19:0:63	0/1:240,0,123:17:9:99	0/0:0,54,255:18:0:60	0/0:0,63,255:21:0:69	0/1:128,0,255:18:2:99	1/1:255,63,0:21:0:51	0/0:0,60,255:20:0:66	0/0:0,93,255:31:0:99	0/0:0,66,255:22:0:72	0/0:0,90,255:30:0:96	0/1:252,0,218:24:0:99	0/0:0,69,255:23:0:75	0/0:0,45,251:15:0:51	0/0:0,48,255:16:0:54	0/0:0,66,255:22:0:72	0/1:232,0,229:23:2:99
MdMLO19	MDP0000168714	MDC004842.175	7141	I	0	T	C	999	0	DP=1433;VDB=5.244687e-01;RPB=1.009988e+01;AF=0.338709677419;AC1=44;DP4=565,513,155,193;MQ=45;FQ=999;PV4=0.011,1,7e-87,1;ADDSNP=7129,7109,7112,7158,7166	GT:PL:DP:SP:GQ	0/0:0,148,255:49:0:99	0/0:0,78,255:26:0:78	0/0:0,60,255:20:0:60	0/0:0,57,255:19:0:57	0/1:135,0,213:15:0:99	0/1:81,0,255:18:0:81	0/0:0,60,255:20:0:60	0/1:44,0,255:16:0:44	.:167,15,0:5:0:10	0/0:0,63,255:21:0:63	0/1:147,0,210:22:2:99	0/0:0,51,255:17:0:51	0/0:0,81,255:27:0:81	0/0:0,78,255:26:0:78	0/0:0,90,255:30:0:90	0/1:197,0,215:21:4:99	0/1:48,0,205:12:3:48	0/0:0,51,255:17:0:51	0/0:0,66,255:22:0:66	0/1:228,0,255:30:1:99	0/1:138,0,255:26:0:99	0/1:169,0,76:15:20:82	1/1:255,54,0:18:0:48	0/1:116,0,227:15:5:99	1/1:250,33,0:11:0:27	0/0:0,57,255:19:0:57	0/0:0,48,255:16:0:48	0/0:0,66,255:22:0:66	1/1:255,51,0:17:0:45	0/0:0,81,255:27:0:81	0/0:0,72,255:24:0:72	0/1:174,0,255:28:0:99	0/0:0,72,255:24:0:72	0/0:0,75,255:25:0:75	1/1:228,39,0:13:0:33	0/1:119,0,226:16:2:99	0/1:82,0,255:22:2:82	0/0:0,69,255:23:0:69
MdMLO19	MDP0000168714	MDC004842.175	7158	I	0	C	T	999	0	DP=1346;VDB=5.189875e-01;RPB=-4.498368e+00;AF=0.216666666667;AC1=26;DP4=516,511,169,129;MQ=45;FQ=999;PV4=0.056,0.0039,2.1e-10,1;ADDSNP=7129,7189,7141,7166	GT:PL:DP:SP:GQ	0/1:255,0,255:48:6:99	0/1:209,0,247:21:2:99	0/1:179,0,251:21:0:99	0/1:239,0,176:21:4:99	0/0:0,30,255:10:0:33	0/1:230,0,80:16:0:89	0/0:0,57,255:19:0:60	0/0:0,45,255:15:0:48	.:0,9,107:3:0:12	0/0:0,75,255:25:0:78	0/0:0,51,255:17:0:54	0/1:153,0,205:16:2:99	0/0:0,81,255:27:0:84	1/1:255,75,0:25:0:66	0/0:0,78,255:26:0:81	0/0:0,60,255:20:0:63	.:0,21,202:7:0:24	0/0:0,63,255:21:0:66	0/0:0,72,255:24:0:75	0/0:0,75,255:25:0:78	0/1:255,0,94:22:0:99	0/1:69,0,127:12:7:66	0/0:0,48,255:16:0:51	0/1:255,0,39:18:6:48	0/0:0,27,206:9:0:30	0/0:0,57,255:19:0:60	0/1:113,0,239:15:0:99	1/1:255,72,0:24:0:63	0/0:0,42,255:14:0:45	0/0:0,93,255:31:0:96	0/0:0,57,255:19:0:60	0/0:0,75,255:25:0:78	1/1:255,66,0:22:0:57	0/0:0,75,255:25:0:78	0/0:0,36,211:12:0:39	0/0:0,45,255:15:0:48	0/0:0,60,255:20:0:63	0/1:202,0,228:19:2:99
MdMLO19	MDP0000168714	MDC004842.175	7166	I	0	A	G	999	0	DP=1309;VDB=1.522848e-08;RPB=1.441035e+01;AF=0.289473684211;G3=0.5331,0.3115,0.1553;HWE=0.0397;AC1=40;DP4=588,490,102,112;MQ=44;FQ=999;PV4=0.072,0.04,3.7e-80,0.073;ADDSNP=7189,7141,7195,7194,7158	GT:PL:DP:SP:GQ	0/0:0,144,255:48:0:99	0/0:0,66,255:22:0:66	0/0:0,63,255:21:0:63	0/0:0,69,255:23:0:69	0/1:54,0,192:10:0:54	0/1:79,0,240:16:0:79	0/0:0,57,255:19:0:57	0/0:0,4,255:17:0:6	.:105,9,0:3:0:4	0/0:0,90,255:30:0:90	0/1:95,0,192:19:7:95	0/0:0,45,255:15:0:45	0/0:0,87,255:29:0:87	0/0:0,75,255:25:0:75	0/0:0,90,255:30:0:90	0/1:161,0,215:20:2:99	.:0,3,148:6:0:5	0/0:0,63,255:21:0:63	0/0:0,60,255:20:0:60	0/1:178,0,255:22:0:99	0/1:31,0,255:19:2:31	0/1:43,0,100:9:3:43	1/1:204,33,0:11:0:27	0/1:9,0,255:19:0:9	.:156,21,0:7:0:15	0/0:0,60,255:20:0:60	0/0:0,48,255:16:0:48	0/0:0,84,255:28:0:84	1/1:206,1,0:12:0:7	0/0:0,96,255:32:0:96	0/0:0,51,255:17:0:51	0/1:118,0,255:29:4:99	0/0:0,66,255:22:0:66	0/0:0,81,255:27:0:81	1/1:155,27,0:9:0:21	0/1:90,0,236:15:0:90	0/1:54,0,255:18:0:54	0/0:0,66,255:22:0:66
MdMLO19	MDP0000168714	MDC004842.175	7189	I	0	C	T	999	0	DP=1227;VDB=3.285759e-03;RPB=-1.707439e+00;AF=0.0102040816327;AC1=1;DP4=643,548,6,7;MQ=41;FQ=999;PV4=0.59,2.6e-09,0.44,0.13;ADDSNP=7220,7195,7194,7203,7206,7158,7166	GT:PL:DP:SP:GQ	0/0:0,141,255:47:0:99	0/0:0,81,255:27:0:99	0/1:209,0,189:19:0:99	0/0:0,66,255:22:0:84	0/0:0,36,255:12:0:54	0/0:0,42,255:14:0:60	0/0:0,66,255:22:0:84	0/0:0,54,255:18:0:72	.:0,6,62:2:0:24	0/0:0,66,255:22:0:84	0/0:0,45,255:15:0:63	0/0:0,48,255:16:0:66	0/0:0,102,255:34:0:99	0/0:0,78,255:26:0:96	0/0:0,111,255:37:0:99	0/0:0,51,255:17:0:69	0/0:0,24,212:8:0:42	0/0:0,60,255:20:0:78	0/0:0,54,255:18:0:72	0/0:0,69,255:23:0:87	0/0:0,48,255:16:0:66	.:0,18,115:6:0:36	.:0,9,83:3:0:27	0/0:0,54,255:18:0:72	.:0,6,47:2:0:24	0/0:0,81,255:27:0:99	0/0:0,36,255:12:0:54	0/0:0,84,255:28:0:99	.:0,1,56:5:0:19	0/0:0,108,255:36:0:99	0/0:0,63,255:21:0:81	0/0:0,75,255:25:0:93	0/0:0,66,255:22:0:84	0/0:0,84,255:28:0:99	.:0,9,96:3:0:27	0/0:0,48,255:16:0:66	0/0:0,48,255:16:0:66	0/0:0,66,255:22:0:84
MdMLO19	MDP0000168714	MDC004842.175	7194	I	0	G	A	999	0	DP=1228;VDB=2.221480e-20;RPB=-1.043376e+01;AF=0.0480769230769;AC1=9;DP4=622,543,27,24;MQ=40;FQ=999;PV4=1,1.9e-67,9e-29,2.5e-22;ADDSNP=7189,7220,7228,7195,7203,7206,7166	GT:PL:DP:SP:GQ	0/0:0,138,255:46:0:99	0/0:0,75,255:25:0:83	0/0:0,63,255:21:0:71	0/0:0,63,255:21:0:71	0/0:0,36,255:12:0:44	0/0:0,28,255:15:0:36	0/0:0,72,255:24:0:80	0/0:0,54,255:18:0:62	.:21,0,48:4:0:13	0/0:0,63,255:21:0:71	0/0:0,33,242:11:0:41	0/0:0,51,255:17:0:59	0/0:0,102,255:34:0:99	0/0:0,75,255:25:0:83	0/0:0,114,255:38:0:99	0/0:0,42,255:14:0:50	0/0:0,24,205:8:0:32	0/0:0,60,255:20:0:68	0/0:0,57,255:19:0:65	0/0:0,30,255:25:0:38	0/0:0,29,255:15:0:37	.:14,0,98:7:0:7	.:0,6,72:2:0:14	0/0:0,39,251:18:0:47	.:26,0,18:4:0:18	0/0:0,84,255:28:0:92	0/0:0,45,255:15:0:53	0/0:0,90,255:30:0:98	.:79,0,20:7:0:34	0/0:0,105,255:35:0:99	0/0:0,72,255:24:0:80	0/0:0,53,255:25:0:61	0/0:0,66,255:22:0:74	0/0:0,87,255:29:0:95	.:59,0,18:5:0:32	0/0:0,42,255:14:0:50	0/0:0,36,255:17:0:44	0/0:0,57,255:19:0:65
MdMLO19	MDP0000168714	MDC004842.175	7195	I	0	TT	TTTGT	999	0	INDEL;IS=2,0.250000;DP=1221;VDB=5.201474e-01;AF=0.04;AC1=9;DP4=601,514,12,9;MQ=40;FQ=999;PV4=0.83,8.5e-37,1,1.8e-14;ADDSNP=7189,7220,7228,7194,7203,7206,7166	GT:PL:DP:SP:GQ	0/0:0,135,255:45:0:99	0/0:0,75,255:25:0:83	0/0:0,60,255:20:0:68	0/0:0,66,255:22:0:74	0/0:0,30,255:10:0:38	0/0:0,6,255:13:0:14	0/0:0,72,255:24:0:80	0/0:0,51,255:17:0:59	.:27,0,31:3:0:19	0/0:0,57,255:19:0:65	0/1:3,0,239:10:0:6	0/0:0,45,255:15:0:53	0/0:0,99,255:33:0:99	0/0:0,78,255:26:0:86	0/0:0,114,255:38:0:99	0/0:0,3,255:13:0:12	0/0:0,24,238:8:0:32	0/0:0,57,255:19:0:65	0/0:0,57,255:19:0:65	0/1:37,0,255:23:0:29	0/1:0,0,255:12:0:9	.:0,18,146:6:0:26	.:70,6,0:2:0:9	0/0:0,51,255:17:0:59	.:24,0,33:3:0:16	0/0:0,78,255:26:0:86	0/0:0,45,255:15:0:53	0/0:0,87,255:29:0:95	.:0,15,122:5:0:23	0/0:0,96,255:32:0:99	0/0:0,69,255:23:0:77	0/0:0,3,255:21:0:12	0/0:0,66,255:22:0:74	0/0:0,84,255:28:0:92	.:28,0,51:4:0:20	0/0:0,13,255:13:0:21	0/0:0,45,255:15:0:53	0/0:0,54,255:18:0:62
MdMLO19	MDP0000168714	MDC004842.175	7203	I	0	C	T	110	0	DP=1205;VDB=1.238114e-01;RPB=-1.187537e+00;AF=0.00943396226415;AC1=1;DP4=642,549,7,2;MQ=38;FQ=110;PV4=0.19,0.0025,0.066,0.27;ADDSNP=7189,7220,7228,7195,7194,7206	GT:PL:DP:SP:GQ	0/0:0,144,255:48:0:99	0/0:0,72,255:24:0:90	0/0:0,57,255:19:0:75	0/0:0,60,255:20:0:78	0/0:0,36,253:12:0:54	0/0:0,39,243:13:0:57	0/0:0,72,255:24:0:90	0/0:0,51,255:17:0:69	.:0,9,53:3:0:27	0/0:0,66,255:22:0:84	0/0:0,27,212:9:0:45	0/0:0,45,255:15:0:63	0/0:0,93,255:31:0:99	0/0:0,69,255:23:0:87	0/0:0,117,255:39:0:99	0/0:0,42,255:14:0:60	0/0:0,24,202:8:0:42	0/0:0,54,255:18:0:72	0/0:0,63,255:21:0:81	0/0:0,66,255:22:0:84	0/0:0,45,255:15:0:63	0/0:0,24,126:8:0:42	.:0,9,65:3:0:27	0/0:0,51,255:17:0:69	.:0,9,59:3:0:27	0/0:0,78,255:26:0:96	0/0:0,42,255:14:0:60	0/0:0,87,255:29:0:99	0/0:0,33,173:11:0:51	0/0:0,99,255:33:0:99	0/0:0,66,255:22:0:84	0/0:0,66,255:22:0:84	0/0:0,60,255:20:0:78	0/0:0,81,255:27:0:99	.:0,15,93:5:0:33	0/0:0,36,255:12:0:54	0/0:0,45,255:15:0:63	0/0:0,54,255:18:0:72
MdMLO19	MDP0000168714	MDC004842.175	7206	I	0	C	T	999	0	DP=1244;VDB=4.884860e-01;RPB=-4.544259e+00;AF=0.150943396226;G3=0.7107,0.1401,0.1491;HWE=0.0002;AC1=28;DP4=608,508,60,56;MQ=37;FQ=999;PV4=0.62,6.9e-08,1.1e-47,6.2e-14;ADDSNP=7189,7220,7228,7195,7194,7203	GT:PL:DP:SP:GQ	0/0:0,148,255:49:0:99	0/0:0,75,255:25:0:78	0/0:0,63,255:21:0:66	0/0:0,60,255:20:0:63	0/1:2,0,206:12:3:3	0/1:3,0,184:12:3:3	0/0:0,63,255:21:0:66	0/0:0,30,255:17:0:33	.:53,9,0:3:0:3	0/0:0,75,255:25:0:78	0/0:0,10,198:10:0:13	0/0:0,45,255:15:0:48	0/0:0,93,255:31:0:96	0/0:0,72,255:24:0:75	0/0:0,117,255:39:0:99	0/1:3,0,219:14:0:3	0/0:0,27,212:9:0:30	0/0:0,54,255:18:0:57	0/0:0,69,255:23:0:72	0/0:0,21,255:22:0:24	0/1:18,0,223:15:3:15	0/1:45,0,68:8:0:42	.:65,9,0:3:0:3	0/0:0,30,252:17:0:33	.:59,9,0:3:0:3	0/0:0,84,255:28:0:87	0/0:0,42,255:14:0:45	0/0:0,87,255:29:0:90	0/1:119,0,5:12:0:14	0/0:0,96,255:32:0:99	0/0:0,63,255:21:0:66	0/0:0,28,255:23:3:31	0/0:0,57,255:19:0:60	0/0:0,93,255:31:0:96	.:93,15,0:5:0:7	0/0:0,4,237:14:3:7	0/0:0,28,255:16:0:31	0/0:0,54,255:18:0:57
MdMLO19	MDP0000168714	MDC004842.175	7220	I	0	T	C	108	0	DP=1278;VDB=1.304969e-01;RPB=-1.091064e-01;AF=0.00862068965517;AC1=1;DP4=709,556,7,2;MQ=34;FQ=108;PV4=0.31,1,0.15,1;ADDSNP=7189,7228,7195,7194,7203,7206	GT:PL:DP:SP:GQ	0/0:0,126,255:42:0:99	0/0:0,78,255:26:0:96	0/0:0,57,255:19:0:75	0/0:0,48,246:16:0:66	0/0:0,33,215:11:0:51	0/0:0,36,194:12:0:54	0/0:0,42,254:14:0:60	0/0:0,57,255:19:0:75	.:0,18,80:6:0:36	0/0:0,78,255:26:0:96	0/0:0,48,234:16:0:66	0/0:0,42,241:14:0:60	0/0:0,96,255:32:0:99	0/0:0,60,255:20:0:78	0/0:0,120,255:40:0:99	0/0:0,36,233:12:0:54	.:0,21,146:7:0:39	0/0:0,54,255:18:0:72	0/0:0,78,255:26:0:96	0/0:0,66,255:22:0:84	0/0:0,48,255:16:0:66	0/0:0,30,135:10:0:48	0/0:0,27,154:9:0:45	0/0:0,54,255:18:0:72	.:0,21,117:7:0:39	0/0:0,87,255:29:0:99	0/0:0,45,255:15:0:63	0/0:0,84,255:28:0:99	0/0:0,54,220:18:0:72	0/0:0,93,255:31:0:99	0/0:0,63,255:21:0:81	0/0:0,66,255:22:0:84	0/0:0,54,255:18:0:72	0/0:0,102,255:34:0:99	0/0:0,24,138:8:0:42	0/0:0,45,255:15:0:63	0/0:0,54,255:18:0:72	0/0:0,54,255:18:0:72
MdMLO19	MDP0000168714	MDC004842.175	7228	E	0	T	G	999	0	DP=1346;VDB=3.592541e-01;RPB=2.653961e+00;AF=0.155737704918;AC1=19;DP4=607,501,127,98;MQ=32;FQ=999;PV4=0.66,0.0041,0.00065,1;ADDSNP=7220,7257,7195,7194,7203,7206	GT:PL:DP:SP:GQ	0/1:176,0,248:42:1:99	0/0:0,87,255:29:0:92	0/0:0,60,255:20:0:65	0/0:0,60,255:20:0:65	0/0:0,36,197:12:0:41	0/1:157,0,3:12:3:14	0/0:0,45,255:15:0:50	0/0:0,69,255:23:0:74	.:0,21,103:7:0:26	0/0:0,81,255:27:0:86	0/0:0,48,248:16:0:53	0/1:105,0,144:16:15:99	0/0:0,105,255:35:0:99	0/1:142,0,157:20:4:99	0/0:0,126,255:42:0:99	0/0:0,36,227:12:0:41	0/0:0,30,206:10:0:35	0/0:0,51,255:17:0:56	0/0:0,93,255:31:0:98	0/0:0,75,255:25:0:80	0/1:211,0,26:19:6:37	0/0:0,15,123:11:0:20	0/0:0,42,200:14:0:47	0/1:216,0,20:21:5:31	0/0:0,27,139:9:0:32	0/0:0,84,255:28:0:89	0/1:139,0,120:14:2:99	1/1:255,87,0:29:0:76	0/0:0,54,217:18:0:59	0/0:0,84,255:28:0:89	0/0:0,60,254:20:0:65	0/0:0,75,255:25:0:80	0/1:157,0,130:17:2:99	0/0:0,99,255:33:0:99	0/0:0,30,162:10:0:35	0/0:0,42,248:14:0:47	0/0:0,45,255:15:0:50	0/1:184,0,152:21:4:99
MdMLO19	MDP0000168714	MDC004842.175	7257	E	0	G	A	145	0	DP=1446;VDB=1.263627e-01;RPB=9.823909e-02;AF=0.00793650793651;AC1=1;DP4=749,675,7,4;MQ=31;FQ=145;PV4=0.55,0.25,1,0.38;ADDSNP=7228	GT:PL:DP:SP:GQ	0/0:0,126,255:42:0:99	0/0:0,78,255:26:0:96	0/0:0,45,255:15:0:63	0/0:0,60,255:20:0:78	0/0:0,36,183:12:0:54	0/0:0,60,255:20:0:78	0/0:0,57,255:19:0:75	0/0:0,75,255:25:0:93	0/0:0,39,197:13:0:57	0/0:0,72,255:24:0:90	0/0:0,63,255:21:0:81	0/0:0,54,255:18:0:72	0/0:0,87,255:29:0:99	0/0:0,60,255:20:0:78	0/0:0,132,255:44:0:99	0/0:0,33,205:11:0:51	0/0:0,36,241:12:0:54	0/0:0,54,255:18:0:72	0/0:0,81,255:27:0:99	0/0:0,69,255:23:0:87	0/0:0,57,255:19:0:75	0/0:0,48,157:16:0:66	0/0:0,54,234:18:0:72	0/0:0,63,255:21:0:81	0/0:0,36,188:12:0:54	0/0:0,81,255:27:0:99	0/0:0,51,255:17:0:69	0/0:0,87,255:29:0:99	0/0:0,75,255:25:0:93	0/0:0,84,255:28:0:99	0/1:180,0,119:19:5:99	0/0:0,93,255:31:0:99	0/0:0,54,255:18:0:72	0/0:0,105,255:35:0:99	0/0:0,45,225:15:0:63	0/0:0,57,255:19:0:75	0/0:0,42,240:14:0:60	0/0:0,78,255:26:0:96
MdMLO19	MDP0000168714	MDC004842.175	7293	I	0	G	A	140	0	DP=1487;VDB=7.943623e-02;RPB=-7.072190e-01;AF=0.00793650793651;AC1=1;DP4=788,683,5,4;MQ=36;FQ=140;PV4=1,1,0.39,0.23;ADDSNP=7300,7306,7304,7313,7321,7294	GT:PL:DP:SP:GQ	0/0:0,126,255:42:0:99	0/0:0,54,255:18:0:72	0/0:0,42,255:14:0:60	0/0:0,60,255:20:0:78	0/0:0,36,229:12:0:54	0/0:0,60,255:20:0:78	0/0:0,36,255:12:0:54	0/0:0,66,255:22:0:84	0/0:0,42,234:14:0:60	0/0:0,75,255:25:0:93	0/0:0,78,255:26:0:96	0/0:0,57,255:19:0:75	0/0:0,87,255:29:0:99	0/0:0,63,255:21:0:81	0/0:0,99,255:33:0:99	0/0:0,45,255:15:0:63	0/0:0,36,255:12:0:54	0/0:0,57,255:19:0:75	0/0:0,78,255:26:0:96	0/0:0,51,255:17:0:69	0/0:0,66,255:22:0:84	0/0:0,66,255:22:0:84	0/0:0,75,255:25:0:93	0/0:0,63,255:21:0:81	0/0:0,60,255:20:0:78	0/0:0,75,255:25:0:93	0/0:0,48,255:16:0:66	0/0:0,105,255:35:0:99	0/0:0,69,255:23:0:87	0/0:0,78,255:26:0:96	0/0:0,51,255:17:0:69	0/0:0,93,255:31:0:99	0/0:0,51,255:17:0:69	0/0:0,93,255:31:0:99	0/0:0,63,255:21:0:81	0/0:0,57,255:19:0:75	0/0:0,39,255:13:0:57	0/0:0,66,255:22:0:84
MdMLO19	MDP0000168714	MDC004842.175	7294	I	0	N	A,G	999	0	DP=1492;VDB=5.240015e-01;AF=0.849206349206,0.150793650794;AC1=130;DP4=0,0,797,689;MQ=36;FQ=-29.9;ADDSNP=7300,7306,7304,7313,7321,7329,7293	GT:PL:DP:SP:GQ	1/1:255,129,0,255,129,255:43:0:99	1/1:255,57,0,255,57,255:19:0:88	1/2:255,159,135,199,0,181:14:0:55	1/1:255,57,0,255,57,255:19:0:88	1/1:229,36,0,229,36,229:12:0:67	1/1:255,60,0,255,60,255:20:0:91	1/2:255,201,186,148,0,127:12:0:46	1/2:255,242,208,202,0,169:22:0:65	1/1:231,39,0,231,39,231:13:0:70	1/1:255,75,0,255,75,255:25:0:99	1/1:255,78,0,255,78,255:26:0:99	1/1:255,57,0,255,57,255:19:0:88	1/1:255,87,0,255,87,255:29:0:99	1/1:255,63,0,255,63,255:21:0:94	1/1:255,99,0,255,99,255:33:0:99	1/1:255,45,0,255,45,255:15:0:76	1/2:255,203,194,81,0,54:12:0:40	1/2:255,228,197,222,0,195:19:0:62	1/2:255,255,255,139,0,82:25:0:31	1/1:255,51,0,255,51,255:17:0:82	1/1:255,66,0,255,66,255:22:0:97	1/1:255,63,0,255,63,255:21:0:94	1/1:255,78,0,255,78,255:26:0:99	1/1:255,66,0,255,66,255:22:0:97	1/1:255,63,0,255,63,255:21:0:94	1/2:255,252,209,255,0,236:25:0:74	1/2:255,156,123,229,0,211:17:0:64	1/1:255,105,0,255,105,255:35:0:99	1/1:255,69,0,255,69,255:23:0:99	1/1:255,72,0,255,34,255:25:0:99	1/1:255,51,0,255,51,255:17:0:82	1/1:255,90,0,255,90,255:30:0:99	1/1:255,51,0,255,51,255:17:0:82	1/1:255,93,0,255,93,255:31:0:99	1/1:255,63,0,255,63,255:21:0:94	1/1:255,57,0,255,57,255:19:0:88	1/1:255,39,0,255,39,255:13:0:70	1/1:255,72,0,255,72,255:24:0:99
MdMLO19	MDP0000168714	MDC004842.175	7300	I	0	A	G	999	0	DP=1503;VDB=5.009121e-01;RPB=2.440072e+00;AF=0.357142857143;AC1=45;DP4=512,503,268,209;MQ=36;FQ=999;PV4=0.04,1.3e-05,8.3e-71,1;ADDSNP=7306,7304,7313,7321,7329,7293,7294	GT:PL:DP:SP:GQ	0/0:0,126,255:42:0:99	0/0:0,57,255:19:0:57	0/0:0,48,255:16:0:48	0/0:0,54,255:18:0:54	0/1:169,0,54:14:0:60	0/1:14,0,255:20:0:14	0/0:0,39,255:13:0:39	0/1:165,0,241:26:4:99	1/1:230,36,0:12:0:30	0/0:0,72,255:24:0:72	0/1:244,0,140:25:4:99	0/0:0,66,255:22:0:66	0/0:0,81,255:27:0:81	0/0:0,66,255:22:0:66	0/0:0,93,255:31:0:93	0/1:95,0,191:13:2:95	0/1:44,0,215:13:3:44	0/0:0,57,255:19:0:57	0/0:0,75,255:25:0:75	0/1:54,0,252:19:6:54	0/1:158,0,221:21:2:99	0/1:200,0,50:22:3:56	1/1:255,75,0:25:0:69	0/1:169,0,245:23:4:99	1/1:255,63,0:21:0:57	0/0:0,75,255:25:0:75	0/0:0,31,255:19:0:31	0/0:0,108,255:36:0:99	1/1:255,60,0:20:0:54	0/0:0,78,255:26:0:78	0/0:0,57,255:19:0:57	0/1:223,0,255:29:0:99	0/0:0,63,255:21:0:63	0/0:0,93,255:31:0:93	1/1:255,60,0:20:0:54	0/1:127,0,227:20:2:99	0/1:41,0,229:14:0:41	0/0:0,75,255:25:0:75
MdMLO19	MDP0000168714	MDC004842.175	7304	E	0	AGG	AG	91.7	0	INDEL;IS=4,0.166667;DP=1520;VDB=5.091690e-01;AF=0.0416666666667;G3=0.9302,0.02496,0.04479;HWE=0.0151;AC1=6;DP4=509,511,13,7;MQ=38;FQ=91.9;PV4=0.26,1.6e-19,5.5e-16,5.2e-15;ADDSNP=7300,7306,7313,7321,7329,7293,7294	GT:PL:DP:SP:GQ	0/0:0,132,255:44:0:99	0/0:0,60,255:20:0:70	0/0:0,39,255:13:0:49	0/0:0,54,255:18:0:64	.:0,9,94:3:0:19	0/0:0,48,255:16:0:58	0/0:0,42,255:14:0:52	0/0:0,42,255:14:0:52	.:0,0,0:0:0:11	0/0:0,66,255:22:0:76	0/0:0,6,201:10:0:16	0/0:0,66,255:22:0:76	0/0:0,87,255:29:0:97	0/0:0,66,255:22:0:76	0/0:0,96,255:32:0:99	0/0:0,24,222:8:0:34	0/0:0,30,255:10:0:40	0/0:0,57,255:19:0:67	0/0:0,81,255:27:0:91	0/0:0,45,255:15:0:55	0/0:0,36,255:12:0:46	.:0,12,130:4:0:22	0/1:21,0,83:8:4:11	0/0:0,39,255:13:0:49	.:0,15,59:5:0:25	0/0:0,60,255:20:0:70	0/0:0,57,255:19:0:67	0/0:0,105,255:35:0:99	.:0,12,85:4:0:22	0/0:0,84,255:28:0:94	0/0:0,57,255:19:0:67	0/0:0,42,255:14:0:52	0/0:0,66,255:22:0:76	0/0:0,81,255:27:0:91	.:0,6,52:2:0:16	0/0:0,36,255:12:0:46	0/0:0,33,255:11:0:43	0/0:0,66,255:22:0:76
MdMLO19	MDP0000168714	MDC004842.175	7306	E	0	G	A	999	0	DP=1518;VDB=3.318532e-01;RPB=1.202354e+00;AF=0.346774193548;AC1=43;DP4=521,521,241,199;MQ=36;FQ=999;PV4=0.099,0.017,2.7e-64,1;ADDSNP=7300,7304,7313,7321,7329,7293,7294	GT:PL:DP:SP:GQ	0/0:0,141,255:47:0:99	0/0:0,63,255:21:0:63	0/0:0,39,255:13:0:39	0/0:0,54,255:18:0:54	0/1:155,0,60:12:0:66	0/1:24,0,255:19:0:24	0/0:0,48,255:16:0:48	0/1:162,0,255:27:4:99	1/1:225,33,0:11:0:27	0/0:0,66,255:22:0:66	0/1:237,0,162:24:4:99	0/0:0,66,255:22:0:66	0/0:0,87,255:29:0:87	0/0:0,69,255:23:0:69	0/0:0,96,255:32:0:96	0/1:94,0,192:13:2:94	0/1:44,0,219:13:3:44	0/0:0,57,255:19:0:57	0/0:0,84,255:28:0:84	0/1:63,0,255:21:8:63	0/1:169,0,220:21:2:99	0/1:211,0,67:24:7:73	0/1:208,0,170:23:2:99	0/1:181,0,253:25:4:99	1/1:255,63,0:21:0:57	0/0:0,63,255:21:0:63	0/0:0,34,255:20:0:34	0/0:0,108,255:36:0:99	1/1:255,63,0:21:0:57	0/0:0,93,255:31:0:93	0/0:0,57,255:19:0:57	0/1:226,0,244:28:0:99	0/0:0,66,255:22:0:66	0/0:0,84,255:28:0:84	0/1:250,0,66:21:5:72	0/1:120,0,243:19:0:99	0/1:38,0,236:15:0:38	0/0:0,69,255:23:0:69
MdMLO19	MDP0000168714	MDC004842.175	7313	E	0	T	C	999	0	DP=1543;VDB=5.129843e-01;RPB=9.185630e-01;AF=0.34126984127;AC1=43;DP4=499,554,257,204;MQ=36;FQ=999;PV4=0.0031,1,4.7e-68,1;ADDSNP=7300,7306,7304,7321,7329,7293,7294	GT:PL:DP:SP:GQ	0/0:0,151,255:50:0:99	0/0:0,60,255:20:0:60	0/0:0,33,243:11:0:33	0/0:0,57,255:19:0:57	0/1:148,0,79:12:0:85	0/1:55,0,244:19:0:55	0/0:0,57,255:19:0:57	0/1:154,0,234:26:4:99	1/1:227,33,0:11:0:27	0/0:0,69,255:23:0:69	0/1:234,0,145:26:13:99	0/0:0,69,255:23:0:69	0/0:0,96,255:32:0:96	0/0:0,78,255:26:0:78	0/0:0,84,255:28:0:84	0/1:90,0,183:13:2:90	0/1:69,0,186:13:6:69	0/0:0,48,255:16:0:48	0/0:0,81,255:27:0:81	0/1:94,0,230:21:2:94	0/1:156,0,213:21:4:99	0/1:211,0,84:26:16:90	0/1:207,0,125:22:4:99	0/1:177,0,245:24:4:99	1/1:255,63,0:21:0:57	0/0:0,60,255:20:0:60	0/0:0,34,255:20:0:34	0/0:0,111,255:37:0:99	1/1:255,60,0:20:0:54	0/0:0,90,255:30:0:90	0/0:0,66,255:22:0:66	0/1:223,0,232:29:0:99	0/0:0,63,255:21:0:63	0/0:0,81,255:27:0:81	0/1:246,0,31:23:2:37	0/1:118,0,222:20:2:99	0/1:40,0,205:14:0:40	0/0:0,75,255:25:0:75
MdMLO19	MDP0000168714	MDC004842.175	7321	E	0	ATTTT	ATTTTT	999	0	INDEL;IS=23,1.000000;DP=1560;VDB=4.975056e-01;AF=0.172727272727;G3=0.7422,0.08859,0.1692;HWE=2.77e-07;AC1=28;DP4=460,519,80,45;MQ=37;FQ=999;PV4=0.00041,1.2e-08,1e-68,2e-26;ADDSNP=7300,7306,7304,7313,7329,7293,7294	GT:PL:DP:SP:GQ	0/0:0,144,255:48:0:99	0/0:0,54,223:18:0:57	0/0:0,30,175:10:0:33	0/0:0,42,193:14:0:45	.:3,0,59:4:0:3	0/1:37,0,133:16:0:34	0/0:0,54,232:18:0:57	0/0:0,7,186:19:7:10	.:0,0,0:0:0:4	0/0:0,54,219:18:0:57	0/0:0,20,165:12:0:23	0/0:0,57,210:19:0:60	0/0:0,90,254:30:0:93	0/0:0,72,239:24:0:75	0/0:0,78,250:26:0:81	0/0:0,7,135:9:0:10	0/0:0,30,175:10:0:33	0/0:0,51,216:17:0:54	0/0:0,66,248:22:0:69	0/1:24,0,165:20:0:21	0/0:0,2,144:12:3:6	0/1:33,0,109:11:7:30	1/1:166,36,0:12:0:27	0/0:0,30,170:10:0:33	.:91,18,0:6:0:10	0/0:0,69,237:23:0:72	0/0:0,54,225:18:0:57	0/0:0,102,249:34:0:99	1/1:121,27,0:9:0:19	0/0:0,93,255:31:0:96	0/0:0,63,244:21:0:66	0/0:0,20,196:18:3:23	0/0:0,54,226:18:0:57	0/0:0,75,248:25:0:78	1/1:114,27,0:9:0:19	0/1:17,0,148:17:0:15	0/0:0,36,188:12:0:39	0/0:0,66,243:22:0:69
MdMLO19	MDP0000168714	MDC004842.175	7329	E	0	C	T	999	0	DP=1539;VDB=3.196744e-01;RPB=1.820973e+00;AF=0.357142857143;G3=0.49,0.3254,0.1846;HWE=0.0245;AC1=45;DP4=492,554,282,172;MQ=35;FQ=999;PV4=8.6e-08,4.1e-23,2.1e-44,1;ADDSNP=7300,7306,7304,7313,7321,7294	GT:PL:DP:SP:GQ	0/0:0,154,255:51:0:99	0/0:0,57,255:19:0:57	0/0:0,33,255:11:0:33	0/0:0,51,255:17:0:51	0/1:126,0,69:9:0:75	0/1:83,0,224:18:0:83	0/0:0,57,255:19:0:57	0/1:122,0,246:26:18:99	1/1:179,27,0:9:0:21	0/0:0,57,255:19:0:57	0/1:206,0,174:25:13:99	0/0:0,60,255:20:0:60	0/0:0,99,255:33:0:99	0/0:0,84,255:28:0:84	0/0:0,75,255:25:0:75	0/1:88,0,185:13:0:88	0/1:44,0,200:12:3:44	0/0:0,54,255:18:0:54	0/0:0,69,255:23:0:69	0/1:104,0,247:26:2:99	0/1:145,0,194:20:4:99	0/1:202,0,111:26:12:99	1/1:255,57,0:19:0:51	0/1:160,0,231:21:7:99	1/1:255,57,0:19:0:51	0/0:0,75,255:25:0:75	0/0:0,40,255:20:0:40	0/0:0,105,255:36:0:99	1/1:255,69,0:23:0:63	0/0:0,99,255:33:0:99	0/0:0,81,255:27:0:81	0/1:194,0,249:30:6:99	0/0:0,60,255:20:0:60	0/0:0,81,255:27:0:81	1/1:255,66,0:22:0:60	0/1:138,0,237:26:0:99	0/0:0,6,248:14:0:7	0/0:0,63,255:21:0:63
MdMLO19	MDP0000168714	MDC004842.175	7376	E	0	G	A	999	0	DP=1607;VDB=3.700285e-01;RPB=-1.272985e+00;AF=0.0396825396825;AC1=5;DP4=768,783,20,31;MQ=26;FQ=999;PV4=0.16,1,0.0011,0.43;ADDSNP=7410,7382,7400	GT:PL:DP:SP:GQ	0/0:0,141,255:47:0:99	0/1:60,0,194:21:2:49	0/1:74,0,80:12:0:63	0/1:119,0,124:18:4:99	0/0:0,27,156:9:0:38	0/0:0,66,219:22:0:77	0/0:0,54,244:18:0:65	0/0:0,57,243:19:0:68	0/0:0,36,141:12:0:47	0/0:0,81,255:27:0:92	0/0:0,66,255:22:0:77	0/0:0,54,250:18:0:65	0/0:0,99,255:33:0:99	0/1:134,0,107:19:2:99	0/0:0,96,255:32:0:99	0/0:0,42,232:14:0:53	0/0:0,36,201:12:0:47	0/0:0,36,212:12:0:47	0/0:0,69,255:23:0:80	0/0:0,99,255:33:0:99	0/0:0,66,219:22:0:77	0/0:0,18,175:25:3:29	0/0:0,63,164:21:0:74	0/0:0,54,230:18:0:65	0/0:0,54,199:18:0:65	0/0:0,84,255:28:0:95	0/0:0,57,255:19:0:68	0/0:0,87,255:29:0:98	0/0:0,81,215:27:0:92	0/0:0,99,255:33:0:99	0/0:0,96,255:32:0:99	0/0:0,93,255:31:0:99	0/1:118,0,162:25:4:99	0/0:0,81,255:27:0:92	0/0:0,78,232:26:0:89	0/0:0,84,255:28:0:95	0/0:0,51,240:17:0:62	0/0:0,75,255:25:0:86
MdMLO19	MDP0000168714	MDC004842.175	7382	E	0	T	C	999	0	DP=1623;VDB=4.608440e-01;RPB=-1.142538e+00;AF=0.047619047619;AC1=6;DP4=749,777,36,56;MQ=24;FQ=999;PV4=0.068,1,1,1;ADDSNP=7412,7410,7400,7376,7413	GT:PL:DP:SP:GQ	0/1:158,0,224:49:7:99	0/0:0,60,243:20:0:70	0/0:0,36,171:12:0:46	0/0:0,54,220:18:0:64	0/0:0,27,156:9:0:37	0/0:0,63,204:21:0:73	0/0:0,54,233:18:0:64	0/0:0,66,253:22:0:76	0/0:0,36,138:12:0:46	0/0:0,78,255:26:0:88	0/0:0,57,233:19:0:67	0/0:0,66,255:22:0:76	0/0:0,108,255:36:0:99	0/0:0,66,233:22:0:76	0/1:167,0,132:34:1:99	0/0:0,33,191:11:0:43	0/0:0,36,199:12:0:46	0/0:0,39,220:13:0:49	0/0:0,81,255:27:0:91	0/0:0,102,255:34:0:99	0/0:0,69,223:23:0:79	0/0:0,75,211:25:0:85	0/0:0,75,186:25:0:85	0/0:0,57,233:19:0:67	0/0:0,48,174:16:0:58	0/0:0,78,239:26:0:88	0/0:0,60,255:20:0:70	0/0:0,84,255:28:0:94	0/0:0,81,218:27:0:91	0/0:0,102,255:34:0:99	1/1:255,93,0:31:0:77	0/0:0,96,255:32:0:99	0/0:0,72,245:24:0:82	0/0:0,84,255:28:0:94	0/0:0,78,214:26:0:88	0/0:0,78,236:26:0:88	0/0:0,51,242:17:0:61	0/1:161,0,151:24:4:99
MdMLO19	MDP0000168714	MDC004842.175	7400	E	0	A	T	51.4	0	DP=1659;VDB=1.417872e-01;RPB=-8.532180e-01;AF=0.00793650793651;AC1=1;DP4=824,822,3,8;MQ=23;FQ=51.4;PV4=0.23,0.006,0.0015,1;ADDSNP=7412,7410,7382,7376,7423,7413	GT:PL:DP:SP:GQ	0/0:0,151,255:50:0:99	0/0:0,57,229:19:0:75	0/0:0,33,140:11:0:51	0/0:0,51,193:17:0:69	0/0:0,36,166:12:0:54	0/0:0,69,196:23:0:87	0/0:0,60,238:20:0:78	0/0:0,72,243:24:0:90	0/0:0,54,178:18:0:72	0/0:0,66,220:22:0:84	0/0:0,60,216:20:0:78	0/0:0,66,228:22:0:84	0/0:0,98,243:39:0:99	0/0:0,72,231:24:0:90	0/0:0,117,248:39:0:99	0/0:0,27,137:9:0:45	0/0:0,36,176:12:0:54	0/0:0,36,190:12:0:54	0/0:0,84,255:28:0:99	0/0:0,93,224:31:0:99	0/0:0,75,206:25:0:93	0/0:0,87,220:29:0:99	0/0:0,81,169:27:0:99	0/0:0,54,185:18:0:72	0/0:0,60,181:20:0:78	0/0:0,102,240:34:0:99	0/0:0,42,194:14:0:60	0/0:0,75,209:25:0:93	0/0:0,87,199:29:0:99	0/0:0,108,255:36:0:99	0/0:0,96,242:32:0:99	0/0:0,93,239:31:0:99	0/0:0,66,195:22:0:84	0/0:0,84,234:28:0:99	0/0:0,75,170:25:0:93	0/0:0,78,212:26:0:96	0/0:0,63,218:21:0:81	0/0:0,66,225:22:0:84
MdMLO19	MDP0000168714	MDC004842.175	7410	I	0	N	G,C	999	0	DP=1600;VDB=4.013520e-01;AF=0.896825396825,0.103174603175;AC1=130;DP4=0,0,814,781;MQ=22;FQ=-32.5;ADDSNP=7412,7382,7400,7376,7423,7413	GT:PL:DP:SP:GQ	1/1:240,132,0,240,132,240:44:0:99	1/1:209,51,0,209,51,209:17:0:85	1/2:145,105,87,69,0,51:12:0:52	1/1:189,48,0,189,48,189:16:0:82	1/1:177,39,0,177,39,177:13:0:73	1/1:189,63,0,189,63,189:21:0:97	1/2:247,155,131,139,0,108:18:0:58	1/2:254,172,141,138,0,105:21:0:65	1/1:188,60,0,188,60,188:20:0:94	1/1:213,63,0,213,63,213:21:0:97	1/1:209,57,0,209,57,209:19:0:91	1/1:222,66,0,222,66,222:22:0:99	1/1:250,129,0,250,129,250:43:0:99	1/1:216,63,0,216,63,216:21:0:97	1/1:239,117,0,239,117,239:39:0:99	1/1:126,24,0,126,24,126:8:0:58	1/2:159,140,134,36,0,9:11:0:40	1/2:180,124,109,85,0,63:12:0:49	1/2:255,187,154,160,0,124:23:0:67	1/1:230,90,0,230,90,230:30:0:99	1/1:192,69,0,192,69,192:23:0:99	1/1:214,78,0,214,78,214:26:0:99	1/1:188,90,0,188,90,188:30:0:99	1/1:176,51,0,176,51,176:17:0:85	1/1:170,54,0,170,54,170:18:0:88	1/1:238,111,0,238,111,238:37:0:99	1/1:121,24,0,121,24,121:8:0:58	1/1:195,69,0,195,69,195:23:0:99	1/1:193,72,0,193,72,193:24:0:99	1/1:247,102,0,247,102,247:34:0:99	1/1:247,111,0,247,111,247:37:0:99	1/1:223,87,0,223,87,223:29:0:99	1/1:203,72,0,203,72,203:24:0:99	1/1:244,96,0,244,96,244:32:0:99	1/1:175,66,0,175,66,175:22:0:99	1/1:203,72,0,203,72,203:24:0:99	1/1:213,60,0,213,60,213:20:0:94	1/1:203,54,0,203,54,203:18:0:88
MdMLO19	MDP0000168714	MDC004842.175	7412	I	0	T	G	999	0	DP=1584;VDB=1.791375e-01;RPB=-1.736021e-01;AF=0.150793650794;AC1=19;DP4=696,646,104,125;MQ=22;FQ=999;PV4=0.074,0.028,9.9e-06,1;ADDSNP=7410,7382,7400,7423,7413	GT:PL:DP:SP:GQ	0/1:162,0,161:43:1:99	0/0:0,48,205:16:0:53	0/0:0,36,148:12:0:41	0/0:0,48,189:16:0:53	0/0:0,39,177:13:0:44	0/1:89,0,105:22:10:84	0/0:0,51,220:17:0:56	0/0:0,60,230:20:0:65	0/0:0,63,193:21:0:68	0/0:0,66,222:22:0:71	0/0:0,48,194:16:0:53	0/1:85,0,146:22:10:80	0/0:0,120,248:40:0:99	0/1:16,0,156:20:10:12	0/0:0,117,240:39:0:99	0/0:0,24,126:8:0:29	0/0:0,33,170:11:0:38	0/0:0,36,184:12:0:41	0/0:0,69,240:23:0:74	0/0:0,90,230:30:0:95	0/1:128,0,61:21:0:72	0/0:0,51,187:25:0:56	0/0:0,90,192:30:0:95	0/1:106,0,79:18:4:89	0/0:0,57,178:19:0:62	0/0:0,111,239:37:0:99	0/1:60,0,37:8:3:47	1/1:196,69,0:23:0:58	0/0:0,75,195:25:0:80	0/0:0,102,247:34:0:99	0/0:0,105,244:35:0:99	0/0:0,87,227:29:0:92	0/1:133,0,84:24:2:95	0/0:0,96,248:32:0:99	0/0:0,69,191:23:0:74	0/0:0,69,205:23:0:74	0/0:0,60,213:20:0:65	0/1:57,0,132:17:5:52
MdMLO19	MDP0000168714	MDC004842.175	7413	I	0	C	A	999	0	DP=1592;VDB=2.058148e-01;RPB=2.432202e-01;AF=0.150793650794;AC1=19;DP4=700,647,106,127;MQ=22;FQ=999;PV4=0.076,0.0038,3.6e-06,1;ADDSNP=7412,7410,7382,7400,7423	GT:PL:DP:SP:GQ	0/1:162,0,161:43:1:99	0/0:0,51,211:17:0:56	0/0:0,36,148:12:0:41	0/0:0,51,197:17:0:56	0/0:0,39,177:13:0:44	0/1:86,0,112:23:10:81	0/0:0,54,222:18:0:59	0/0:0,63,230:21:0:68	0/0:0,63,193:21:0:68	0/0:0,66,222:22:0:71	0/0:0,45,186:15:0:50	0/1:88,0,139:21:7:83	0/0:0,120,248:40:0:99	0/1:16,0,156:20:10:12	0/0:0,120,241:40:0:99	0/0:0,24,126:8:0:29	0/0:0,33,173:11:0:38	0/0:0,36,184:12:0:41	0/0:0,66,239:22:0:71	0/0:0,90,230:30:0:95	0/1:128,0,61:21:0:72	0/0:0,51,186:25:0:56	0/0:0,93,192:31:0:98	0/1:106,0,79:18:4:89	0/0:0,57,178:19:0:62	0/0:0,114,240:38:0:99	0/1:57,0,48:9:3:51	1/1:196,69,0:23:0:58	0/0:0,75,195:25:0:80	0/0:0,102,247:34:0:99	0/0:0,105,244:35:0:99	0/0:0,87,227:29:0:92	0/1:133,0,84:24:2:95	0/0:0,96,248:32:0:99	0/0:0,69,191:23:0:74	0/0:0,72,206:24:0:77	0/0:0,63,219:21:0:68	0/1:54,0,135:18:5:49
MdMLO19	MDP0000168714	MDC004842.175	7423	I	0	T	C	999	0	DP=1569;VDB=3.812876e-01;RPB=-5.545816e-01;AF=0.396825396825;AC1=50;DP4=489,534,306,205;MQ=22;FQ=999;PV4=8.6e-06,0.036,5e-53,1;ADDSNP=7412,7410,7400,7413	GT:PL:DP:SP:GQ	0/0:0,129,248:43:0:99	0/0:0,51,208:17:0:50	0/0:0,36,144:12:0:35	0/0:0,57,206:19:0:56	0/1:81,0,98:14:0:82	0/1:86,0,119:21:4:87	0/0:0,51,215:17:0:50	0/1:99,0,115:16:2:99	1/1:192,63,0:21:0:58	0/0:0,69,225:23:0:68	0/1:112,0,100:20:4:99	0/0:0,63,216:21:0:62	0/0:0,117,245:39:0:99	0/0:0,54,207:18:0:53	0/0:0,114,240:38:0:99	0/1:48,0,62:8:0:49	0/1:15,0,111:9:4:16	0/0:0,39,179:13:0:38	0/0:0,63,233:21:0:62	0/1:44,0,174:25:14:45	0/1:51,0,147:25:0:52	0/1:137,0,16:22:10:21	1/1:201,78,0:26:0:73	0/1:79,0,107:18:8:80	1/1:179,51,0:17:0:46	0/1:133,0,165:38:1:99	0/1:34,0,71:9:6:35	0/0:0,78,209:26:0:77	1/1:197,78,0:26:0:73	0/0:0,96,246:32:0:95	0/0:0,99,244:33:0:98	0/1:100,0,157:29:6:99	0/0:0,78,211:26:0:77	0/0:0,78,239:33:0:77	1/1:181,66,0:22:0:61	0/1:42,0,151:23:21:43	0/1:66,0,153:20:2:67	0/0:0,66,215:22:0:65
MdMLO19	MDP0000168714	MDC004842.175	7480	I	0	A	T	24.4	0	DP=1529;VDB=1.084340e-01;RPB=3.659381e-01;AF=0.00806451612903;AC1=1;DP4=805,717,4,3;MQ=22;FQ=24.4;PV4=1,0.11,0.079,0.21	GT:PL:DP:SP:GQ	0/0:0,135,246:45:0:99	0/0:0,42,179:14:0:60	0/0:0,30,145:10:0:48	0/0:0,42,179:14:0:60	0/0:0,57,197:19:0:75	0/0:0,57,191:19:0:75	0/0:0,60,218:20:0:78	0/0:0,84,223:28:0:99	0/0:0,51,189:17:0:69	0/0:0,42,175:14:0:60	0/0:0,87,210:29:0:99	0/0:0,48,199:16:0:66	0/0:0,114,239:38:0:99	0/0:0,51,200:17:0:69	0/0:0,99,238:33:0:99	.:0,18,107:6:0:36	0/0:0,30,164:10:0:48	0/0:0,42,178:14:0:60	0/0:0,75,219:25:0:93	0/0:0,57,216:19:0:75	0/0:0,78,229:26:0:96	0/0:0,78,215:26:0:96	0/0:0,111,211:37:0:99	0/0:0,47,189:22:0:65	0/0:0,66,199:22:0:84	0/0:0,105,228:35:0:99	0/0:0,54,180:18:0:72	0/0:0,75,198:25:0:93	0/0:0,93,209:31:0:99	0/0:0,87,237:29:0:99	0/0:0,81,234:27:0:99	0/0:0,87,214:29:0:99	0/0:0,60,209:20:0:78	0/0:0,123,255:41:0:99	0/0:0,69,200:23:0:87	0/0:0,72,208:24:0:90	0/0:0,87,210:29:0:99	0/0:0,63,202:21:0:81
MdMLO19	MDP0000168714	MDC004842.175	7534	E	0	G	A	999	0	DP=1615;VDB=2.724853e-01;RPB=-3.367889e-01;AF=0.0793650793651;AC1=10;DP4=699,806,45,55;MQ=19;FQ=999;PV4=0.84,1,0.019,1;ADDSNP=7558	GT:PL:DP:SP:GQ	0/0:0,120,186:40:0:99	0/0:0,81,183:27:0:89	0/0:0,66,184:22:0:74	0/0:0,48,167:16:0:56	0/0:0,54,168:18:0:62	0/0:0,57,168:19:0:65	0/1:63,0,70:15:0:55	0/1:90,0,121:32:1:82	0/0:0,60,168:20:0:68	0/0:0,96,189:32:0:99	0/0:0,84,176:28:0:92	0/0:0,51,158:17:0:59	0/0:0,96,187:32:0:99	0/0:0,54,168:18:0:62	0/0:0,78,186:26:0:86	0/0:0,30,131:10:0:38	0/1:25,0,114:14:11:17	0/0:0,48,158:16:0:56	0/1:100,0,86:22:2:92	0/0:0,63,177:21:0:71	0/0:0,87,197:29:0:95	0/0:0,102,185:34:0:99	0/0:0,96,190:32:0:99	0/0:0,60,169:20:0:68	0/0:0,54,163:18:0:62	0/0:0,66,173:22:0:74	0/0:0,63,181:21:0:71	0/0:0,78,183:26:0:86	0/0:0,75,180:25:0:83	0/0:0,93,171:31:0:99	0/0:0,84,187:28:0:92	0/0:0,102,189:34:0:99	0/0:0,36,153:12:0:44	0/0:0,105,206:35:0:99	0/0:0,72,181:24:0:80	0/0:0,81,178:27:0:89	0/0:0,72,178:24:0:80	0/0:0,63,179:21:0:71
MdMLO19	MDP0000168714	MDC004842.175	7558	E	0	T	C	23.4	0	DP=1650;VDB=1.041756e-01;RPB=5.635407e-01;AF=0.00806451612903;AC1=1;DP4=754,890,3,3;MQ=21;FQ=23.4;PV4=1,1,0.27,1;ADDSNP=7593,7534,7586	GT:PL:DP:SP:GQ	0/0:0,132,245:44:0:99	0/0:0,81,215:27:0:99	0/0:0,72,241:24:0:90	0/0:0,42,167:14:0:60	0/0:0,51,180:17:0:69	0/0:0,60,188:20:0:78	0/0:0,60,222:20:0:78	0/0:0,114,220:38:0:99	0/0:0,63,194:21:0:81	0/0:0,111,235:37:0:99	0/0:0,81,204:27:0:99	0/0:0,51,176:17:0:69	0/0:0,105,245:35:0:99	0/0:0,72,210:24:0:90	0/0:0,90,244:30:0:99	0/0:0,45,192:15:0:63	0/0:0,27,130:9:0:45	0/0:0,54,220:18:0:72	0/0:0,69,197:23:0:87	0/0:0,75,226:25:0:93	0/0:0,93,211:31:0:99	0/0:0,84,197:28:0:99	0/0:0,99,232:33:0:99	0/0:0,57,199:19:0:75	0/0:0,57,195:19:0:75	0/0:0,78,213:26:0:96	0/0:0,54,193:18:0:72	0/0:0,60,179:20:0:78	0/0:0,87,199:29:0:99	0/0:0,87,224:29:0:99	0/0:0,93,229:31:0:99	0/0:0,105,228:35:0:99	0/0:0,33,161:11:0:51	0/0:0,102,241:34:0:99	0/0:0,81,222:27:0:99	0/0:0,84,212:28:0:99	0/0:0,66,213:22:0:84	0/0:0,69,221:23:0:87
MdMLO19	MDP0000168714	MDC004842.175	7586	I	0	T	C	999	0	DP=1612;VDB=4.814655e-01;RPB=3.857091e-01;AF=0.548387096774;G3=0.3075,0.3387,0.3538;HWE=0.00904;AC1=68;DP4=394,397,355,437;MQ=25;FQ=999;PV4=0.05,1,8.6e-06,1;ADDSNP=7617,7558,7597,7593,7618	GT:PL:DP:SP:GQ	0/1:140,0,211:44:6:99	0/0:0,75,228:25:0:72	0/0:0,78,255:26:0:75	0/0:0,39,196:13:0:36	0/1:52,0,94:13:0:55	1/1:239,63,0:21:0:60	0/0:0,54,231:18:0:51	0/1:132,0,145:31:5:99	1/1:216,57,0:19:0:54	0/0:0,123,255:41:0:99	0/1:158,0,91:25:11:94	0/1:103,0,153:21:4:99	0/0:0,129,255:43:0:99	0/1:57,0,177:22:5:60	0/0:0,65,255:28:0:62	0/1:78,0,120:14:0:81	0/1:129,0,84:15:9:87	0/0:0,60,255:20:0:57	0/0:0,69,248:24:0:66	0/1:155,0,156:27:0:99	1/1:255,87,0:29:0:84	1/1:228,52,0:30:0:49	1/1:243,84,0:28:0:81	1/1:228,54,0:18:0:51	1/1:243,63,0:21:0:60	0/1:102,0,155:23:5:99	1/1:229,54,0:18:0:51	1/1:202,48,0:16:0:45	1/1:236,75,0:25:0:72	0/0:0,81,255:27:0:78	0/0:0,72,249:24:0:69	0/1:185,0,178:38:0:99	0/1:105,0,102:16:20:99	0/0:0,52,250:27:0:49	1/1:220,57,0:19:0:54	0/1:148,0,70:22:2:73	0/1:43,0,166:20:0:46	0/1:50,0,199:22:2:53
MdMLO19	MDP0000168714	MDC004842.175	7593	I	0	G	C	999	0	DP=1617;VDB=3.080036e-01;RPB=9.335558e-01;AF=0.0564516129032;AC1=8;DP4=736,792,40,40;MQ=25;FQ=999;PV4=0.82,0.39,1,1;ADDSNP=7617,7558,7597,7618,7586	GT:PL:DP:SP:GQ	0/0:0,132,255:44:0:99	0/1:111,0,140:21:2:99	0/1:133,0,191:25:0:99	0/1:105,0,84:13:2:94	0/0:0,39,172:13:0:48	0/0:0,63,242:21:0:72	0/0:0,60,241:20:0:69	0/0:0,93,237:31:0:99	0/0:0,54,218:18:0:63	0/0:0,120,255:40:0:99	0/0:0,75,246:25:0:84	0/0:0,63,248:21:0:72	0/0:0,138,255:46:0:99	0/1:171,0,65:19:5:80	0/0:0,84,255:28:0:93	0/0:0,45,214:15:0:54	0/0:0,45,226:15:0:54	0/0:0,66,255:22:0:75	0/0:0,72,255:24:0:81	0/0:0,81,255:27:0:90	0/0:0,96,255:32:0:99	0/0:0,61,243:33:0:70	0/0:0,84,249:28:0:93	0/0:0,54,235:18:0:63	0/0:0,57,246:19:0:66	0/0:0,72,244:24:0:81	0/0:0,57,233:19:0:66	0/0:0,54,215:18:0:63	0/0:0,75,240:25:0:84	0/0:0,84,255:28:0:93	0/0:0,78,255:26:0:87	0/0:0,108,255:36:0:99	0/1:104,0,128:18:18:95	0/0:0,87,255:29:0:96	0/0:0,54,222:18:0:63	0/0:0,69,233:23:0:78	0/0:0,63,243:21:0:72	0/0:0,75,255:25:0:84
MdMLO19	MDP0000168714	MDC004842.175	7597	I	0	N	C,T	999	0	DP=1616;VDB=5.168393e-01;AF=0.975806451613,0.0241935483871;AC1=130;DP4=0,0,786,826;MQ=25;FQ=-51.4;ADDSNP=7617,7593,7618,7586	GT:PL:DP:SP:GQ	1/1:255,129,0,255,129,255:43:0:99	1/1:233,63,0,233,63,233:21:0:99	1/2:255,214,181,186,0,143:25:0:86	1/1:215,42,0,215,42,215:14:0:95	1/1:188,45,0,188,45,188:15:0:98	1/1:251,69,0,251,69,251:23:0:99	1/1:242,60,0,242,60,242:20:0:99	1/1:235,90,0,235,90,235:30:0:99	1/1:208,51,0,208,51,208:17:0:99	1/1:255,111,0,255,111,255:37:0:99	1/1:251,72,0,251,72,251:24:0:99	1/1:249,66,0,249,66,249:22:0:99	1/1:255,141,0,255,141,255:47:0:99	1/1:247,63,0,247,63,247:21:0:99	1/1:255,81,0,255,81,255:27:0:99	1/1:214,45,0,214,45,214:15:0:98	1/1:226,45,0,226,45,226:15:0:98	1/2:255,181,139,215,0,191:22:0:95	1/1:255,69,0,255,69,255:23:0:99	1/1:255,84,0,255,84,255:28:0:99	1/1:255,102,0,255,102,255:34:0:99	1/1:255,102,0,255,102,255:34:0:99	1/1:248,81,0,248,81,248:27:0:99	1/1:235,54,0,235,54,235:18:0:99	1/1:249,60,0,249,60,249:20:0:99	1/1:252,75,0,252,75,252:25:0:99	1/1:226,51,0,226,51,226:17:0:99	1/1:215,54,0,215,54,215:18:0:99	1/1:238,69,0,238,69,238:23:0:99	1/1:255,90,0,255,90,255:30:0:99	1/1:255,75,0,255,75,255:25:0:99	1/1:255,102,0,255,102,255:34:0:99	1/1:243,54,0,243,54,243:18:0:99	1/1:255,75,0,255,75,255:25:0:99	1/1:222,54,0,222,54,222:18:0:99	1/1:233,69,0,233,69,233:23:0:99	1/1:243,63,0,243,63,243:21:0:99	1/1:255,78,0,255,78,255:26:0:99
MdMLO19	MDP0000168714	MDC004842.175	7617	I	0	A	T	999	0	DP=1599;VDB=2.855844e-01;RPB=2.253500e+00;AF=0.0655737704918;AC1=10;DP4=789,698,62,31;MQ=27;FQ=999;PV4=0.013,1,0.0083,1;ADDSNP=7597,7593,7618,7641,7640,7644,7586	GT:PL:DP:SP:GQ	0/0:0,123,255:41:0:99	0/0:0,66,255:22:0:74	0/0:0,69,255:23:0:77	0/0:0,45,235:15:0:53	0/0:0,42,209:14:0:50	0/0:0,66,255:22:0:74	0/1:157,0,143:23:0:99	0/1:132,0,129:26:10:99	0/0:0,45,226:15:0:53	0/0:0,99,255:33:0:99	0/0:0,78,255:26:0:86	0/0:0,54,251:18:0:62	0/0:0,157,255:52:0:99	0/0:0,60,249:20:0:68	0/0:0,87,255:29:0:95	0/0:0,39,208:13:0:47	0/1:97,0,126:13:0:89	0/0:0,63,255:21:0:71	0/1:148,0,183:27:2:99	0/0:0,81,255:27:0:89	0/0:0,102,255:34:0:99	0/0:0,93,255:31:0:99	0/0:0,96,255:32:0:99	0/0:0,57,251:19:0:65	0/0:0,66,255:22:0:74	0/0:0,78,255:26:0:86	0/0:0,48,231:16:0:56	0/0:0,51,222:17:0:59	0/0:0,69,255:23:0:77	0/0:0,93,255:31:0:99	0/0:0,60,255:20:0:68	0/0:0,93,255:31:0:99	0/0:0,57,255:19:0:65	0/0:0,72,255:24:0:80	0/0:0,57,237:19:0:65	0/0:0,63,247:21:0:71	0/0:0,60,243:20:0:68	0/0:0,75,255:25:0:83
MdMLO19	MDP0000168714	MDC004842.175	7618	I	0	C	T	999	0	DP=1582;VDB=2.685128e-01;RPB=-4.701768e-01;AF=0.622950819672;AC1=78;DP4=363,310,467,414;MQ=27;FQ=999;PV4=0.72,4.9e-08,2.2e-18,1;ADDSNP=7617,7597,7593,7641,7640,7644,7586	GT:PL:DP:SP:GQ	0/1:144,0,219:41:1:99	0/0:0,66,255:22:0:61	0/0:0,69,255:23:0:64	0/0:0,45,235:15:0:40	0/1:98,0,108:14:0:99	1/1:255,63,0:21:0:62	0/1:157,0,139:23:0:99	1/1:197,39,0:24:0:38	1/1:226,45,0:15:0:44	0/0:0,93,255:31:0:88	0/1:151,0,161:24:0:99	0/1:133,0,145:18:0:99	0/0:0,157,255:52:0:99	0/1:86,0,164:20:16:91	0/0:0,93,255:31:0:88	0/1:134,0,62:13:0:63	1/1:221,39,0:13:0:38	0/0:0,63,255:21:0:58	0/1:146,0,184:27:2:99	0/1:145,0,188:27:4:99	1/1:255,102,0:34:0:99	1/1:255,68,0:29:0:67	1/1:255,96,0:32:0:95	1/1:251,57,0:19:0:56	1/1:255,66,0:22:0:65	0/1:127,0,196:26:13:99	1/1:231,48,0:16:0:47	1/1:216,48,0:16:0:47	1/1:255,69,0:23:0:68	0/0:0,93,255:31:0:88	0/0:0,60,255:20:0:55	0/1:178,0,188:31:1:99	0/1:127,0,119:18:18:99	0/0:0,43,255:24:0:38	1/1:237,54,0:18:0:53	0/1:169,0,80:21:2:81	0/1:60,0,185:20:0:65	0/1:104,0,206:24:0:99
MdMLO19	MDP0000168714	MDC004842.175	7640	I	0	TAA	TAAA	37.3	0	INDEL;IS=6,0.300000;DP=1677;VDB=5.020748e-01;AF=0.00806451612903;AC1=1;DP4=889,648,4,2;MQ=26;FQ=37.3;PV4=1,1,1,1;ADDSNP=7617,7618,7660,7641,7644	GT:PL:DP:SP:GQ	0/0:0,135,255:45:0:99	0/0:0,69,225:23:0:87	0/0:0,54,255:18:0:72	0/0:0,63,241:21:0:81	0/0:0,42,189:14:0:60	0/0:0,72,255:24:0:90	0/0:0,45,177:15:0:63	0/0:0,57,181:19:0:75	0/0:0,48,231:16:0:66	0/0:0,78,255:26:0:96	0/0:0,84,239:28:0:99	0/0:0,57,231:19:0:75	0/0:0,160,255:53:0:99	0/0:0,27,167:9:0:45	0/0:0,87,255:29:0:99	0/0:0,42,195:14:0:60	.:0,18,91:6:0:36	0/0:0,81,255:27:0:99	0/0:0,51,233:17:0:69	0/0:0,63,242:21:0:81	0/0:0,99,250:33:0:99	0/0:0,84,251:28:0:99	0/0:0,78,255:26:0:96	0/0:0,54,236:18:0:72	0/0:0,72,255:24:0:90	0/0:0,87,255:29:0:99	0/0:0,60,228:20:0:78	0/0:0,54,221:18:0:72	0/0:0,45,217:15:0:63	0/0:0,96,255:32:0:99	0/0:0,63,246:21:0:81	0/0:0,102,250:34:0:99	0/0:0,63,205:21:0:81	0/0:0,81,255:27:0:99	0/0:0,60,236:20:0:78	0/0:0,81,248:27:0:99	0/0:0,54,229:18:0:72	0/0:0,72,247:24:0:90
MdMLO19	MDP0000168714	MDC004842.175	7641	I	0	A	G	999	0	DP=1668;VDB=1.864354e-01;RPB=-8.932312e-01;AF=0.0714285714286;AC1=8;DP4=908,668,56,23;MQ=26;FQ=999;PV4=0.02,0.25,0.04,0.46;ADDSNP=7617,7618,7660,7640,7644	GT:PL:DP:SP:GQ	0/0:0,151,255:50:0:99	0/0:0,72,226:24:0:81	0/0:0,60,255:20:0:69	0/0:0,63,242:21:0:72	0/0:0,42,189:14:0:51	0/0:0,75,255:25:0:84	0/1:159,0,125:26:0:99	0/1:153,0,90:21:7:99	0/0:0,48,231:16:0:57	0/0:0,78,255:26:0:87	0/0:0,102,255:34:0:99	0/0:0,60,250:20:0:69	0/0:0,163,255:54:0:99	0/0:0,51,231:17:0:60	0/0:0,96,255:32:0:99	0/0:0,45,195:15:0:54	0/1:99,0,109:13:2:90	0/0:0,84,255:28:0:93	0/0:0,84,255:28:0:93	0/0:0,69,255:23:0:78	0/0:0,105,255:35:0:99	0/0:0,84,251:28:0:93	0/0:0,81,255:27:0:90	0/0:0,57,243:19:0:66	0/0:0,81,255:27:0:90	0/0:0,87,255:29:0:96	0/0:0,63,234:21:0:72	0/0:0,54,221:18:0:63	0/0:0,48,235:16:0:57	0/0:0,99,255:33:0:99	0/0:0,66,253:22:0:75	0/0:0,105,255:35:0:99	0/0:0,63,255:21:0:72	0/0:0,87,255:29:0:96	0/0:0,63,238:21:0:72	0/0:0,84,253:28:0:93	0/0:0,60,249:20:0:69	0/0:0,78,255:26:0:87
MdMLO19	MDP0000168714	MDC004842.175	7644	I	0	T	C	999	0	DP=1654;VDB=5.245755e-01;RPB=-1.214087e+00;AF=0.539682539683;G3=0.3076,0.3386,0.3539;HWE=0.00898;AC1=68;DP4=476,321,472,355;MQ=26;FQ=999;PV4=0.29,7.4e-07,5.6e-07,1;ADDSNP=7617,7618,7660,7641,7640	GT:PL:DP:SP:GQ	0/1:161,0,211:50:0:99	0/0:0,72,223:24:0:69	0/0:0,54,255:18:0:51	0/0:0,69,239:23:0:66	0/1:94,0,89:14:2:91	1/1:254,69,0:23:0:66	0/0:0,78,237:26:0:75	0/1:80,0,151:23:7:83	1/1:231,51,0:17:0:48	0/0:0,78,255:26:0:75	0/1:86,0,181:33:0:89	0/1:127,0,137:19:2:99	0/0:0,157,255:52:0:99	0/1:78,0,123:13:6:81	0/0:0,90,255:31:0:87	0/1:123,0,34:14:3:37	0/1:107,0,99:13:2:99	0/0:0,84,255:28:0:81	0/0:0,81,255:27:0:78	0/1:150,0,166:23:2:99	1/1:251,96,0:32:0:93	1/1:250,81,0:27:0:78	1/1:255,78,0:26:0:75	1/1:236,54,0:18:0:51	1/1:255,78,0:26:0:75	0/1:138,0,195:30:8:99	1/1:218,60,0:20:0:57	1/1:216,57,0:19:0:54	1/1:229,48,0:16:0:45	0/0:0,96,255:32:0:93	0/0:0,63,247:21:0:60	0/1:164,0,174:34:0:99	0/1:128,0,135:21:20:99	0/0:0,61,255:30:0:58	1/1:228,60,0:20:0:57	0/1:165,0,94:26:0:97	0/1:62,0,177:20:2:65	0/1:92,0,191:26:14:95
MdMLO19	MDP0000168714	MDC004842.175	7660	I	0	C	T	999	0	DP=1700;VDB=2.517592e-01;RPB=1.089969e+00;AF=0.015873015873;AC1=2;DP4=978,694,13,11;MQ=23;FQ=999;PV4=0.68,1,1,0.21;ADDSNP=7641,7640,7644	GT:PL:DP:SP:GQ	0/0:0,148,254:49:0:99	0/0:0,78,206:26:0:93	0/0:0,45,220:15:0:60	0/0:0,93,220:31:0:99	0/0:0,45,181:15:0:60	0/0:0,78,239:26:0:93	0/0:0,66,202:22:0:81	0/0:0,69,195:23:0:84	0/0:0,48,202:16:0:63	0/0:0,72,255:24:0:87	0/0:0,99,234:33:0:99	0/0:0,72,241:24:0:87	0/0:0,138,255:46:0:99	0/0:0,51,200:17:0:66	0/0:0,93,237:31:0:99	0/0:0,48,147:16:0:63	0/0:0,45,199:15:0:60	0/0:0,75,255:25:0:90	0/1:126,0,184:30:0:99	0/0:0,75,232:25:0:90	0/0:0,93,240:31:0:99	0/0:0,87,248:29:0:99	0/0:0,81,238:27:0:96	0/0:0,57,213:19:0:72	0/0:0,90,245:30:0:99	0/0:0,87,255:29:0:99	0/0:0,54,205:18:0:69	0/0:0,60,201:20:0:75	0/0:0,48,224:16:0:63	0/0:0,96,255:32:0:99	0/0:0,75,202:25:0:90	0/0:0,108,254:36:0:99	0/0:0,66,251:22:0:81	0/0:0,90,255:30:0:99	0/0:0,63,188:21:0:78	0/0:0,69,233:23:0:84	0/0:0,57,224:19:0:72	0/0:0,81,223:27:0:96
MdMLO19	MDP0000168714	MDC004842.175	7702	E	0	C	G	999	0	DP=1708;VDB=3.165040e-01;RPB=-2.593614e-01;AF=0.547619047619;G3=0.3243,0.2856,0.39;HWE=0.000752;AC1=69;DP4=476,329,472,385;MQ=15;FQ=999;PV4=0.1,0.016,0.016,1;ADDSNP=7720,7735	GT:PL:DP:SP:GQ	0/1:103,0,85:61:0:87	0/0:0,87,159:29:0:83	0/0:0,48,168:16:0:44	0/0:0,99,143:33:0:95	0/1:67,0,42:20:3:44	1/1:144,84,0:28:0:82	0/0:0,72,122:24:0:68	0/1:25,0,63:32:9:29	1/1:134,66,0:22:0:64	0/0:0,84,141:28:0:80	0/1:8,0,90:35:1:12	0/1:45,0,59:15:0:48	0/0:0,90,210:30:0:86	1/1:83,20,0:18:3:18	0/0:0,105,170:35:0:99	1/1:73,5,0:18:0:4	0/1:8,0,39:12:5:12	0/0:0,69,168:23:0:65	0/0:0,57,154:19:0:53	0/1:27,0,48:19:8:31	1/1:127,66,0:22:0:64	1/1:146,69,0:23:0:67	1/1:110,66,0:22:0:64	1/1:124,66,0:22:0:64	1/1:159,84,0:28:0:82	0/1:53,0,113:30:0:57	1/1:138,48,0:16:0:46	1/1:118,51,0:17:0:49	1/1:142,48,0:16:0:46	0/0:0,105,195:35:0:99	0/0:0,87,155:29:0:83	0/1:82,0,11:32:0:14	0/1:30,0,62:18:14:34	0/0:0,78,180:26:0:74	1/1:95,78,0:26:0:76	0/1:103,0,50:21:0:52	0/1:16,0,38:17:0:20	0/1:71,0,4:24:0:7
MdMLO19	MDP0000168714	MDC004842.175	7720	E	0	T	C	999	0	DP=1681;VDB=4.730806e-01;RPB=-2.254493e-01;AF=0.97619047619;AC1=127;DP4=11,12,900,698;MQ=12;FQ=138;PV4=0.53,0.44,1.4e-20,1;ADDSNP=7702,7735	GT:PL:DP:SP:GQ	1/1:101,184,0:61:0:99	1/1:115,90,0:30:0:99	0/1:17,0,96:16:4:36	1/1:106,108,0:36:0:99	1/1:86,57,0:19:0:70	1/1:93,84,0:28:0:97	1/1:80,66,0:22:0:79	1/1:91,96,0:32:0:99	1/1:108,72,0:24:0:85	1/1:87,84,0:28:0:97	1/1:102,105,0:35:0:99	1/1:112,51,0:17:0:64	1/1:119,78,0:26:0:91	1/1:73,48,0:16:0:61	1/1:106,90,0:30:0:99	1/1:91,72,0:24:0:85	1/1:58,33,0:11:0:46	0/1:58,0,53:28:7:40	1/1:63,39,0:13:0:52	1/1:84,57,0:19:0:70	1/1:109,69,0:23:0:82	1/1:97,69,0:23:0:82	1/1:80,69,0:23:0:82	1/1:98,69,0:23:0:82	1/1:111,93,0:31:0:99	1/1:83,63,0:21:0:76	1/1:126,57,0:19:0:70	1/1:77,45,0:15:0:58	1/1:99,48,0:16:0:61	1/1:119,90,0:30:0:99	1/1:111,90,0:30:0:99	1/1:114,99,0:33:0:99	1/1:86,51,0:17:0:64	1/1:90,66,0:22:0:79	1/1:80,75,0:25:0:88	1/1:112,48,0:16:0:61	1/1:104,72,0:24:0:85	1/1:106,81,0:27:0:94
MdMLO19	MDP0000168714	MDC004842.175	7735	E	0	T	C	999	0	DP=1630;VDB=4.487880e-01;RPB=1.548004e+00;AF=0.984126984127;AC1=128;DP4=10,14,812,722;MQ=11;FQ=119;PV4=0.31,0.12,3.2e-22,1;ADDSNP=7702,7720	GT:PL:DP:SP:GQ	1/1:89,175,0:58:0:99	1/1:98,75,0:25:0:90	0/1:18,0,95:19:4:39	1/1:91,105,0:35:0:99	1/1:90,60,0:20:0:75	1/1:97,99,0:33:0:99	1/1:93,72,0:24:0:87	1/1:92,96,0:32:0:99	1/1:91,66,0:22:0:81	1/1:98,96,0:32:0:99	1/1:84,93,0:31:0:99	1/1:99,45,0:15:0:60	1/1:113,84,0:28:0:99	1/1:74,51,0:17:0:66	1/1:96,84,0:28:0:99	1/1:105,78,0:26:0:93	1/1:75,42,0:14:0:57	1/1:57,7,0:21:3:22	1/1:77,45,0:15:0:60	1/1:81,57,0:19:0:72	1/1:99,69,0:23:0:84	1/1:99,75,0:25:0:90	1/1:71,66,0:22:0:81	1/1:91,69,0:23:0:84	1/1:100,90,0:30:0:99	1/1:75,63,0:21:0:78	1/1:104,48,0:16:0:63	1/1:79,48,0:16:0:63	1/1:100,54,0:18:0:69	1/1:90,72,0:24:0:87	1/1:96,84,0:28:0:99	1/1:87,84,0:28:0:99	1/1:58,42,0:14:0:57	1/1:97,78,0:26:0:93	1/1:73,78,0:26:0:93	1/1:93,45,0:15:0:60	1/1:105,78,0:26:0:93	1/1:88,72,0:24:0:87
MdMLO19	MDP0000168714	MDC004842.175	7777	E	0	C	A	168	0	DP=1657;VDB=2.158329e-01;RPB=3.246319e-01;AF=0.0238095238095;AC1=3;DP4=810,810,22,10;MQ=21;FQ=168;PV4=0.048,1,0.025,1	GT:PL:DP:SP:GQ	0/0:0,187,255:62:0:99	0/0:0,108,243:36:0:99	0/0:0,66,204:22:0:79	0/0:0,102,230:34:0:99	0/0:0,60,173:20:0:73	0/0:0,105,218:35:0:99	0/0:0,90,216:30:0:99	0/0:0,75,184:25:0:88	0/0:0,63,152:21:0:76	0/0:0,102,210:34:0:99	0/0:0,84,214:28:0:97	0/0:0,57,202:19:0:70	0/0:0,126,249:42:0:99	0/0:0,84,255:28:0:97	0/0:0,84,215:28:0:97	0/0:0,69,203:23:0:82	0/0:0,48,206:16:0:61	0/0:0,78,248:26:0:91	0/0:0,63,218:21:0:76	0/0:0,69,241:23:0:82	0/0:0,102,251:34:0:99	0/0:0,90,235:30:0:99	0/1:126,0,84:24:23:99	0/0:0,78,195:26:0:91	0/0:0,72,190:24:0:85	0/0:0,66,220:22:0:79	0/0:0,57,191:19:0:70	0/0:0,45,192:15:0:58	0/0:0,75,228:25:0:88	0/0:0,108,249:36:0:99	0/0:0,66,183:22:0:79	0/0:0,63,185:21:0:76	0/0:0,45,178:15:0:58	0/0:0,69,217:23:0:82	0/1:61,0,15:14:0:34	0/0:0,51,196:17:0:64	0/0:0,69,161:23:0:82	0/0:0,57,197:19:0:70
MdMLO19	MDP0000168714	MDC004842.175	7851	E	0	T	G	127	0	DP=1771;VDB=1.556608e-01;RPB=-1.686539e+00;AF=0.00793650793651;AC1=1;DP4=868,887,7,6;MQ=28;FQ=127;PV4=0.79,1,0.012,1;ADDSNP=7865,7868	GT:PL:DP:SP:GQ	0/0:0,199,255:66:0:99	0/0:0,132,255:44:0:99	0/0:0,51,254:17:0:69	0/0:0,87,255:29:0:99	0/0:0,45,234:15:0:63	0/0:0,99,255:33:0:99	0/0:0,90,255:30:0:99	0/0:0,57,255:19:0:75	0/0:0,63,255:21:0:81	0/0:0,63,255:21:0:81	0/0:0,102,255:34:0:99	0/0:0,66,255:22:0:84	0/0:0,111,255:37:0:99	0/0:0,87,255:29:0:99	0/0:0,102,255:34:0:99	0/0:0,63,234:21:0:81	0/0:0,54,255:18:0:72	0/0:0,105,255:35:0:99	0/0:0,78,255:26:0:96	0/0:0,72,255:24:0:90	0/0:0,123,255:41:0:99	0/0:0,99,255:33:0:99	0/0:0,81,255:27:0:99	0/0:0,69,252:23:0:87	0/0:0,51,253:17:0:69	0/0:0,72,255:24:0:90	0/0:0,51,255:17:0:69	0/0:0,48,242:16:0:66	0/0:0,78,255:26:0:96	0/0:0,90,255:30:0:99	0/0:0,60,255:20:0:78	0/0:0,102,255:34:0:99	0/0:0,33,212:11:0:51	0/0:0,66,255:22:0:84	0/0:0,33,207:11:0:51	0/0:0,69,255:23:0:87	0/0:0,57,255:19:0:75	0/0:0,93,255:31:0:99
MdMLO19	MDP0000168714	MDC004842.175	7865	E	0	A	G	999	0	DP=1765;VDB=2.831944e-01;RPB=8.962860e-01;AF=0.015873015873;AC1=2;DP4=884,840,13,18;MQ=27;FQ=999;PV4=0.37,1.9e-07,1,0.35;ADDSNP=7868,7851	GT:PL:DP:SP:GQ	0/0:0,208,255:69:0:99	0/0:0,135,255:45:0:99	0/0:0,54,247:18:0:69	0/0:0,78,255:26:0:93	0/0:0,45,231:15:0:60	0/0:0,90,255:30:0:99	0/0:0,90,255:30:0:99	0/0:0,60,255:20:0:75	0/0:0,66,255:22:0:81	0/0:0,63,255:21:0:78	0/0:0,96,255:32:0:99	0/0:0,51,255:17:0:66	0/0:0,102,255:34:0:99	0/0:0,72,255:24:0:87	0/0:0,102,255:34:0:99	0/0:0,69,248:23:0:84	0/0:0,57,255:19:0:72	0/0:0,105,255:35:0:99	0/1:182,0,160:28:0:99	0/0:0,75,255:25:0:90	0/0:0,114,255:38:0:99	0/0:0,93,255:32:0:99	0/0:0,69,252:23:0:84	0/0:0,60,244:20:0:75	0/0:0,48,235:16:0:63	0/0:0,72,255:24:0:87	0/0:0,51,255:17:0:66	0/0:0,36,207:12:0:51	0/0:0,84,255:28:0:99	0/0:0,87,255:29:0:99	0/0:0,60,255:20:0:75	0/0:0,105,255:35:0:99	0/0:0,39,212:13:0:54	0/0:0,78,255:26:0:93	0/0:0,33,203:11:0:48	0/0:0,69,255:23:0:84	0/0:0,63,255:21:0:78	0/0:0,99,255:33:0:99
MdMLO19	MDP0000168714	MDC004842.175	7868	E	0	TCACCA	TCA	999	0	INDEL;IS=17,0.739130;DP=1762;VDB=3.801866e-01;AF=0.015873015873;AC1=2;DP4=860,834,13,9;MQ=27;FQ=999;PV4=0.52,4.2e-14,0.022,1;ADDSNP=7865,7851	GT:PL:DP:SP:GQ	0/0:0,205,255:68:0:99	0/0:0,135,255:45:0:99	0/0:0,57,246:19:0:72	0/0:0,75,255:25:0:90	0/0:0,45,233:15:0:60	0/0:0,93,255:31:0:99	0/0:0,90,255:30:0:99	0/0:0,63,250:21:0:78	0/0:0,66,255:22:0:81	0/0:0,60,255:20:0:75	0/0:0,93,255:31:0:99	0/0:0,51,253:17:0:66	0/0:0,96,255:32:0:99	0/0:0,63,255:21:0:78	0/0:0,96,255:32:0:99	0/0:0,60,231:20:0:75	0/0:0,45,240:15:0:60	0/0:0,99,255:33:0:99	0/0:0,78,255:26:0:93	0/0:0,69,255:23:0:84	0/0:0,111,255:37:0:99	0/0:0,87,255:29:0:99	0/1:174,0,28:21:6:49	0/0:0,66,236:22:0:81	0/0:0,48,234:16:0:63	0/0:0,63,255:21:0:78	0/0:0,51,255:17:0:66	0/0:0,36,207:12:0:51	0/0:0,78,255:26:0:93	0/0:0,81,255:27:0:96	0/0:0,66,255:22:0:81	0/0:0,105,255:35:0:99	0/0:0,39,210:13:0:54	0/0:0,87,255:29:0:99	0/1:79,0,101:11:6:64	0/0:0,63,255:21:0:78	0/0:0,66,255:22:0:81	0/0:0,99,255:33:0:99
MdMLO19	MDP0000168714	MDC004842.175	7926	E	0	A	G	999	0	DP=1759;VDB=2.228219e-01;RPB=-1.452909e+00;AF=0.0555555555556;AC1=7;DP4=906,766,28,49;MQ=20;FQ=999;PV4=0.0023,0.24,1,1	GT:PL:DP:SP:GQ	0/0:0,205,214:68:0:99	0/1:141,0,122:43:0:99	0/1:48,0,108:17:2:39	0/1:96,0,132:34:6:87	0/0:0,66,196:22:0:75	0/0:0,126,192:42:0:99	0/0:0,93,209:31:0:99	0/0:0,75,187:25:0:84	0/0:0,78,193:26:0:87	0/0:0,90,201:30:0:99	0/0:0,93,204:31:0:99	0/0:0,54,183:18:0:63	0/0:0,87,207:29:0:96	0/1:31,0,102:19:2:22	0/0:0,75,206:25:0:84	0/0:0,69,178:23:0:78	0/0:0,48,187:16:0:57	0/0:0,99,202:33:0:99	0/0:0,60,177:20:0:69	0/0:0,78,177:26:0:87	0/0:0,96,201:32:0:99	0/0:0,61,192:27:0:70	0/0:0,87,193:29:0:96	0/0:0,63,199:21:0:72	0/0:0,84,195:28:0:93	0/0:0,69,205:23:0:78	0/0:0,60,190:20:0:69	0/0:0,42,147:14:0:51	0/0:0,69,196:23:0:78	0/0:0,90,207:30:0:99	0/0:0,66,180:22:0:75	0/0:0,78,207:26:0:87	0/1:86,0,64:16:9:75	0/0:0,102,207:34:0:99	0/0:0,54,176:18:0:63	0/0:0,54,190:18:0:63	0/0:0,60,196:20:0:69	0/0:0,69,208:23:0:78
MdMLO19	MDP0000168714	MDC004842.175	7982	E	0	A	G	999	0	DP=1768;VDB=1.018105e-01;RPB=2.784940e-01;AF=0.047619047619;AC1=6;DP4=823,867,32,40;MQ=20;FQ=999;PV4=0.55,1,1,1;ADDSNP=8005,8002	GT:PL:DP:SP:GQ	0/1:136,0,117:55:0:99	0/0:0,123,200:41:0:99	0/0:0,51,166:17:0:61	0/0:0,120,209:40:0:99	0/0:0,78,183:26:0:88	0/0:0,108,179:36:0:99	0/0:0,93,203:31:0:99	0/0:0,66,185:22:0:76	0/0:0,84,188:28:0:94	0/0:0,90,200:30:0:99	0/0:0,66,183:22:0:76	0/0:0,54,173:18:0:64	0/0:0,84,197:28:0:94	0/0:0,78,189:26:0:88	0/1:76,0,114:21:7:66	0/0:0,108,189:36:0:99	0/0:0,60,164:20:0:70	0/0:0,123,199:41:0:99	0/0:0,99,220:33:0:99	0/0:0,87,185:29:0:97	0/0:0,63,168:21:0:73	0/0:0,75,176:25:0:85	0/0:0,93,193:31:0:99	0/0:0,48,161:16:0:58	0/0:0,69,178:23:0:79	0/0:0,60,176:20:0:70	0/0:0,51,165:17:0:61	0/0:0,66,171:22:0:76	0/0:0,99,191:33:0:99	0/0:0,96,197:32:0:99	1/1:188,54,0:18:0:38	0/0:0,75,179:25:0:85	0/0:0,60,179:20:0:70	0/0:0,78,203:26:0:88	0/0:0,69,203:23:0:79	0/0:0,72,194:24:0:82	0/0:0,63,198:21:0:73	0/1:85,0,111:22:10:75
MdMLO19	MDP0000168714	MDC004842.175	8002	E	0	A	C	999	0	DP=1726;VDB=5.159255e-01;RPB=-3.308197e-01;AF=0.52380952381;AC1=66;DP4=382,470,415,425;MQ=21;FQ=999;PV4=0.064,1.4e-09,2e-72,1;ADDSNP=7982,8025,8005	GT:PL:DP:SP:GQ	0/1:131,0,157:54:0:99	0/0:0,126,235:42:0:99	0/0:0,54,194:18:0:51	0/0:0,90,208:30:0:87	0/1:102,0,94:25:2:96	1/1:193,93,0:31:0:90	0/0:0,84,207:28:0:81	0/1:110,0,55:19:19:58	1/1:190,69,0:23:0:66	0/0:0,81,227:27:0:78	0/1:106,0,112:22:2:99	0/1:51,0,136:19:0:54	0/0:0,90,224:30:0:87	0/1:129,0,70:24:7:73	0/0:0,72,214:24:0:69	0/1:133,0,110:35:8:99	1/1:178,63,0:21:0:60	0/0:0,99,220:33:0:96	0/0:0,84,216:28:0:81	0/1:97,0,140:25:2:99	1/1:194,69,0:23:0:66	0/1:132,0,13:25:0:16	0/1:77,0,132:27:17:80	1/1:172,54,0:18:0:51	1/1:204,63,0:21:0:60	0/1:83,0,107:18:0:86	1/1:176,51,0:17:0:48	1/1:184,54,0:18:0:51	1/1:192,105,0:35:0:99	0/0:0,81,224:27:0:78	0/0:0,57,196:19:0:54	0/1:132,0,118:27:2:99	0/1:86,0,75:16:5:78	0/0:0,87,227:29:0:84	0/1:64,0,157:25:4:67	0/1:84,0,148:25:2:87	0/1:40,0,170:24:0:43	0/1:96,0,122:22:0:99
MdMLO19	MDP0000168714	MDC004842.175	8005	E	0	G	T	999	0	DP=1735;VDB=2.156642e-01;RPB=1.398605e+00;AF=0.0555555555556;AC1=7;DP4=788,844,22,56;MQ=21;FQ=999;PV4=0.00047,1,1,1;ADDSNP=7982,8025,8002	GT:PL:DP:SP:GQ	0/0:0,172,213:57:0:99	0/1:121,0,163:40:17:99	0/1:122,0,82:19:0:97	0/1:91,0,132:28:2:82	0/0:0,69,188:23:0:78	0/0:0,102,193:34:0:99	0/0:0,84,207:28:0:93	0/0:0,63,192:21:0:72	0/0:0,72,197:24:0:81	0/0:0,81,227:27:0:90	0/0:0,66,207:22:0:75	0/0:0,60,195:20:0:69	0/0:0,99,226:33:0:99	0/1:75,0,119:22:7:66	0/0:0,69,212:23:0:78	0/0:0,102,209:34:0:99	0/0:0,63,182:21:0:72	0/0:0,96,220:32:0:99	0/0:0,87,229:29:0:96	0/0:0,84,215:28:0:93	0/0:0,72,196:24:0:81	0/0:0,28,158:25:0:37	0/0:0,81,203:27:0:90	0/0:0,63,184:21:0:72	0/0:0,63,204:21:0:72	0/0:0,51,191:17:0:60	0/0:0,48,175:16:0:57	0/0:0,57,186:19:0:66	0/0:0,114,191:38:0:99	0/0:0,78,222:26:0:87	0/0:0,57,193:19:0:66	0/0:0,81,220:27:0:90	0/1:64,0,88:15:5:55	0/0:0,84,226:28:0:93	0/0:0,75,217:25:0:84	0/0:0,81,214:27:0:90	0/0:0,72,225:24:0:81	0/0:0,63,201:21:0:72
MdMLO19	MDP0000168714	MDC004842.175	8025	E	0	A	C	999	0	DP=1706;VDB=4.240555e-01;RPB=-8.834888e-01;AF=0.539682539683;G3=0.2924,0.3678,0.3398;HWE=0.0336;AC1=68;DP4=365,436,431,437;MQ=22;FQ=999;PV4=0.096,0.0035,1.1e-80,1;ADDSNP=8005,8002	GT:PL:DP:SP:GQ	0/1:130,0,167:63:0:99	0/0:0,129,244:43:0:99	0/0:0,60,199:20:0:57	0/0:0,63,195:21:0:60	0/1:118,0,58:20:0:61	1/1:194,96,0:32:0:93	0/0:0,60,197:20:0:57	0/1:100,0,74:17:5:77	1/1:187,57,0:19:0:54	0/0:0,69,232:23:0:66	0/1:128,0,123:27:2:99	0/1:49,0,142:19:2:52	0/0:0,93,231:31:0:90	0/1:117,0,85:24:7:88	0/0:0,60,216:20:0:57	0/1:136,0,147:39:0:99	1/1:179,57,0:19:0:54	0/0:0,108,242:36:0:99	0/0:0,90,227:30:0:87	0/1:97,0,170:28:0:99	1/1:194,69,0:23:0:66	0/1:134,0,10:20:2:13	1/1:201,81,0:27:0:78	1/1:176,63,0:21:0:60	1/1:189,54,0:18:0:51	0/1:83,0,141:20:0:86	1/1:149,33,0:11:0:30	1/1:186,57,0:19:0:54	1/1:191,111,0:37:0:99	0/0:0,81,235:27:0:78	0/0:0,42,171:14:0:39	0/1:124,0,126:28:4:99	0/1:68,0,87:14:6:71	0/0:0,87,233:29:0:84	1/1:198,60,0:20:0:57	0/1:90,0,151:27:2:93	0/1:19,0,161:19:0:22	0/1:102,0,122:25:0:99
MdMLO19	MDP0000168714	MDC004842.175	8092	E	0	N	G,A	999	0	DP=1679;VDB=4.811378e-01;AF=0.65873015873,0.34126984127;AC1=130;DP4=0,0,804,864;MQ=26;FQ=-24.2;ADDSNP=8122,8101,8100,8103,8102	GT:PL:DP:SP:GQ	1/2:255,255,199,255,0,255:68:0:81	2/2:255,255,255,93,93,0:31:0:25	1/1:215,48,0,203,14,197:18:0:73	2/2:224,224,224,42,42,0:14:0:25	1/2:255,197,173,109,0,76:19:0:49	1/1:255,126,0,255,126,255:42:0:99	1/2:255,163,124,175,0,148:22:0:64	1/1:255,72,0,255,72,255:24:0:97	1/1:222,51,0,222,51,222:17:0:76	2/2:255,255,255,66,66,0:22:0:25	1/2:255,204,159,203,0,167:27:0:70	1/2:241,190,172,90,0,60:16:0:43	2/2:255,255,255,87,87,0:29:0:25	1/2:126,32,11,109,0,103:9:0:46	2/2:255,255,255,69,69,0:23:0:25	1/2:255,230,173,217,0,172:34:0:82	1/1:197,42,0,197,42,197:14:0:67	1/2:255,252,225,151,0,91:29:0:52	1/2:228,139,118,124,0,103:14:0:46	1/2:255,241,202,191,0,146:28:0:64	1/1:255,111,0,255,111,255:37:0:99	1/1:228,63,0,218,40,215:22:0:88	1/1:242,81,0,242,81,242:27:0:99	1/1:225,69,0,225,69,225:23:0:94	1/1:250,84,0,250,84,250:28:0:99	1/2:255,245,209,134,0,98:24:0:61	1/1:225,45,0,225,45,225:15:0:70	1/1:236,51,0,236,51,236:17:0:76	1/1:255,99,0,255,99,255:33:0:99	2/2:255,255,255,63,63,0:21:0:25	2/2:187,187,187,33,33,0:11:0:25	1/2:255,193,160,171,0,138:22:0:58	1/2:147,34,7,131,0,125:11:0:52	2/2:255,255,255,69,69,0:23:0:25	1/1:214,66,0,214,66,214:22:0:91	1/2:255,248,215,138,0,90:27:0:58	1/2:255,159,123,208,0,183:20:0:61	1/2:230,124,85,155,0,134:20:0:64
MdMLO7	MDP0000123907	MDC008041.193	791	E	0	GGTTGC	GGTTGCGTTGC	65.9	0	INDEL;IS=3,0.176471;DP=1060;VDB=3.390701e-01;AF=0.0111111111111;AC1=1;DP4=464,550,2,2;MQ=47;FQ=65.9;PV4=1,0.23,0.063,0.1	GT:PL:DP:SP:GQ	0/0:0,48,255:16:0:65	.:0,0,0:0:0:18	0/0:0,72,255:24:0:89	0/0:0,57,255:19:0:74	0/0:0,33,255:11:0:50	0/0:0,72,255:24:0:89	.:0,0,0:0:0:18	.:0,15,201:5:0:32	0/0:0,72,255:24:0:89	0/0:0,45,255:15:0:62	.:0,18,218:6:0:35	0/0:0,33,255:11:0:50	0/0:0,78,255:26:0:95	0/0:0,48,255:16:0:65	0/0:0,51,255:17:0:68	0/0:0,33,255:11:0:50	.:0,21,255:7:0:38	.:0,21,255:7:0:38	0/0:0,33,255:11:0:50	.:0,21,246:7:0:38	0/0:0,96,255:32:0:99	0/0:0,66,255:22:0:83	0/0:0,120,255:40:0:99	.:0,21,255:7:0:38	.:0,21,255:7:0:38	0/0:0,72,255:24:0:89	.:0,0,0:0:0:18	0/0:0,24,255:8:0:41	0/0:0,63,255:21:0:80	0/0:0,90,255:30:0:99	0/0:0,66,255:22:0:83	0/0:0,57,255:19:0:74	0/0:0,27,255:9:0:44	0/0:0,60,255:20:0:77	.:0,21,220:7:0:38	0/0:0,27,255:9:0:44	.:0,21,255:7:0:38	0/0:0,36,255:12:0:53
MdMLO7	MDP0000123907	MDC008041.193	830	E	0	C	T	88.8	0	DP=1161;VDB=1.128685e-01;RPB=-5.689219e-01;AF=0.00943396226415;AC1=1;DP4=590,559,3,4;MQ=41;FQ=88.9;PV4=0.72,0.48,0.13,1;ADDSNP=849	GT:PL:DP:SP:GQ	0/0:0,90,255:30:0:99	.:0,0,0:0:0:18	0/0:0,75,255:25:0:93	0/0:0,72,255:24:0:90	0/0:0,54,255:18:0:72	0/0:0,87,255:29:0:99	.:0,0,0:0:0:18	0/0:0,30,210:10:0:48	0/0:0,69,255:23:0:87	0/0:0,39,255:13:0:57	0/0:0,24,176:8:0:42	0/0:0,45,255:15:0:63	0/0:0,75,255:25:0:93	0/0:0,60,255:20:0:78	0/0:0,57,255:19:0:75	0/0:0,30,218:10:0:48	0/0:0,30,232:10:0:48	0/0:0,33,233:11:0:51	0/0:0,36,255:12:0:54	0/0:0,39,252:13:0:57	0/0:0,111,255:37:0:99	0/0:0,51,255:17:0:69	0/0:0,102,255:34:0:99	0/0:0,33,244:11:0:51	.:0,15,147:5:0:33	0/0:0,84,255:28:0:99	.:0,0,0:0:0:18	0/0:0,45,255:15:0:63	0/0:0,72,255:24:0:90	0/0:0,99,255:33:0:99	0/0:0,63,255:21:0:81	0/0:0,78,255:26:0:96	0/0:0,33,255:11:0:51	0/0:0,69,255:23:0:87	.:0,21,151:7:0:39	0/0:0,42,251:14:0:60	0/0:0,30,221:10:0:48	0/0:0,30,213:10:0:48
MdMLO7	MDP0000123907	MDC008041.193	849	E	0	C	T	999	0	DP=1146;VDB=3.432979e-01;RPB=-8.643641e-01;AF=0.101851851852;AC1=12;DP4=538,479,61,62;MQ=37;FQ=999;PV4=0.5,0.0037,0.034,1;ADDSNP=830,866	GT:PL:DP:SP:GQ	0/0:0,99,255:33:0:99	.:0,0,0:0:0:7	0/0:0,81,255:27:0:88	0/0:0,60,255:20:0:67	0/1:164,0,167:20:4:99	1/1:255,96,0:32:0:83	.:0,0,0:0:0:7	0/0:0,27,182:9:0:34	0/1:181,0,149:22:0:99	0/0:0,30,197:10:0:37	0/0:0,24,158:8:0:31	0/0:0,33,237:11:0:40	0/0:0,75,255:25:0:82	0/0:0,57,255:19:0:64	0/1:160,0,119:18:4:99	0/0:0,33,224:11:0:40	1/1:233,36,0:12:0:23	0/0:0,39,220:13:0:46	0/0:0,24,189:8:0:31	0/0:0,30,213:11:0:37	0/0:0,96,255:32:0:99	0/0:0,63,255:21:0:70	0/0:0,90,255:30:0:97	0/0:0,27,192:9:0:34	.:0,18,157:6:0:25	0/0:0,87,255:29:0:94	.:0,0,0:0:0:7	0/0:0,39,255:13:0:46	0/0:0,48,255:16:0:55	0/0:0,84,255:28:0:91	0/0:0,78,255:26:0:85	0/0:0,84,255:28:0:91	.:0,21,188:7:0:28	0/0:0,63,255:21:0:70	0/0:0,24,171:8:0:31	0/0:0,54,255:18:0:61	0/0:0,30,198:10:0:37	0/0:0,30,207:10:0:37
MdMLO7	MDP0000123907	MDC008041.193	866	E	0	C	T	999	0	DP=1097;VDB=4.908848e-01;RPB=1.166596e+00;AF=0.311320754717;G3=0.5761,0.1536,0.2703;HWE=3.09e-07;AC1=45;DP4=409,402,166,98;MQ=32;FQ=999;PV4=0.00049,2.2e-06,0.027,1;ADDSNP=849	GT:PL:DP:SP:GQ	1/1:243,96,0:32:0:90	.:0,0,0:0:0:3	0/0:0,72,255:24:0:72	0/1:160,0,123:20:0:99	0/0:0,60,255:20:0:60	0/0:0,87,255:29:0:87	.:0,0,0:0:0:3	1/1:188,30,0:10:0:24	0/1:54,0,151:17:5:54	0/0:0,27,177:9:0:27	1/1:144,24,0:8:0:18	1/1:169,24,0:8:0:18	0/0:0,69,255:23:0:69	0/1:113,0,187:18:0:99	0/0:0,51,231:17:0:51	0/0:0,33,214:11:0:33	0/0:0,33,208:11:0:33	0/0:0,45,222:15:0:45	1/1:143,24,0:8:0:18	1/1:199,39,0:13:0:33	0/1:30,0,224:25:7:30	0/1:146,0,139:17:2:99	0/0:0,99,255:33:0:99	1/1:167,30,0:10:0:24	.:0,15,114:5:0:15	0/1:114,0,240:29:2:99	.:0,0,0:0:0:3	0/0:0,33,183:11:0:33	1/1:173,33,0:11:0:27	0/0:0,90,255:30:0:90	0/0:0,60,255:20:0:60	1/1:255,69,0:23:0:63	0/0:0,24,204:8:0:24	1/1:175,45,0:15:0:39	.:0,21,156:7:0:21	1/1:201,54,0:18:0:48	0/0:0,24,138:8:0:24	0/0:0,27,166:9:0:27
MdMLO7	MDP0000123907	MDC008041.193	952	E	0	A	G	999	0	DP=1021;VDB=4.604707e-01;RPB=7.838200e-01;AF=0.33;G3=0.6488,0.07884,0.2723;HWE=4.79e-09;AC1=42;DP4=336,419,159,93;MQ=11;FQ=999;PV4=3.2e-07,0.14,0.0054,1	GT:PL:DP:SP:GQ	1/1:78,63,0:21:0:57	.:0,0,0:0:0:3	0/0:0,75,94:25:0:75	0/1:20,0,32:22:2:20	0/0:0,54,82:18:0:54	0/0:0,51,97:17:0:51	.:0,0,0:0:0:3	1/1:58,24,0:8:0:18	0/1:8,0,24:17:8:8	0/0:0,42,69:14:0:42	.:54,21,0:7:0:15	1/1:59,36,0:12:0:30	0/0:0,60,79:20:0:60	0/1:12,0,25:16:2:12	0/0:0,48,73:16:0:48	0/0:0,36,72:12:0:36	.:0,12,43:4:0:13	0/0:0,36,69:12:0:36	1/1:63,24,0:8:0:18	1/1:61,42,0:14:0:36	0/0:0,22,54:21:6:22	0/1:19,0,7:17:5:12	0/0:0,93,85:31:0:89	1/1:69,33,0:11:0:27	.:0,12,37:4:0:13	0/0:0,9,43:26:0:10	.:0,0,0:0:0:3	.:0,9,35:3:0:10	1/1:63,27,0:9:0:21	0/0:0,63,88:21:0:63	0/0:0,57,78:19:0:57	1/1:73,63,0:21:0:56	0/0:0,30,61:10:0:30	1/1:69,54,0:18:0:48	.:0,15,32:5:0:15	1/1:75,42,0:14:0:36	0/0:0,39,64:13:0:39	.:0,18,50:6:0:18
MdMLO7	MDP0000123907	MDC008041.193	1015	E	0	G	C	999	0	DP=1111;VDB=4.871186e-01;RPB=-5.642352e-01;AF=0.3;G3=0.6418,0.08616,0.2721;HWE=9.26e-09;AC1=43;DP4=416,391,160,132;MQ=10;FQ=999;PV4=0.37,0.32,1.3e-32,1	GT:PL:DP:SP:GQ	1/1:61,90,0:30:0:55	.:0,0,0:0:0:3	0/0:0,60,79:20:0:60	0/1:17,0,18:22:4:16	0/0:0,54,81:18:0:54	0/0:0,60,91:20:0:60	.:0,0,0:0:0:3	1/1:50,33,0:11:0:27	0/1:14,0,17:18:0:14	0/0:0,51,83:17:0:51	.:47,21,0:7:0:15	1/1:51,48,0:16:0:40	0/0:0,66,89:22:0:66	0/1:4,0,29:16:0:5	0/0:0,51,67:17:0:51	0/0:0,33,64:11:0:33	.:0,15,41:5:0:15	0/0:0,57,83:19:0:57	1/1:46,24,0:8:0:18	1/1:57,48,0:16:0:41	0/0:0,3,46:23:4:5	0/1:17,0,28:25:2:17	0/0:0,99,76:33:0:82	1/1:45,24,0:8:0:18	0/0:0,33,82:11:0:33	0/1:15,0,35:29:3:15	.:0,0,0:0:0:3	.:0,9,36:3:0:10	1/1:58,51,0:17:0:44	0/0:0,60,92:20:0:60	0/0:0,57,75:19:0:57	1/1:58,51,0:17:0:44	0/0:0,36,65:12:0:36	1/1:64,66,0:22:0:56	.:0,21,44:7:0:21	1/1:48,30,0:10:0:24	0/0:0,36,66:12:0:36	0/0:0,24,52:8:0:24
MdMLO7	MDP0000123907	MDC008041.193	1103	E	0	T	A	999	0	DP=1145;VDB=2.166855e-01;RPB=-4.475280e-01;AF=0.355769230769;G3=0.5755,0.1539,0.2706;HWE=3.04e-07;AC1=45;DP4=432,360,168,154;MQ=20;FQ=999;PV4=0.51,1,1,1;ADDSNP=1126	GT:PL:DP:SP:GQ	1/1:168,87,0:29:0:81	.:0,0,0:0:0:3	0/0:0,57,132:19:0:57	0/1:90,0,69:20:0:75	0/0:0,60,140:20:0:60	0/0:0,114,237:38:0:99	.:0,0,0:0:0:3	1/1:152,27,0:9:0:21	0/1:58,0,65:23:0:58	0/0:0,42,126:14:0:42	1/1:118,24,0:8:0:18	1/1:121,30,0:10:0:24	0/0:0,93,227:31:0:93	0/1:95,0,57:15:0:63	0/0:0,78,133:26:0:78	0/0:0,48,147:16:0:48	0/0:0,33,121:11:0:33	0/0:0,45,136:15:0:45	1/1:126,42,0:14:0:36	1/1:150,51,0:17:0:45	0/1:80,0,126:32:0:80	0/1:60,0,105:22:0:60	0/0:0,108,191:36:0:99	1/1:118,27,0:9:0:21	.:0,12,35:4:0:12	0/1:94,0,124:32:9:94	.:0,0,0:0:0:3	.:0,18,85:6:0:18	1/1:212,63,0:21:0:57	0/0:0,81,176:27:0:81	0/0:0,63,152:21:0:63	1/1:175,63,0:21:0:57	0/0:0,24,99:8:0:24	1/1:204,72,0:24:0:66	.:0,21,72:7:0:21	1/1:237,66,0:22:0:60	0/0:0,30,107:10:0:30	.:0,12,24:4:0:12
MdMLO7	MDP0000123907	MDC008041.193	1126	E	0	G	C	999	0	DP=1118;VDB=5.235791e-01;RPB=-2.044467e-02;AF=0.361111111111;G3=0.575,0.1543,0.2707;HWE=3.19e-07;AC1=45;DP4=444,345,152,149;MQ=22;FQ=999;PV4=0.089,0.34,1,1;ADDSNP=1143,1103	GT:PL:DP:SP:GQ	1/1:179,66,0:22:0:60	.:0,0,0:0:0:3	0/0:0,75,163:25:0:75	0/1:99,0,68:18:0:74	0/0:0,54,156:18:0:54	0/0:0,108,255:36:0:99	.:0,0,0:0:0:3	1/1:170,27,0:9:0:21	0/1:62,0,106:26:0:62	0/0:0,48,179:16:0:48	1/1:126,24,0:8:0:18	1/1:140,27,0:9:0:21	0/0:0,90,243:30:0:90	0/1:99,0,82:17:0:87	0/0:0,75,171:25:0:75	0/0:0,54,167:18:0:54	0/0:0,30,130:10:0:30	0/0:0,36,149:12:0:36	1/1:124,33,0:11:0:27	1/1:156,48,0:16:0:42	0/1:108,0,121:24:0:99	0/1:76,0,119:20:8:76	0/0:0,111,204:37:0:99	1/1:131,24,0:8:0:18	.:0,9,46:3:0:9	0/1:117,0,143:27:0:99	.:0,0,0:0:0:3	.:0,12,71:4:0:12	1/1:218,51,0:17:0:45	0/0:0,66,185:22:0:66	0/0:0,69,162:23:0:69	1/1:205,72,0:24:0:66	.:0,18,101:6:0:18	1/1:209,48,0:23:0:42	0/0:0,30,126:10:0:30	1/1:238,78,0:26:0:72	0/0:0,24,116:8:0:24	.:0,12,34:4:0:12
MdMLO7	MDP0000123907	MDC008041.193	1143	E	0	G	A	999	0	DP=1109;VDB=1.647892e-01;RPB=7.873591e-01;AF=0.375;G3=0.5746,0.1544,0.271;HWE=3.12e-07;AC1=45;DP4=445,338,156,152;MQ=23;FQ=999;PV4=0.068,0.38,0.41,1;ADDSNP=1126	GT:PL:DP:SP:GQ	1/1:185,75,0:25:0:69	.:0,0,0:0:0:3	0/0:0,72,161:24:0:72	0/1:116,0,58:20:0:64	0/0:0,39,160:13:0:39	0/0:0,99,255:33:0:99	.:0,0,0:0:0:3	1/1:196,42,0:14:0:36	0/1:61,0,122:24:2:61	0/0:0,48,197:16:0:48	1/1:146,30,0:10:0:24	1/1:157,36,0:12:0:30	0/0:0,84,253:28:0:84	0/1:112,0,94:20:0:99	0/0:0,69,179:23:0:69	0/0:0,57,193:19:0:57	0/0:0,30,138:10:0:30	0/0:0,45,162:15:0:45	1/1:121,24,0:8:0:18	1/1:158,45,0:15:0:39	0/1:107,0,140:25:0:99	0/1:79,0,127:22:11:79	0/0:0,120,207:40:0:99	1/1:143,24,0:8:0:18	.:0,6,38:2:0:7	0/1:108,0,161:30:2:99	.:0,0,0:0:0:3	.:0,15,83:5:0:15	1/1:219,57,0:19:0:51	0/0:0,72,197:24:0:72	0/0:0,54,185:18:0:54	1/1:195,54,0:18:0:48	0/0:0,24,128:8:0:24	1/1:208,39,0:20:0:33	0/0:0,36,147:12:0:36	1/1:232,78,0:26:0:72	.:0,21,115:7:0:21	.:0,12,65:4:0:12
MdMLO7	MDP0000123907	MDC008041.193	1182	E	0	A	C	999	0	DP=1168;VDB=2.146637e-01;RPB=7.702007e-01;AF=0.324074074074;G3=0.581,0.1419,0.2772;HWE=1.44e-07;AC1=45;DP4=417,398,174,157;MQ=16;FQ=999;PV4=0.7,1,5e-06,1;ADDSNP=1204	GT:PL:DP:SP:GQ	1/1:130,90,0:30:0:84	.:0,0,0:0:0:3	0/0:0,81,148:27:0:81	0/1:59,0,5:18:0:11	0/0:0,51,147:17:0:51	0/0:0,78,171:26:0:78	.:0,0,0:0:0:3	1/1:134,45,0:15:0:39	0/1:56,0,87:22:0:56	0/0:0,54,153:18:0:54	1/1:94,33,0:11:0:27	1/1:103,60,0:20:0:54	0/0:0,69,175:23:0:69	0/1:55,0,61:17:2:55	0/0:0,78,151:26:0:78	0/0:0,36,146:12:0:36	0/0:0,27,122:9:0:27	0/0:0,33,125:11:0:33	.:90,21,0:7:0:15	1/1:105,51,0:17:0:45	0/1:50,0,85:29:3:50	0/1:56,0,49:18:8:52	0/0:0,129,154:43:0:99	1/1:58,24,0:8:0:18	.:0,21,54:7:0:21	0/1:14,0,122:37:0:14	.:0,0,0:0:0:3	0/0:0,24,42:8:0:24	1/1:111,72,0:24:0:66	0/0:0,75,153:25:0:75	0/0:0,63,160:21:0:63	1/1:151,72,0:24:0:66	0/0:0,33,121:11:0:33	1/1:115,39,0:20:0:33	0/0:0,39,143:13:0:39	1/1:127,54,0:18:0:48	.:0,21,104:7:0:21	0/0:0,27,76:9:0:27
MdMLO7	MDP0000123907	MDC008041.193	1204	E	0	T	C	999	0	DP=1254;VDB=5.136876e-01;RPB=1.080221e+00;AF=0.342592592593;G3=0.6097,0.1032,0.2871;HWE=1.27e-08;AC1=45;DP4=408,465,189,172;MQ=13;FQ=999;PV4=0.08,1,3.2e-09,1;ADDSNP=1182	GT:PL:DP:SP:GQ	1/1:104,99,0:33:0:92	.:0,0,0:0:0:3	0/0:0,90,135:30:0:90	1/1:62,7,0:20:0:4	0/0:0,63,90:21:0:63	0/0:0,84,124:28:0:84	.:0,0,0:0:0:3	1/1:79,39,0:13:0:33	0/1:32,0,65:23:0:32	0/0:0,60,143:20:0:60	1/1:82,33,0:11:0:27	1/1:76,57,0:19:0:51	0/0:0,69,122:23:0:69	0/1:20,0,48:18:2:20	0/0:0,87,120:29:0:87	0/0:0,33,119:11:0:33	.:0,18,83:6:0:18	0/0:0,36,99:12:0:36	1/1:40,24,0:8:0:18	1/1:48,51,0:17:0:41	0/1:27,0,31:30:3:27	0/1:3,0,43:23:4:5	0/0:0,144,134:48:0:99	1/1:60,30,0:10:0:24	0/0:0,24,57:8:0:24	0/1:5,0,85:37:0:6	.:0,0,0:0:0:3	0/0:0,27,42:9:0:27	1/1:73,78,0:26:0:66	0/0:0,75,110:25:0:75	0/0:0,69,112:23:0:69	1/1:73,63,0:21:0:57	0/0:0,36,77:12:0:36	1/1:63,48,0:23:0:42	0/0:0,48,113:16:0:48	1/1:85,60,0:20:0:54	.:0,18,74:6:0:18	0/0:0,27,76:9:0:27
MdMLO7	MDP0000123907	MDC008041.193	1327	I	0	A	G	122	0	DP=1251;VDB=4.064337e-01;RPB=4.700012e-01;AF=0.274509803922;G3=0.7222,8.833e-07,0.2778;HWE=7.35e-16;AC1=37;DP4=469,421,186,165;MQ=12;FQ=124;PV4=0.95,1,1.7e-14,1;ADDSNP=1353	GT:PL:DP:SP:GQ	1/1:21,93,0:31:0:13	.:0,0,0:0:0:3	0/0:0,105,37:35:0:45	0/0:0,5,12:14:5:7	0/0:0,51,58:17:0:52	0/0:0,111,110:37:0:99	.:0,0,0:0:0:3	1/1:31,45,0:15:0:23	0/0:0,1,34:23:4:4	0/0:0,66,33:22:0:41	1/1:26,30,0:10:0:17	1/1:26,48,0:16:0:18	0/0:0,108,102:36:0:99	0/0:0,5,59:16:0:7	0/0:0,84,118:28:0:85	0/0:0,45,59:15:0:46	0/0:0,36,55:12:0:37	.:0,12,17:4:0:13	.:22,21,0:7:0:11	1/1:28,66,0:22:0:20	0/0:0,12,56:38:5:13	0/0:0,6,39:22:7:8	0/0:0,144,47:48:0:55	1/1:30,42,0:14:0:22	.:0,12,26:4:0:13	0/0:0,15,19:35:1:16	.:0,0,0:0:0:3	.:0,15,23:5:0:16	1/1:32,81,0:27:0:24	0/0:0,57,139:19:0:58	0/0:0,57,121:19:0:58	1/1:34,66,0:22:0:26	0/0:0,36,35:12:0:36	1/1:28,102,0:34:0:20	0/0:0,42,67:14:0:43	1/1:33,42,0:14:0:24	0/0:0,24,35:8:0:25	.:0,9,45:3:0:10
MdMLO7	MDP0000123907	MDC008041.193	1353	E	0	A	G	79.9	0	DP=1260;VDB=5.237746e-01;RPB=2.792726e-01;AF=0.264150943396;G3=0.7291,6.616e-07,0.2709;HWE=1.07e-15;AC1=35;DP4=455,444,178,175;MQ=11;FQ=81.2;PV4=1,0.27,2.4e-15,1;ADDSNP=1327	GT:PL:DP:SP:GQ	1/1:22,78,0:26:0:13	.:0,0,0:0:0:3	0/0:0,87,41:29:0:50	0/0:0,2,2:15:0:5	0/0:0,51,56:17:0:52	0/0:0,105,104:35:0:99	.:0,0,0:0:0:3	1/1:29,54,0:18:0:20	0/0:0,3,28:24:2:6	0/0:0,57,32:19:0:41	1/1:26,30,0:10:0:16	1/1:24,36,0:12:0:15	0/0:0,84,93:28:0:85	0/0:0,3,39:23:6:6	0/0:0,96,102:32:0:97	0/0:0,45,56:15:0:46	0/0:0,39,55:13:0:40	.:0,18,19:6:0:19	1/1:24,30,0:10:0:15	1/1:27,60,0:20:0:18	0/0:0,11,49:36:6:13	0/0:0,8,38:22:2:10	0/0:0,154,39:51:0:48	1/1:27,39,0:13:0:18	.:0,15,30:5:0:16	0/0:0,21,17:39:3:21	.:0,0,0:0:0:3	.:0,21,26:7:0:22	1/1:29,90,0:30:0:20	0/0:0,63,131:21:0:64	0/0:0,54,109:18:0:55	1/1:34,63,0:21:0:25	0/0:0,36,36:12:0:37	1/1:21,93,0:36:0:12	0/0:0,42,68:14:0:43	1/1:28,60,0:20:0:19	0/0:0,27,32:9:0:28	.:0,18,52:6:0:19
MdMLO7	MDP0000123907	MDC008041.193	1411	I	0	T	G	39.6	0	DP=1220;VDB=5.093516e-01;RPB=-3.716238e-01;AF=0.101851851852;G3=0.9155,8.724e-07,0.08451;HWE=3.74e-08;AC1=10;DP4=542,548,60,62;MQ=7;FQ=40;PV4=0.92,0.32,1,1;ADDSNP=1423	GT:PL:DP:SP:GQ	0/0:0,90,26:30:0:48	.:0,0,0:0:0:8	0/0:0,72,48:24:0:69	0/0:0,54,33:18:0:54	0/0:0,39,38:13:0:47	0/0:0,78,43:26:0:65	.:0,0,0:0:0:8	0/0:0,54,33:18:0:54	0/0:0,57,38:19:0:58	0/0:0,54,45:18:0:61	0/0:0,42,32:14:0:48	0/0:0,48,31:16:0:51	0/0:0,45,46:15:0:53	0/0:0,7,5:16:0:15	0/0:0,84,48:28:0:70	1/1:34,39,0:13:0:12	0/0:0,33,35:11:0:41	0/0:0,36,33:12:0:43	.:0,21,21:7:0:29	0/0:0,54,28:18:0:49	0/0:0,105,36:35:0:58	0/0:0,72,44:24:0:65	0/0:0,120,34:40:0:56	0/0:0,30,25:10:0:37	.:0,21,44:7:0:29	0/0:0,99,38:33:0:60	.:0,0,0:0:0:8	.:0,21,39:7:0:29	0/0:0,90,31:30:0:53	0/0:0,72,60:24:0:78	0/0:0,39,52:13:0:47	0/0:0,75,36:25:0:58	.:0,15,25:5:0:23	0/0:0,87,32:29:0:54	1/1:52,33,0:11:0:19	0/0:0,69,35:23:0:56	0/0:0,42,58:14:0:50	0/0:0,27,40:9:0:35
MdMLO7	MDP0000123907	MDC008041.193	1423	I	0	C	T	999	0	DP=1215;VDB=3.444877e-01;RPB=-9.062766e-01;AF=0.318181818182;G3=0.7033,3.723e-07,0.2967;HWE=7.44e-16;AC1=38;DP4=437,419,159,194;MQ=8;FQ=999;PV4=0.058,0.00067,2.5e-45,1;ADDSNP=1411	GT:PL:DP:SP:GQ	1/1:32,93,0:31:0:24	.:0,0,0:0:0:3	0/0:0,66,57:22:0:63	1/1:10,10,0:15:0:3	0/0:0,42,50:14:0:43	0/0:0,78,62:26:0:69	.:0,0,0:0:0:3	1/1:39,51,0:17:0:31	0/1:2,0,3:22:4:3	0/0:0,48,58:16:0:49	1/1:33,39,0:13:0:25	1/1:34,48,0:16:0:26	0/0:0,51,77:17:0:52	1/1:1,2,0:18:0:3	0/0:0,84,56:28:0:64	0/0:0,33,38:11:0:34	.:0,21,35:7:0:22	0/0:0,36,38:12:0:36	1/1:13,12,0:8:0:4	1/1:34,57,0:19:0:26	0/0:0,28,40:36:0:29	0/0:0,17,44:22:5:18	0/0:0,120,60:40:0:68	1/1:31,27,0:9:0:19	.:0,21,44:7:0:22	0/0:0,2,10:30:0:5	.:0,0,0:0:0:3	0/0:0,24,48:8:0:25	1/1:37,87,0:29:0:29	0/0:0,78,70:26:0:75	0/0:0,39,59:13:0:40	1/1:42,78,0:26:0:34	.:0,18,33:6:0:19	1/1:35,61,0:25:0:27	0/0:0,33,55:11:0:34	1/1:35,69,0:23:0:27	0/0:0,48,63:16:0:49	0/0:0,30,45:10:0:31
MdMLO7	MDP0000123907	MDC008041.193	1490	I	0	A	C	999	0	DP=1258;VDB=5.168234e-01;RPB=1.520756e-01;AF=0.375;G3=0.5679,0.1604,0.2717;HWE=5.94e-07;AC1=46;DP4=405,464,183,185;MQ=15;FQ=999;PV4=0.32,0.014,1.1e-19,0.18;ADDSNP=1508	GT:PL:DP:SP:GQ	1/1:100,69,0:23:0:63	.:0,0,0:0:0:3	0/0:0,75,165:25:0:75	0/1:21,0,71:16:0:21	0/0:0,42,118:14:0:42	0/0:0,84,158:28:0:84	.:0,0,0:0:0:3	1/1:94,48,0:17:0:42	0/1:53,0,43:20:0:47	0/0:0,48,140:16:0:48	1/1:84,27,0:9:0:21	1/1:81,51,0:17:0:45	0/0:0,105,158:35:0:99	0/1:45,0,56:17:2:45	0/0:0,75,130:25:0:75	0/0:0,33,95:11:0:33	.:0,21,84:7:0:21	0/0:0,42,130:14:0:42	1/1:90,30,0:10:0:24	1/1:124,81,0:27:0:75	0/1:23,0,130:54:4:23	0/1:19,0,63:20:2:19	0/0:0,141,157:47:0:99	1/1:82,24,0:8:0:18	.:0,21,90:7:0:21	0/1:7,0,110:27:0:8	.:0,0,0:0:0:3	0/0:0,33,109:11:0:33	1/1:124,72,0:24:0:66	0/0:0,69,142:23:0:69	0/0:0,51,123:17:0:51	1/1:123,66,0:22:0:60	0/0:0,33,99:11:0:33	1/1:136,78,0:26:0:72	0/0:0,27,86:9:0:27	1/1:155,72,0:24:0:66	0/0:0,39,114:13:0:39	0/0:0,33,122:11:0:33
MdMLO7	MDP0000123907	MDC008041.193	1508	I	0	A	T	999	0	DP=1244;VDB=3.042965e-02;RPB=1.156865e-01;AF=0.0350877192982;G3=0.949,0.03408,0.01695;HWE=0.0328;AC1=4;DP4=573,634,19,16;MQ=18;FQ=999;PV4=0.49,0.069,0.34,0.35;ADDSNP=1490	GT:PL:DP:SP:GQ	0/0:0,69,158:23:0:81	.:0,0,0:0:0:12	0/0:0,81,191:27:0:93	0/0:0,54,138:18:0:66	0/0:0,45,155:15:0:57	0/0:0,87,187:29:0:99	.:0,0,0:0:0:12	0/0:0,54,151:18:0:66	0/1:87,0,28:20:5:46	0/0:0,60,191:20:0:72	1/1:115,33,0:11:0:16	0/0:0,45,129:15:0:57	0/0:0,108,186:36:0:99	0/0:0,60,169:20:0:72	0/0:0,60,144:20:0:72	0/0:0,39,150:13:0:51	0/0:0,24,115:8:0:36	0/0:0,51,172:17:0:63	0/0:0,39,144:13:0:51	0/0:0,81,163:27:0:93	0/0:0,166,205:55:0:99	0/0:0,48,113:16:0:60	0/0:0,151,197:50:0:99	0/0:0,30,122:10:0:42	.:0,15,79:5:0:27	0/0:0,84,214:28:0:96	.:0,0,0:0:0:12	0/0:0,39,144:13:0:51	0/0:0,60,140:20:0:72	0/0:0,75,199:25:0:87	0/0:0,45,135:15:0:57	0/0:0,63,168:21:0:75	0/0:0,36,112:12:0:48	0/0:0,81,164:27:0:93	0/0:0,24,103:8:0:36	0/1:62,0,105:24:4:50	0/0:0,33,122:11:0:45	0/0:0,33,132:11:0:45
MdMLO7	MDP0000123907	MDC008041.193	1672	E	0	A	G	53.8	0	DP=1156;VDB=9.646954e-02;RPB=-1.144992e-01;AF=0.00961538461538;AC1=1;DP4=535,604,2,4;MQ=18;FQ=53.9;PV4=0.69,0.02,1,0.048;ADDSNP=1681	GT:PL:DP:SP:GQ	0/0:0,72,118:24:0:90	.:0,0,0:0:0:18	0/0:0,66,146:22:0:84	0/0:0,66,104:22:0:84	0/0:0,57,137:19:0:75	0/0:0,54,134:18:0:72	.:0,0,0:0:0:18	0/0:0,24,66:8:0:42	0/0:0,66,152:22:0:84	0/0:0,36,94:12:0:54	0/0:0,45,111:15:0:63	0/0:0,48,152:16:0:66	0/0:0,99,213:33:0:99	0/0:0,39,132:13:0:57	0/0:0,75,138:25:0:93	.:0,12,51:4:0:30	.:0,18,89:6:0:36	.:0,18,62:6:0:36	0/0:0,27,69:9:0:45	0/0:0,90,147:30:0:99	0/0:0,111,138:37:0:99	0/0:0,66,123:22:0:84	0/0:0,132,185:44:0:99	0/0:0,48,115:16:0:66	0/0:0,24,84:8:0:42	0/0:0,84,144:28:0:99	.:0,0,0:0:0:18	0/0:0,27,90:9:0:45	0/0:0,75,146:25:0:93	0/0:0,84,138:28:0:99	0/0:0,69,139:23:0:87	0/0:0,75,123:25:0:93	0/0:0,24,83:8:0:42	0/0:0,66,123:22:0:84	0/0:0,36,100:12:0:54	0/0:0,69,104:23:0:87	0/0:0,48,111:16:0:66	0/0:0,39,119:13:0:57
MdMLO7	MDP0000123907	MDC008041.193	1681	I	0	G	A	999	0	DP=1111;VDB=1.751740e-01;RPB=-6.353678e-01;AF=0.336538461538;G3=0.595,0.1345,0.2705;HWE=1.33e-07;AC1=45;DP4=369,395,151,178;MQ=14;FQ=999;PV4=0.47,0.31,1e-11,1;ADDSNP=1672	GT:PL:DP:SP:GQ	1/1:101,75,0:25:0:69	.:0,0,0:0:0:3	0/0:0,60,129:20:0:60	0/1:42,0,43:23:5:41	0/0:0,54,120:18:0:54	0/0:0,48,115:16:0:48	.:0,0,0:0:0:3	1/1:66,24,0:8:0:18	0/1:84,0,43:22:4:49	0/0:0,30,92:10:0:30	1/1:110,39,0:13:0:33	1/1:77,36,0:13:0:30	0/0:0,75,125:25:0:75	0/1:28,0,42:13:2:28	0/0:0,72,120:24:0:72	.:0,12,51:4:0:12	.:0,15,60:5:0:15	.:0,18,62:6:0:18	1/1:79,33,0:11:0:27	1/1:132,81,0:27:0:75	0/1:30,0,72:34:14:30	0/1:15,0,66:19:0:15	0/0:0,123,124:41:0:99	1/1:87,42,0:14:0:36	0/0:0,24,84:8:0:24	0/1:8,0,68:28:4:9	.:0,0,0:0:0:3	0/0:0,30,97:10:0:30	1/1:108,72,0:24:0:66	0/0:0,87,126:29:0:87	0/0:0,69,144:23:0:69	1/1:128,81,0:27:0:75	0/0:0,27,97:9:0:27	1/1:105,66,0:22:0:60	0/0:0,39,105:13:0:39	1/1:102,63,0:21:0:57	0/0:0,42,94:14:0:42	0/0:0,36,97:12:0:36
MdMLO7	MDP0000123907	MDC008041.193	1724	I	0	G	T	999	0	DP=1109;VDB=2.923149e-02;RPB=-7.123193e-01;AF=0.303921568627;G3=0.6104,0.1541,0.2355;HWE=1.44e-06;AC1=40;DP4=386,375,145,160;MQ=17;FQ=999;PV4=0.38,2.3e-13,2.2e-07,1	GT:PL:DP:SP:GQ	1/1:133,72,0:24:0:66	.:0,0,0:0:0:3	0/0:0,51,139:17:0:51	0/1:72,0,42:21:2:48	0/0:0,60,155:20:0:60	0/0:0,36,117:12:0:36	.:0,0,0:0:0:3	.:53,12,0:4:0:7	0/0:0,66,143:22:0:66	0/0:0,27,107:9:0:27	0/0:0,45,141:15:0:45	1/1:124,39,0:13:0:33	0/0:0,84,161:28:0:84	0/1:79,0,46:17:2:52	0/0:0,69,138:23:0:69	.:0,15,76:5:0:16	0/0:0,27,108:9:0:27	.:0,12,54:4:0:13	1/1:118,42,0:14:0:36	1/1:161,75,0:25:0:69	0/1:68,0,99:35:7:68	0/1:74,0,69:20:0:71	0/0:0,138,163:46:0:99	1/1:107,36,0:12:0:30	.:0,15,79:5:0:16	0/0:0,14,118:28:2:15	.:0,0,0:0:0:3	0/0:0,30,111:10:0:30	1/1:145,81,0:27:0:75	0/0:0,81,168:27:0:81	0/0:0,60,160:20:0:60	1/1:151,78,0:26:0:72	0/0:0,42,132:14:0:42	1/1:142,72,0:24:0:66	0/0:0,30,108:10:0:30	0/1:46,0,72:18:0:46	0/0:0,45,122:15:0:45	.:0,18,77:6:0:19
MdMLO7	MDP0000123907	MDC008041.193	1819	I	0	A	C	999	0	DP=1142;VDB=3.444461e-01;RPB=-8.157579e-01;AF=0.25;G3=0.6768,0.1374,0.1857;HWE=3.02e-06;AC1=33;DP4=458,418,124,124;MQ=17;FQ=999;PV4=0.56,0.18,0.082,1;ADDSNP=1842	GT:PL:DP:SP:GQ	1/1:132,60,0:20:0:52	.:0,0,0:0:0:4	0/0:0,69,145:23:0:71	0/1:43,0,76:19:0:41	0/0:0,63,156:21:0:65	0/0:0,57,148:19:0:59	.:0,0,0:0:0:4	0/0:0,24,109:8:0:26	0/1:59,0,81:27:6:57	0/0:0,51,158:17:0:53	1/1:104,39,0:13:0:31	0/1:50,0,46:11:0:47	0/0:0,117,171:39:0:99	0/1:82,0,38:18:0:46	0/0:0,78,147:26:0:80	.:0,21,81:7:0:23	.:0,21,88:7:0:23	.:0,12,43:4:0:14	0/0:0,30,114:10:0:32	1/1:156,63,0:21:0:55	0/1:28,0,104:32:9:26	0/0:0,78,166:26:0:80	0/0:0,129,175:43:0:99	1/1:110,27,0:9:0:19	0/0:0,27,112:9:0:29	0/0:0,87,168:29:0:89	.:0,0,0:0:0:4	.:0,9,43:3:0:11	1/1:162,84,0:28:0:76	0/0:0,84,158:28:0:86	0/0:0,81,151:27:0:83	1/1:153,87,0:29:0:79	.:0,21,85:7:0:23	1/1:130,54,0:18:0:46	0/0:0,39,134:13:0:41	1/1:105,33,0:11:0:25	0/0:0,42,132:14:0:44	0/0:0,30,93:10:0:32
MdMLO7	MDP0000123907	MDC008041.193	1842	I	0	G	T	59.8	0	DP=1197;VDB=1.287751e-01;RPB=4.599436e-01;AF=0.00980392156863;AC1=1;DP4=651,534,4,5;MQ=15;FQ=59.9;PV4=0.74,0.41,1,0.36;ADDSNP=1819	GT:PL:DP:SP:GQ	0/0:0,72,126:24:0:90	.:0,0,0:0:0:18	0/0:0,63,130:21:0:81	0/0:0,93,143:31:0:99	0/0:0,54,130:18:0:72	0/0:0,54,128:18:0:72	.:0,0,0:0:0:18	0/0:0,39,118:13:0:57	0/0:0,90,149:30:0:99	0/0:0,39,134:13:0:57	0/0:0,66,106:22:0:84	0/0:0,51,125:17:0:69	0/0:0,126,149:42:0:99	0/0:0,57,134:19:0:75	0/0:0,78,131:26:0:96	0/0:0,30,105:10:0:48	0/0:0,24,88:8:0:42	.:0,18,54:6:0:36	0/0:0,30,106:10:0:48	0/0:0,66,140:22:0:84	0/0:0,99,136:33:0:99	0/0:0,81,151:27:0:99	0/0:0,129,154:43:0:99	0/0:0,33,114:11:0:51	.:0,21,82:7:0:39	0/0:0,93,139:31:0:99	.:0,0,0:0:0:18	.:0,12,53:4:0:30	0/0:0,87,149:29:0:99	0/0:0,96,138:32:0:99	0/0:0,87,146:29:0:99	0/0:0,75,130:25:0:93	0/0:0,24,92:8:0:42	0/0:0,72,137:24:0:90	0/0:0,36,125:12:0:54	0/0:0,36,99:12:0:54	0/0:0,45,122:15:0:63	0/0:0,30,73:10:0:48
MdMLO7	MDP0000123907	MDC008041.193	1906	I	0	C	G	999	0	DP=1214;VDB=1.386849e-02;RPB=5.331255e-01;AF=0.0849056603774;G3=0.881,0.08509,0.03388;HWE=0.0215;AC1=10;DP4=561,569,40,39;MQ=20;FQ=999;PV4=0.91,1,0.00027,1	GT:PL:DP:SP:GQ	0/0:0,81,197:27:0:89	.:0,0,0:0:0:8	0/0:0,66,202:22:0:74	0/0:0,84,184:28:0:92	0/0:0,39,145:13:0:47	0/0:0,66,190:22:0:74	.:0,0,0:0:0:8	0/0:0,36,133:12:0:44	0/1:103,0,136:31:1:95	0/0:0,54,185:18:0:62	1/1:138,51,0:17:0:37	0/0:0,63,188:21:0:71	0/0:0,96,204:32:0:99	0/0:0,48,201:16:0:56	0/0:0,75,216:25:0:83	0/0:0,27,111:9:0:35	.:0,21,76:7:0:29	.:0,18,74:6:0:26	0/0:0,45,193:15:0:53	0/1:40,0,105:17:0:32	0/0:0,90,214:30:0:98	0/0:0,84,210:28:0:92	0/0:0,129,224:43:0:99	0/0:0,33,134:11:0:41	.:0,18,92:6:0:26	0/0:0,114,217:38:0:99	.:0,0,0:0:0:8	0/0:0,30,137:10:0:38	0/0:0,75,219:25:0:83	0/0:0,90,184:30:0:98	0/0:0,69,208:23:0:77	0/1:50,0,106:20:8:42	0/0:0,33,155:11:0:41	0/0:0,93,222:31:0:99	.:0,21,107:7:0:29	0/1:51,0,117:17:5:43	0/0:0,69,192:23:0:77	0/0:0,27,106:9:0:35
MdMLO7	MDP0000123907	MDC008041.193	1954	I	0	T	A	51.8	0	DP=1211;VDB=8.085627e-02;RPB=5.505698e-01;AF=0.01;AC1=1;DP4=622,573,9,3;MQ=21;FQ=51.9;PV4=0.15,1,0.11,1	GT:PL:DP:SP:GQ	0/0:0,51,197:17:0:69	.:0,0,0:0:0:18	0/0:0,90,213:30:0:99	0/0:0,39,167:13:0:57	0/0:0,57,172:19:0:75	0/0:0,57,176:19:0:75	.:0,0,0:0:0:18	0/0:0,30,142:10:0:48	0/0:0,99,220:33:0:99	0/0:0,69,191:23:0:87	0/0:0,45,146:15:0:63	0/0:0,69,195:23:0:87	0/0:0,117,210:39:0:99	0/0:0,75,214:25:0:93	0/0:0,75,233:25:0:93	.:0,18,95:6:0:36	.:0,6,42:2:0:24	0/0:0,30,133:10:0:48	0/0:0,60,205:20:0:78	0/0:0,60,190:20:0:78	0/0:0,111,207:37:0:99	0/0:0,87,222:29:0:99	0/0:0,120,233:40:0:99	0/0:0,30,129:10:0:48	0/0:0,24,110:8:0:42	0/0:0,96,230:32:0:99	.:0,0,0:0:0:18	0/0:0,33,131:11:0:51	0/0:0,96,227:32:0:99	0/0:0,81,204:27:0:99	0/0:0,66,212:22:0:84	0/0:0,72,194:24:0:90	0/0:0,48,186:16:0:66	0/0:0,78,222:26:0:96	.:0,18,100:6:0:36	0/0:0,48,189:16:0:66	0/0:0,51,169:17:0:69	0/0:0,24,111:8:0:42
MdMLO7	MDP0000123907	MDC008041.193	1995	E	0	G	T	999	0	DP=1209;VDB=4.261277e-01;RPB=2.384582e+00;AF=0.0384615384615;G3=0.949,0.03406,0.01695;HWE=0.0318;AC1=4;DP4=630,505,36,31;MQ=25;FQ=999;PV4=0.8,1,0.034,1	GT:PL:DP:SP:GQ	0/0:0,63,205:21:0:75	.:0,0,0:0:0:12	0/0:0,90,223:30:0:99	0/0:0,39,143:13:0:51	0/0:0,84,207:28:0:96	0/0:0,60,156:20:0:72	.:0,0,0:0:0:12	0/0:0,36,159:12:0:48	0/0:0,75,240:25:0:87	0/0:0,57,188:19:0:69	0/0:0,39,125:13:0:51	0/0:0,54,203:18:0:66	1/1:200,123,0:41:0:99	0/0:0,78,212:26:0:90	0/0:0,60,180:20:0:72	0/0:0,33,113:11:0:45	.:0,12,78:4:0:24	0/0:0,36,145:12:0:48	0/0:0,39,120:13:0:51	0/0:0,57,148:19:0:69	0/0:0,105,250:35:0:99	0/0:0,63,199:21:0:75	0/0:0,108,234:36:0:99	0/0:0,24,78:8:0:36	0/0:0,33,131:11:0:45	0/0:0,102,255:34:0:99	.:0,0,0:0:0:12	0/0:0,24,99:8:0:36	0/0:0,105,240:35:0:99	0/1:91,0,131:29:1:79	0/0:0,60,219:20:0:72	0/0:0,75,255:25:0:87	0/0:0,42,177:14:0:54	0/0:0,72,234:24:0:84	.:0,15,71:5:0:27	0/0:0,45,172:15:0:57	0/0:0,51,197:17:0:63	0/0:0,33,140:11:0:45
MdMLO7	MDP0000123907	MDC008041.193	2112	E	0	T	C	999	0	DP=1157;VDB=4.951666e-01;RPB=-2.050235e+00;AF=0.867346938776;G3=0.1376,0.05637,0.8061;HWE=4.25e-06;AC1=109;DP4=86,94,445,507;MQ=9;FQ=999;PV4=0.81,1,2.2e-16,1;ADDSNP=2119,2133	GT:PL:DP:SP:GQ	1/1:62,78,0:26:0:75	.:0,0,0:0:0:5	1/1:61,96,0:32:0:75	1/1:64,63,0:21:0:67	1/1:57,48,0:16:0:52	1/1:57,63,0:21:0:66	.:0,0,0:0:0:5	1/1:50,36,0:12:0:40	1/1:64,75,0:25:0:76	0/0:0,51,91:17:0:41	1/1:60,45,0:15:0:49	1/1:68,63,0:21:0:67	1/1:69,87,0:29:0:83	1/1:64,69,0:23:0:72	1/1:62,69,0:23:0:71	1/1:47,33,0:11:0:37	1/1:39,24,0:8:0:28	.:0,21,56:7:0:11	1/1:45,27,0:9:0:31	1/1:66,60,0:20:0:64	1/1:56,96,0:32:0:70	0/1:3,0,27:30:4:13	1/1:24,5,0:41:0:10	.:40,21,0:7:0:25	.:0,15,46:5:0:6	1/1:67,75,0:25:0:77	.:0,0,0:0:0:5	.:0,18,48:6:0:9	1/1:68,60,0:20:0:64	1/1:72,60,0:20:0:64	1/1:61,78,0:26:0:74	1/1:62,75,0:25:0:74	0/0:0,36,81:12:0:26	1/1:60,63,0:21:0:66	1/1:49,24,0:8:0:28	1/1:60,30,0:10:0:34	1/1:58,33,0:11:0:37	.:22,12,0:4:0:16
MdMLO7	MDP0000123907	MDC008041.193	2119	E	0	T	A	23.9	0	DP=1188;VDB=1.720763e-01;RPB=-1.745542e-01;AF=0.0208333333333;AC1=1;DP4=543,625,10,5;MQ=11;FQ=23.9;PV4=0.19,1,1,0.47;ADDSNP=2112,2133	GT:PL:DP:SP:GQ	0/0:0,81,84:27:0:99	.:0,0,0:0:0:18	0/0:0,102,83:34:0:99	0/0:0,72,104:24:0:90	0/0:0,48,57:16:0:66	0/0:0,75,75:25:0:93	.:0,0,0:0:0:18	0/0:0,36,50:12:0:54	0/0:0,78,63:26:0:95	0/0:0,54,121:18:0:72	0/0:0,48,82:16:0:66	0/0:0,60,83:20:0:78	0/0:0,99,94:33:0:99	0/0:0,72,68:24:0:90	0/0:0,72,65:24:0:90	0/0:0,33,47:11:0:51	.:0,21,37:7:0:39	.:0,18,54:6:0:36	0/0:0,33,58:11:0:51	0/0:0,60,71:20:0:78	0/0:0,99,97:33:0:99	0/0:0,96,98:32:0:99	0/0:0,123,73:41:0:99	.:0,21,40:7:0:39	.:0,18,54:6:0:36	0/0:0,84,84:28:0:99	.:0,0,0:0:0:18	.:0,21,54:7:0:39	0/0:0,69,91:23:0:87	0/0:0,63,78:21:0:81	0/0:0,84,67:28:0:99	0/0:0,84,71:28:0:99	0/0:0,42,88:14:0:60	0/0:0,63,65:21:0:81	0/0:0,24,49:8:0:42	0/0:0,33,65:11:0:51	0/0:0,36,78:12:0:54	.:0,12,22:4:0:30
MdMLO7	MDP0000123907	MDC008041.193	2133	E	0	T	C	117	0	DP=1198;VDB=2.782184e-01;RPB=1.067824e+00;AF=0.0510204081633;G3=0.9288,0.03758,0.03366;HWE=0.0127;AC1=6;DP4=547,601,20,28;MQ=16;FQ=117;PV4=0.46,0.34,0.18,1;ADDSNP=2119,2112	GT:PL:DP:SP:GQ	0/0:0,84,146:28:0:94	.:0,0,0:0:0:11	0/1:11,0,110:35:0:3	0/0:0,72,120:24:0:82	0/1:35,0,6:15:5:20	0/0:0,72,106:24:0:82	.:0,0,0:0:0:11	0/0:0,39,98:13:0:49	0/0:0,57,86:19:0:67	0/0:0,60,154:20:0:70	0/0:0,39,86:13:0:49	0/0:0,66,160:22:0:76	0/0:0,105,146:35:0:99	0/0:0,72,83:24:0:82	0/1:41,0,36:23:0:31	0/0:0,33,66:11:0:43	.:0,15,36:5:0:25	.:0,15,52:5:0:25	0/0:0,24,59:8:0:34	0/0:0,69,120:23:0:79	0/0:0,111,213:37:0:99	0/0:0,93,183:31:0:99	0/0:0,123,109:41:0:99	.:0,15,35:5:0:25	.:0,18,54:6:0:28	0/0:0,84,160:28:0:94	.:0,0,0:0:0:11	.:0,21,71:7:0:31	0/0:0,72,132:24:0:82	0/0:0,45,89:15:0:55	0/0:0,93,148:31:0:99	0/0:0,75,99:25:0:85	0/0:0,36,90:12:0:46	0/0:0,60,110:20:0:70	0/0:0,27,90:9:0:37	0/0:0,39,99:13:0:49	1/1:120,33,0:11:0:17	.:22,12,0:4:0:3
MdMLO7	MDP0000123907	MDC008041.193	2217	I	0	G	A	128	0	DP=1269;VDB=1.362424e-01;RPB=6.195633e-01;AF=0.00943396226415;AC1=1;DP4=678,577,9,2;MQ=40;FQ=128;PV4=0.075,0.41,0.38,1;ADDSNP=2233	GT:PL:DP:SP:GQ	0/0:0,90,255:30:0:99	.:0,0,0:0:0:18	0/0:0,84,255:28:0:99	0/0:0,72,255:24:0:90	0/0:0,51,255:17:0:69	0/0:0,60,255:20:0:78	.:0,0,0:0:0:18	0/0:0,39,248:13:0:57	0/0:0,81,255:27:0:99	0/0:0,51,255:17:0:69	0/0:0,48,255:16:0:66	0/0:0,84,255:28:0:99	0/0:0,93,255:31:0:99	0/0:0,63,255:21:0:81	0/0:0,57,255:19:0:75	0/0:0,30,232:10:0:48	0/0:0,24,197:8:0:42	.:0,21,173:7:0:39	0/0:0,36,253:12:0:54	0/0:0,60,255:20:0:78	0/0:0,132,255:44:0:99	0/0:0,96,255:32:0:99	0/0:0,126,255:42:0:99	.:0,21,159:7:0:39	.:0,12,110:4:0:30	0/0:0,60,255:20:0:78	.:0,0,0:0:0:18	0/0:0,24,154:8:0:42	0/0:0,90,255:30:0:99	0/0:0,60,255:20:0:78	0/0:0,63,255:21:0:81	0/0:0,63,255:21:0:81	0/0:0,42,255:14:0:60	0/0:0,75,255:25:0:93	0/0:0,27,222:9:0:45	0/0:0,60,255:20:0:78	0/0:0,27,215:9:0:45	.:0,21,197:7:0:39
MdMLO7	MDP0000123907	MDC008041.193	2233	I	0	A	T	170	0	DP=1278;VDB=1.476986e-01;RPB=1.051255e+00;AF=0.00909090909091;AC1=1;DP4=685,577,7,5;MQ=44;FQ=170;PV4=1,0.32,0.22,1;ADDSNP=2260,2217	GT:PL:DP:SP:GQ	0/0:0,87,255:29:0:99	.:0,0,0:0:0:18	0/0:0,78,255:26:0:96	0/0:0,75,255:25:0:93	0/0:0,51,255:17:0:69	0/0:0,57,255:19:0:75	.:0,0,0:0:0:18	0/0:0,36,255:12:0:54	0/0:0,90,255:30:0:99	0/0:0,42,255:14:0:60	0/0:0,51,255:17:0:69	0/0:0,72,255:24:0:90	0/0:0,102,255:34:0:99	0/0:0,75,255:25:0:93	0/0:0,57,255:19:0:75	0/0:0,39,255:13:0:57	0/0:0,30,228:10:0:48	.:0,21,183:7:0:39	0/0:0,39,255:13:0:57	0/0:0,57,255:19:0:75	0/0:0,120,255:40:0:99	0/0:0,84,255:28:0:99	0/0:0,135,255:45:0:99	0/0:0,27,200:9:0:45	.:0,18,174:6:0:36	0/0:0,51,255:17:0:69	.:0,0,0:0:0:18	0/0:0,24,201:8:0:42	0/0:0,99,255:33:0:99	0/0:0,75,255:25:0:93	0/0:0,69,255:23:0:87	0/0:0,72,255:24:0:90	0/0:0,48,255:16:0:66	0/0:0,78,255:26:0:96	0/0:0,30,251:10:0:48	0/0:0,60,255:20:0:78	0/0:0,30,255:10:0:48	0/0:0,30,255:10:0:48
MdMLO7	MDP0000123907	MDC008041.193	2260	I	0	T	C	160	0	DP=1286;VDB=1.376715e-01;RPB=1.651979e-01;AF=0.00909090909091;AC1=1;DP4=697,574,5,5;MQ=44;FQ=160;PV4=0.76,1,0.35,1;ADDSNP=2295,2233	GT:PL:DP:SP:GQ	0/0:0,84,255:28:0:99	.:0,0,0:0:0:18	0/0:0,72,255:24:0:90	0/0:0,69,255:23:0:87	0/0:0,57,255:19:0:75	0/0:0,75,255:25:0:93	.:0,0,0:0:0:18	0/0:0,36,255:12:0:54	0/0:0,93,255:31:0:99	0/0:0,42,255:14:0:60	0/0:0,36,228:12:0:54	0/0:0,69,255:23:0:87	0/0:0,102,255:34:0:99	0/0:0,78,255:26:0:96	0/0:0,69,255:23:0:87	0/0:0,36,255:12:0:54	0/0:0,36,232:12:0:54	.:0,21,156:7:0:39	0/0:0,27,214:9:0:45	0/0:0,69,255:23:0:87	0/0:0,111,255:37:0:99	0/0:0,87,255:29:0:99	0/0:0,151,255:50:0:99	0/0:0,24,178:8:0:42	.:0,18,179:6:0:36	0/0:0,57,255:19:0:75	.:0,0,0:0:0:18	0/0:0,24,223:8:0:42	0/0:0,84,255:28:0:99	0/0:0,81,255:27:0:99	0/0:0,78,255:26:0:96	0/0:0,90,255:30:0:99	0/0:0,30,242:10:0:48	0/0:0,69,255:23:0:87	0/0:0,33,255:11:0:51	0/0:0,69,255:23:0:87	0/0:0,42,255:14:0:60	0/0:0,33,255:11:0:51
MdMLO7	MDP0000123907	MDC008041.193	2295	I	0	A	G	88.8	0	DP=1255;VDB=1.135696e-01;RPB=-1.163359e+00;AF=0.00980392156863;AC1=1;DP4=654,584,5,8;MQ=35;FQ=88.9;PV4=0.4,0.49,0.05,1;ADDSNP=2322,2321,2260	GT:PL:DP:SP:GQ	0/0:0,72,249:24:0:90	.:0,0,0:0:0:18	0/0:0,69,255:23:0:87	0/0:0,63,252:21:0:81	0/0:0,69,255:23:0:87	0/0:0,63,238:21:0:81	.:0,0,0:0:0:18	0/0:0,45,206:15:0:63	0/0:0,75,255:25:0:93	0/0:0,48,244:16:0:66	0/0:0,45,169:15:0:63	0/0:0,54,187:18:0:72	0/0:0,102,255:34:0:99	0/0:0,69,255:23:0:87	0/0:0,63,255:21:0:81	0/0:0,39,238:13:0:57	0/0:0,24,138:8:0:42	.:0,12,42:4:0:30	.:0,18,108:6:0:36	0/0:0,78,255:26:0:96	0/0:0,111,255:37:0:99	0/0:0,90,255:30:0:99	0/0:0,138,255:46:0:99	0/0:0,27,121:9:0:45	0/0:0,27,152:9:0:45	0/0:0,51,238:17:0:69	.:0,0,0:0:0:18	.:0,21,187:7:0:39	0/0:0,87,255:29:0:99	0/0:0,90,250:30:0:99	0/0:0,105,255:35:0:99	0/0:0,99,255:33:0:99	0/0:0,33,185:11:0:51	0/0:0,78,255:26:0:96	0/0:0,27,222:9:0:45	0/0:0,48,255:16:0:66	0/0:0,45,250:15:0:63	0/0:0,30,213:10:0:48
MdMLO7	MDP0000123907	MDC008041.193	2321	I	0	G	C	26.8	0	DP=1265;VDB=1.248351e-01;RPB=-8.148695e-01;AF=0.00980392156863;AC1=1;DP4=635,609,6,8;MQ=25;FQ=26.9;PV4=0.6,1,0.068,1;ADDSNP=2322,2295	GT:PL:DP:SP:GQ	0/0:0,69,157:23:0:87	.:0,0,0:0:0:18	0/0:0,78,215:26:0:96	0/0:0,78,177:26:0:96	0/0:0,63,200:21:0:81	0/0:0,66,168:22:0:84	.:0,0,0:0:0:18	0/0:0,36,129:12:0:54	0/0:0,84,224:28:0:99	0/0:0,54,160:18:0:72	0/0:0,57,134:19:0:75	0/0:0,72,167:24:0:90	0/0:0,102,255:34:0:99	0/0:0,72,175:24:0:90	0/0:0,72,224:24:0:90	0/0:0,30,158:10:0:48	0/0:0,24,116:8:0:42	.:0,12,42:4:0:30	.:0,21,85:7:0:39	0/0:0,96,172:32:0:99	0/0:0,138,209:46:0:99	0/0:0,96,184:32:0:99	0/0:0,126,255:42:0:99	0/0:0,30,117:10:0:48	0/0:0,24,101:8:0:42	0/0:0,51,141:17:0:69	.:0,0,0:0:0:18	.:0,12,93:4:0:30	0/0:0,87,172:29:0:99	0/0:0,114,206:38:0:99	0/0:0,93,168:31:0:99	0/0:0,99,215:33:0:99	0/0:0,27,118:9:0:45	0/0:0,63,185:21:0:81	.:0,21,145:7:0:39	0/0:0,42,182:14:0:60	0/0:0,33,151:11:0:51	0/0:0,27,139:9:0:45
MdMLO7	MDP0000123907	MDC008041.193	2322	I	0	G	A	27.8	0	DP=1270;VDB=1.276456e-01;RPB=-7.012798e-01;AF=0.01;AC1=1;DP4=637,613,6,8;MQ=25;FQ=27.9;PV4=0.6,1,0.075,1;ADDSNP=2321,2295	GT:PL:DP:SP:GQ	0/0:0,72,154:24:0:90	.:0,0,0:0:0:18	0/0:0,78,215:26:0:96	0/0:0,78,166:26:0:96	0/0:0,63,200:21:0:81	0/0:0,66,166:22:0:84	.:0,0,0:0:0:18	0/0:0,36,127:12:0:54	0/0:0,87,219:29:0:99	0/0:0,54,155:18:0:72	0/0:0,57,134:19:0:75	0/0:0,72,167:24:0:90	0/0:0,105,249:35:0:99	0/0:0,69,164:23:0:87	0/0:0,72,220:24:0:90	0/0:0,30,156:10:0:48	0/0:0,24,114:8:0:42	.:0,12,42:4:0:30	.:0,21,85:7:0:39	0/0:0,96,171:32:0:99	0/0:0,135,207:45:0:99	0/0:0,96,185:32:0:99	0/0:0,132,255:44:0:99	0/0:0,30,117:10:0:48	.:0,21,86:7:0:39	0/0:0,54,143:18:0:72	.:0,0,0:0:0:18	.:0,12,91:4:0:30	0/0:0,90,171:30:0:99	0/0:0,114,201:38:0:99	0/0:0,90,157:30:0:99	0/0:0,99,218:33:0:99	0/0:0,27,116:9:0:45	0/0:0,63,193:21:0:81	.:0,18,129:6:0:36	0/0:0,42,182:14:0:60	0/0:0,33,151:11:0:51	0/0:0,30,139:10:0:48
MdMLO7	MDP0000123907	MDC008041.193	2705	E	0	G	C	72.8	0	DP=1239;VDB=3.535754e-01;RPB=2.455964e-01;AF=0.0363636363636;G3=0.9494,0.03368,0.01696;HWE=0.0313;AC1=4;DP4=605,580,20,31;MQ=11;FQ=72.9;PV4=0.12,1,1,1;ADDSNP=2714	GT:PL:DP:SP:GQ	0/0:0,57,66:19:0:69	.:0,0,0:0:0:12	0/0:0,84,93:28:0:96	0/0:0,51,89:17:0:63	0/0:0,63,99:21:0:75	0/0:0,75,96:25:0:87	.:0,0,0:0:0:12	0/0:0,63,72:21:0:75	0/0:0,87,91:29:0:99	0/0:0,66,92:22:0:78	0/0:0,42,78:14:0:54	0/0:0,54,74:18:0:66	1/1:85,60,0:20:0:42	0/0:0,72,89:24:0:84	0/0:0,90,96:30:0:99	0/0:0,24,71:8:0:36	0/0:0,24,94:8:0:36	0/0:0,36,60:12:0:48	0/0:0,51,74:17:0:63	0/0:0,105,90:35:0:99	0/0:0,93,90:31:0:99	0/0:0,78,83:26:0:90	0/0:0,144,90:48:0:99	0/0:0,42,69:14:0:54	0/0:0,30,68:10:0:42	0/0:0,78,102:26:0:90	.:0,0,0:0:0:12	0/0:0,36,83:12:0:48	0/0:0,84,83:28:0:95	0/1:33,0,36:32:3:21	0/0:0,78,95:26:0:90	0/0:0,84,85:28:0:95	.:0,21,59:7:0:33	0/0:0,78,80:27:0:89	0/0:0,27,71:9:0:39	0/0:0,72,87:24:0:84	0/0:0,27,65:9:0:39	.:0,15,44:5:0:27
MdMLO7	MDP0000123907	MDC008041.193	2714	I	0	A	G	999	0	DP=1244;VDB=2.742515e-01;RPB=-1.713916e+00;AF=0.263636363636;G3=0.6809,0.1334,0.1857;HWE=3.07e-06;AC1=33;DP4=472,468,146,148;MQ=12;FQ=999;PV4=0.89,0.04,1.2e-18,1;ADDSNP=2705,2747	GT:PL:DP:SP:GQ	1/1:71,45,0:15:0:37	.:0,0,0:0:0:4	0/0:0,78,105:26:0:80	0/1:2,0,55:18:0:3	0/0:0,57,102:19:0:59	0/0:0,84,101:28:0:86	.:0,0,0:0:0:4	1/1:80,60,0:20:0:52	0/0:0,99,102:33:0:99	0/0:0,57,98:19:0:59	0/0:0,45,87:15:0:47	1/1:75,48,0:16:0:40	0/0:0,57,95:19:0:59	0/1:37,0,35:27:2:35	0/0:0,90,102:30:0:92	0/0:0,27,81:9:0:29	0/0:0,27,109:9:0:29	0/0:0,30,64:10:0:32	1/1:79,57,0:19:0:49	0/1:13,0,53:38:0:12	0/1:14,0,58:33:11:13	0/1:30,0,30:26:6:28	0/0:0,138,104:46:0:99	1/1:69,42,0:14:0:34	0/0:0,24,65:8:0:26	0/0:0,26,80:27:5:28	.:0,0,0:0:0:4	0/0:0,36,83:12:0:38	1/1:96,81,0:27:0:73	0/0:0,96,98:32:0:97	0/0:0,75,103:25:0:77	0/1:34,0,36:30:3:32	.:0,21,59:7:0:23	1/1:88,84,0:28:0:74	0/0:0,33,87:11:0:35	0/1:33,0,32:25:4:31	0/0:0,33,74:11:0:35	.:0,18,52:6:0:20
MdMLO7	MDP0000123907	MDC008041.193	2747	I	0	G	A	99.2	0	DP=1256;VDB=2.733269e-01;RPB=1.160284e+00;AF=0.0462962962963;AC1=5;DP4=617,582,25,25;MQ=12;FQ=99.4;PV4=0.89,1,1,1;ADDSNP=2714	GT:PL:DP:SP:GQ	0/0:0,42,79:14:0:53	.:0,0,0:0:0:11	0/0:0,78,106:26:0:89	0/0:0,45,99:15:0:56	0/0:0,57,103:19:0:68	0/0:0,81,104:27:0:92	.:0,0,0:0:0:11	0/0:0,54,91:18:0:65	0/0:0,111,105:37:0:99	0/0:0,54,104:18:0:65	0/0:0,45,92:15:0:56	0/0:0,54,86:18:0:65	0/0:0,60,102:20:0:71	0/0:0,87,96:29:0:98	0/0:0,114,102:38:0:99	0/0:0,27,82:9:0:38	0/0:0,36,120:12:0:47	.:0,21,55:7:0:32	0/0:0,42,81:14:0:53	0/1:60,0,31:34:0:45	0/0:0,120,95:40:0:99	0/0:0,87,94:29:0:98	0/0:0,132,108:44:0:99	0/0:0,42,76:14:0:53	0/0:0,33,83:11:0:44	0/0:0,93,109:31:0:99	.:0,0,0:0:0:11	0/0:0,24,73:8:0:35	0/0:0,105,97:35:0:99	0/0:0,96,103:32:0:99	0/0:0,81,100:27:0:92	0/1:27,0,42:29:3:16	.:0,21,60:7:0:32	0/0:0,84,95:28:0:95	0/0:0,30,87:10:0:41	0/0:0,60,91:20:0:71	.:0,21,66:7:0:32	0/0:0,39,77:13:0:50
MdMLO7	MDP0000123907	MDC008041.193	2924	I	0	C	T	60.9	0	DP=1266;VDB=1.794320e-01;RPB=-3.991983e-01;AF=0.00925925925926;AC1=1;DP4=635,609,8,12;MQ=15;FQ=60.9;PV4=0.37,0.012,1,0.27	GT:PL:DP:SP:GQ	0/0:0,81,142:27:0:99	.:0,0,0:0:0:18	0/0:0,105,149:35:0:99	0/0:0,30,100:10:0:48	0/0:0,54,133:18:0:72	0/0:0,45,126:15:0:63	.:0,0,0:0:0:18	0/0:0,48,132:16:0:66	0/0:0,84,138:28:0:99	0/0:0,36,108:12:0:54	0/0:0,54,121:18:0:72	0/0:0,57,128:19:0:75	0/0:0,81,144:27:0:99	0/0:0,66,138:22:0:84	0/0:0,84,147:28:0:99	.:0,0,0:0:0:18	0/0:0,27,103:9:0:45	0/0:0,30,77:10:0:48	0/0:0,54,121:18:0:72	0/0:0,84,138:28:0:99	0/0:0,135,185:45:0:99	0/0:0,96,170:32:0:99	0/0:0,144,159:48:0:99	0/0:0,27,86:9:0:45	.:0,21,81:7:0:39	0/0:0,99,182:33:0:99	.:0,0,0:0:0:18	0/0:0,27,82:9:0:45	0/0:0,78,120:26:0:96	0/0:0,60,124:20:0:78	0/0:0,66,128:22:0:84	0/0:0,99,154:33:0:99	0/0:0,39,106:13:0:57	0/0:0,78,154:26:0:96	0/0:0,27,82:9:0:45	0/0:0,60,126:20:0:78	0/0:0,24,66:8:0:42	0/0:0,36,83:12:0:54
MdMLO7	MDP0000123907	MDC008041.193	2998	I	0	C	T	999	0	DP=1294;VDB=5.228581e-01;RPB=8.026060e-02;AF=0.245283018868;G3=0.6747,0.1571,0.1682;HWE=3.28e-05;AC1=32;DP4=516,523,112,131;MQ=27;FQ=999;PV4=0.32,0.0065,3.5e-12,0.0085;ADDSNP=3004,3017	GT:PL:DP:SP:GQ	1/1:181,57,0:19:0:49	.:0,0,0:0:0:4	0/0:0,63,243:21:0:65	0/1:142,0,134:18:2:99	0/0:0,66,255:22:0:68	0/0:0,69,255:23:0:71	.:0,0,0:0:0:4	1/1:169,39,0:13:0:31	0/0:0,99,255:33:0:99	0/0:0,48,239:16:0:50	0/0:0,66,208:22:0:68	1/1:202,60,0:20:0:52	0/0:0,84,232:28:0:86	0/1:122,0,125:20:4:99	0/0:0,102,255:34:0:99	.:0,18,129:6:0:20	.:0,21,109:7:0:23	.:0,15,104:5:0:17	1/1:154,33,0:11:0:25	0/1:98,0,160:27:2:96	0/1:107,0,221:46:0:99	0/1:112,0,167:25:6:99	0/0:0,154,255:51:0:99	1/1:130,24,0:8:0:16	0/0:0,24,151:8:0:26	0/1:0,0,234:44:0:4	.:0,0,0:0:0:4	0/0:0,27,163:9:0:29	1/1:206,66,0:22:0:58	0/0:0,78,250:26:0:80	0/0:0,87,255:29:0:89	0/1:88,0,174:26:0:86	0/0:0,30,188:10:0:32	1/1:215,84,0:28:0:76	0/0:0,24,163:8:0:26	0/1:153,0,137:28:4:99	.:0,12,87:4:0:14	0/0:0,33,196:11:0:35
MdMLO7	MDP0000123907	MDC008041.193	3004	I	0	G	A	999	0	DP=1275;VDB=4.922606e-01;RPB=2.853127e-01;AF=0.394230769231;G3=0.5301,0.1872,0.2827;HWE=2.9e-06;AC1=49;DP4=419,417,203,220;MQ=29;FQ=999;PV4=0.51,0.00053,1.2e-27,0.26;ADDSNP=2998,3017	GT:PL:DP:SP:GQ	1/1:186,51,0:17:0:46	.:0,0,0:0:0:3	0/0:0,60,255:20:0:59	0/1:159,0,145:20:2:99	0/0:0,66,255:22:0:65	0/0:0,72,255:24:0:71	.:0,0,0:0:0:3	1/1:165,36,0:12:0:31	0/1:190,0,177:32:1:99	0/0:0,45,238:15:0:44	1/1:206,60,0:20:0:55	1/1:211,54,0:18:0:49	1/1:231,84,0:28:0:79	0/1:107,0,169:19:0:99	0/0:0,90,255:30:0:89	.:0,21,153:7:0:20	.:0,21,111:7:0:20	.:0,12,93:4:0:11	1/1:158,30,0:10:0:25	1/1:255,75,0:25:0:70	0/1:97,0,241:43:0:98	0/1:153,0,157:24:7:99	0/0:0,154,255:51:0:99	1/1:130,24,0:8:0:19	0/0:0,27,159:9:0:26	0/0:0,15,255:44:0:14	.:0,3,34:1:0:4	0/0:0,27,163:9:0:26	1/1:218,66,0:22:0:61	0/1:144,0,184:31:15:99	0/0:0,93,255:31:0:92	1/1:241,66,0:22:0:61	0/0:0,24,169:8:0:23	1/1:246,78,0:26:0:73	0/0:0,24,163:8:0:23	1/1:255,84,0:28:0:79	.:0,12,87:4:0:11	0/0:0,30,184:10:0:29
MdMLO7	MDP0000123907	MDC008041.193	3017	I	0	C	A	999	0	DP=1268;VDB=4.869668e-01;RPB=-4.689247e-02;AF=0.0490196078431;AC1=5;DP4=569,631,30,34;MQ=33;FQ=999;PV4=1,0.43,1.2e-08,1;ADDSNP=3048,2998,3004	GT:PL:DP:SP:GQ	0/0:0,57,255:19:0:68	.:0,0,0:0:0:11	0/0:0,60,255:20:0:71	0/0:0,66,255:22:0:77	0/0:0,63,255:21:0:74	0/0:0,81,255:27:0:92	.:0,0,0:0:0:11	0/0:0,33,190:11:0:44	0/0:0,99,255:33:0:99	0/0:0,42,246:14:0:53	0/0:0,69,255:23:0:80	0/0:0,54,240:18:0:65	1/1:252,78,0:26:0:61	0/0:0,63,255:21:0:74	0/0:0,90,255:30:0:99	0/0:0,33,239:11:0:44	.:0,18,120:6:0:29	.:0,12,109:4:0:23	0/0:0,33,197:11:0:44	0/0:0,75,255:25:0:86	0/0:0,120,255:40:0:99	0/0:0,69,255:23:0:80	0/0:0,151,255:50:0:99	0/0:0,30,177:10:0:41	.:0,21,167:7:0:32	0/0:0,129,255:43:0:99	.:0,3,41:1:0:14	0/0:0,27,174:9:0:38	0/0:0,72,255:24:0:83	0/1:143,0,181:27:17:99	0/0:0,93,255:31:0:99	0/0:0,72,255:24:0:83	0/0:0,27,190:9:0:38	0/0:0,72,255:24:0:83	0/0:0,24,163:8:0:35	0/0:0,87,255:29:0:98	.:0,9,73:3:0:20	0/0:0,30,189:10:0:41
MdMLO7	MDP0000123907	MDC008041.193	3048	I	0	C	T	999	0	DP=1291;VDB=5.084848e-01;RPB=-1.048599e+00;AF=0.192307692308;G3=0.7481,0.1357,0.1163;HWE=0.000147;AC1=24;DP4=527,563,85,98;MQ=41;FQ=999;PV4=0.69,1,0.0006,1;ADDSNP=3017	GT:PL:DP:SP:GQ	1/1:255,63,0:21:0:54	.:0,0,0:0:0:5	0/0:0,96,255:32:0:99	0/1:213,0,182:23:4:99	0/0:0,54,255:18:0:57	0/0:0,54,255:18:0:57	.:0,0,0:0:0:5	1/1:225,33,0:11:0:24	0/0:0,87,255:29:0:90	0/0:0,51,255:17:0:54	0/0:0,60,255:20:0:63	0/1:151,0,238:26:4:99	0/0:0,84,255:28:0:87	0/0:0,75,255:25:0:78	0/0:0,75,255:25:0:78	0/0:0,36,255:12:0:39	.:0,15,114:5:0:19	.:0,15,132:5:0:19	1/1:255,39,0:13:0:30	0/1:166,0,197:19:0:99	0/1:166,0,255:42:1:99	0/0:0,63,255:21:0:66	0/0:0,144,255:48:0:99	1/1:162,24,0:8:0:15	.:0,21,192:7:0:24	0/0:0,111,255:37:0:99	.:0,3,40:1:0:7	0/0:0,30,206:10:0:33	0/1:165,0,220:25:2:99	0/0:0,72,255:24:0:75	0/0:0,99,255:33:0:99	0/1:204,0,244:27:2:99	0/0:0,27,192:9:0:30	1/1:255,72,0:24:0:63	0/0:0,33,252:11:0:36	0/0:0,72,255:24:0:75	.:0,21,189:7:0:24	0/0:0,24,205:8:0:27
MdMLO7	MDP0000123907	MDC008041.193	3341	I	0	A	T	999	0	DP=1109;VDB=2.040909e-01;RPB=7.387435e-02;AF=0.0454545454545;G3=0.9486,0.03448,0.01695;HWE=0.0327;AC1=4;DP4=464,585,24,29;MQ=32;FQ=999;PV4=0.89,0.12,0.34,1;ADDSNP=3349	GT:PL:DP:SP:GQ	0/0:0,33,131:11:0:44	.:0,0,0:0:0:12	0/0:0,60,255:20:0:71	.:0,21,125:7:0:32	0/0:0,63,255:21:0:74	0/0:0,48,211:16:0:59	.:0,0,0:0:0:12	.:0,18,135:6:0:29	0/0:0,102,255:34:0:99	0/0:0,42,230:14:0:53	0/0:0,36,181:12:0:47	0/0:0,24,97:8:0:35	1/1:255,75,0:25:0:58	0/0:0,63,255:21:0:74	0/0:0,84,255:28:0:95	.:0,15,114:5:0:26	.:0,21,142:7:0:32	0/0:0,30,208:10:0:41	0/0:0,27,103:9:0:38	0/0:0,60,255:20:0:71	0/0:0,123,255:41:0:99	0/0:0,75,255:25:0:86	0/0:0,126,255:42:0:99	.:0,21,126:7:0:32	.:0,18,170:6:0:29	0/0:0,93,255:31:0:99	.:0,0,0:0:0:12	.:0,21,156:7:0:32	0/0:0,57,229:19:0:68	0/1:149,0,192:23:7:99	0/0:0,72,255:24:0:83	0/0:0,45,255:15:0:56	.:0,21,188:7:0:32	0/0:0,27,165:9:0:38	.:0,21,133:7:0:32	0/0:0,36,202:12:0:47	.:0,21,140:7:0:32	0/0:0,33,202:11:0:44
MdMLO7	MDP0000123907	MDC008041.193	3349	I	0	A	C	999	0	DP=1109;VDB=3.156363e-01;RPB=-1.026394e+00;AF=0.0425531914894;G3=0.9484,0.03464,0.01695;HWE=0.033;AC1=4;DP4=478,573,23,29;MQ=34;FQ=999;PV4=0.89,0.012,1,1;ADDSNP=3341	GT:PL:DP:SP:GQ	0/0:0,24,119:8:0:35	.:0,0,0:0:0:12	0/0:0,60,255:20:0:71	.:0,18,129:6:0:29	0/0:0,69,255:23:0:80	0/0:0,39,225:13:0:50	.:0,0,0:0:0:12	.:0,15,127:5:0:26	0/0:0,105,255:35:0:99	0/0:0,42,240:14:0:53	0/0:0,36,186:12:0:47	0/0:0,24,97:8:0:35	1/1:255,72,0:24:0:55	0/0:0,54,253:18:0:65	0/0:0,84,255:28:0:95	.:0,15,115:5:0:26	.:0,21,142:7:0:32	0/0:0,33,236:11:0:44	0/0:0,27,103:9:0:38	0/0:0,57,255:19:0:68	0/0:0,114,255:38:0:99	0/0:0,84,255:28:0:95	0/0:0,141,255:47:0:99	.:0,18,118:6:0:29	.:0,21,192:7:0:32	0/0:0,90,255:30:0:99	.:0,0,0:0:0:12	0/0:0,30,222:10:0:41	0/0:0,54,227:18:0:65	0/1:170,0,195:21:0:99	0/0:0,75,255:25:0:86	0/0:0,31,255:15:0:42	0/0:0,27,227:9:0:38	0/0:0,27,165:9:0:38	.:0,18,134:6:0:29	0/0:0,30,198:10:0:41	0/0:0,24,159:8:0:35	0/0:0,36,246:12:0:47
MdMLO7	MDP0000123907	MDC008041.193	3390	I	0	A	AG	101	0	INDEL;IS=4,0.173913;DP=1000;VDB=5.191562e-01;AF=0.025;G3=0.8865,0.00703,0.1065;HWE=0.0143;AC1=10;DP4=481,476,7,10;MQ=39;FQ=101;PV4=0.48,1,2e-09,1.9e-11;ADDSNP=3393	GT:PL:DP:SP:GQ	.:25,3,0:1:0:10	.:0,0,0:0:0:8	0/0:0,63,244:21:0:71	.:10,0,77:5:0:4	0/0:0,48,209:16:0:56	0/0:0,42,204:14:0:50	.:0,0,0:0:0:8	.:50,6,0:2:0:8	0/0:0,99,255:33:0:99	0/0:0,24,152:8:0:32	0/0:0,24,107:8:0:32	.:0,0,0:0:0:8	0/0:0,105,252:35:0:99	0/1:9,0,137:11:0:4	0/0:0,57,236:19:0:65	.:0,18,94:6:0:26	.:0,15,102:5:0:23	0/0:0,30,175:10:0:38	.:0,0,0:0:0:8	0/0:0,26,190:17:0:34	0/0:0,55,226:34:7:63	0/0:0,57,212:19:0:65	0/0:0,132,255:44:0:99	.:25,3,0:1:0:10	0/0:0,33,180:11:0:41	0/0:0,75,253:25:0:83	.:0,0,0:0:0:8	0/0:0,27,165:9:0:35	.:70,9,0:3:0:6	0/0:0,63,236:21:0:71	0/0:0,66,248:22:0:74	0/0:0,45,210:15:0:53	0/0:0,42,203:14:0:50	.:25,3,0:1:0:10	.:0,18,120:6:0:26	.:0,18,120:6:0:26	.:0,18,123:6:0:26	0/0:0,33,176:11:0:41
MdMLO7	MDP0000123907	MDC008041.193	3393	I	0	A	G	999	0	DP=1001;VDB=1.278693e-01;RPB=-1.120765e+00;AF=0.0125;AC1=1;DP4=490,482,9,11;MQ=39;FQ=999;PV4=0.66,1,0.33,1;ADDSNP=3390	GT:PL:DP:SP:GQ	.:0,9,82:3:0:26	.:0,0,0:0:0:17	0/0:0,63,255:21:0:80	.:0,15,152:5:0:32	0/0:0,51,255:17:0:68	0/0:0,42,255:14:0:59	.:0,0,0:0:0:17	.:0,3,29:1:0:20	0/0:0,99,255:33:0:99	0/0:0,24,234:8:0:41	0/0:0,24,164:8:0:41	.:0,3,28:1:0:20	0/0:0,111,255:37:0:99	0/0:0,30,234:10:0:47	0/0:0,54,255:18:0:71	.:0,18,146:6:0:35	.:0,15,153:5:0:32	0/0:0,30,255:10:0:47	.:0,0,0:0:0:17	0/0:0,51,255:17:0:68	0/1:255,0,183:32:12:99	0/0:0,69,255:23:0:86	0/0:0,138,255:46:0:99	.:0,3,29:1:0:20	0/0:0,30,251:10:0:47	0/0:0,81,255:27:0:98	.:0,0,0:0:0:17	0/0:0,27,243:9:0:44	.:0,3,29:1:0:20	0/0:0,66,255:22:0:83	0/0:0,66,255:22:0:83	0/0:0,48,255:16:0:65	0/0:0,42,255:14:0:59	.:0,3,28:1:0:20	.:0,18,183:6:0:35	.:0,18,160:6:0:35	.:0,18,190:6:0:35	0/0:0,33,255:11:0:50
MdMLO7	MDP0000123907	MDC008041.193	3452	I	0	C	T	999	0	DP=1069;VDB=5.244786e-01;RPB=-3.316519e+00;AF=0.151162790698;G3=0.6428,0.1808,0.1765;HWE=0.000243;AC1=33;DP4=448,481,74,64;MQ=30;FQ=999;PV4=0.27,1,4e-23,1;ADDSNP=3486,3470	GT:PL:DP:SP:GQ	.:99,18,0:6:0:11	.:0,0,0:0:0:4	0/0:0,42,250:14:0:44	.:47,0,93:7:0:45	0/0:0,36,223:12:0:38	0/0:0,36,245:12:0:38	.:0,0,0:0:0:4	.:130,21,0:7:0:14	0/0:0,72,255:24:0:74	0/0:0,24,164:8:0:26	0/0:0,63,255:21:0:65	.:65,9,0:3:0:4	0/0:0,99,255:33:0:99	0/1:66,0,196:16:0:64	0/0:0,69,255:23:0:71	.:0,9,82:3:0:11	.:0,9,85:3:0:11	.:0,9,90:3:0:11	.:131,21,0:7:0:14	0/1:17,0,228:19:0:15	0/1:83,0,255:44:0:81	0/1:73,0,244:23:0:71	0/0:0,126,255:42:0:99	.:76,12,0:4:0:6	0/0:0,36,243:12:0:38	0/1:20,0,254:28:0:18	.:0,0,0:0:0:4	.:0,18,137:6:0:20	1/1:199,39,0:13:0:31	0/0:0,75,255:25:0:77	0/0:0,81,255:27:0:83	0/1:120,0,203:27:2:99	0/0:0,39,236:13:0:41	1/1:240,63,0:21:0:55	0/0:0,36,224:12:0:38	0/1:39,0,157:13:3:37	.:0,9,82:3:0:11	0/0:0,27,188:9:0:29
MdMLO7	MDP0000123907	MDC008041.193	3470	I	0	A	G	999	0	DP=1106;VDB=2.529997e-02;RPB=-2.411281e+00;AF=0.322222222222;G3=0.504,0.2118,0.2842;HWE=2.61e-05;AC1=50;DP4=363,388,167,163;MQ=30;FQ=999;PV4=0.51,1,1.2e-19,1;ADDSNP=3486,3505,3452	GT:PL:DP:SP:GQ	.:111,21,0:7:0:16	.:0,0,0:0:0:3	0/0:0,36,224:12:0:35	.:47,0,94:7:0:48	0/0:0,36,230:12:0:35	0/0:0,36,252:12:0:35	.:0,0,0:0:0:3	.:130,21,0:7:0:16	0/1:60,0,236:20:2:61	0/0:0,24,166:8:0:23	1/1:255,54,0:18:0:49	.:80,12,0:4:0:8	1/1:255,75,0:25:0:70	0/1:95,0,221:20:0:96	0/0:0,81,255:27:0:80	.:0,3,27:1:0:4	.:0,9,76:3:0:9	.:0,15,137:5:0:14	1/1:182,33,0:11:0:28	1/1:255,54,0:18:0:49	0/1:124,0,255:43:3:99	0/1:74,0,243:22:0:75	0/0:0,126,255:42:0:99	.:115,18,0:6:0:13	0/0:0,30,225:10:0:29	0/1:37,0,255:30:0:38	.:0,0,0:0:0:3	0/0:0,24,176:8:0:23	1/1:222,51,0:17:0:46	0/1:214,0,184:32:0:99	0/0:0,75,255:25:0:74	1/1:255,90,0:30:0:85	0/0:0,27,165:9:0:26	1/1:255,81,0:27:0:76	0/0:0,27,156:9:0:26	1/1:222,45,0:15:0:40	.:0,18,163:6:0:17	0/0:0,27,186:9:0:26
MdMLO7	MDP0000123907	MDC008041.193	3486	I	0	G	A	999	0	DP=1143;VDB=2.873530e-02;RPB=1.212622e+00;AF=0.0425531914894;G3=0.9486,0.03447,0.01695;HWE=0.0327;AC1=4;DP4=562,545,15,18;MQ=30;FQ=999;PV4=0.6,0.0088,0.18,0.37;ADDSNP=3470,3505,3452	GT:PL:DP:SP:GQ	0/0:0,36,196:12:0:47	.:0,0,0:0:0:12	.:0,21,140:7:0:32	.:0,18,132:6:0:29	0/0:0,45,255:15:0:56	0/0:0,30,222:10:0:41	.:0,0,0:0:0:12	0/0:0,27,157:9:0:38	0/1:45,0,255:21:5:34	0/0:0,39,255:13:0:50	1/1:255,57,0:19:0:40	.:0,21,137:7:0:32	0/0:0,99,255:33:0:99	0/0:0,57,255:19:0:68	0/0:0,96,255:32:0:99	.:0,3,27:1:0:15	.:0,12,115:4:0:23	.:0,9,109:3:0:21	0/0:0,36,193:12:0:47	0/0:0,57,255:19:0:68	0/0:0,144,255:48:0:99	0/0:0,66,255:22:0:77	0/0:0,114,255:38:0:99	0/0:0,24,145:8:0:35	0/0:0,33,245:11:0:44	0/0:0,111,255:37:0:99	.:0,0,0:0:0:12	.:0,21,168:7:0:32	0/0:0,69,255:23:0:80	0/0:0,102,255:34:0:99	0/0:0,93,255:31:0:99	0/0:0,96,255:32:0:99	0/0:0,33,223:11:0:44	0/0:0,105,255:35:0:99	0/0:0,33,206:11:0:44	0/1:120,0,108:16:0:99	.:0,21,198:7:0:32	0/0:0,24,165:8:0:35
MdMLO7	MDP0000123907	MDC008041.193	3505	I	0	A	C	150	0	DP=1166;VDB=1.565603e-01;RPB=1.587459e+00;AF=0.0102040816327;AC1=1;DP4=609,540,5,8;MQ=30;FQ=150;PV4=0.4,1,0.49,1;ADDSNP=3486,3470,3533,3540	GT:PL:DP:SP:GQ	0/0:0,42,211:14:0:60	.:0,0,0:0:0:18	0/0:0,24,154:8:0:42	.:0,18,144:6:0:36	0/0:0,36,241:12:0:54	0/0:0,33,244:11:0:51	.:0,0,0:0:0:18	0/0:0,39,189:13:0:57	0/0:0,75,255:25:0:93	0/0:0,39,255:13:0:57	0/0:0,63,255:21:0:81	0/0:0,24,141:8:0:42	0/0:0,87,255:29:0:99	0/0:0,69,255:23:0:87	0/0:0,105,255:35:0:99	.:0,3,27:1:0:21	.:0,12,119:4:0:30	.:0,9,110:3:0:27	0/0:0,45,211:15:0:63	0/0:0,51,221:17:0:69	0/0:0,148,255:49:0:99	0/0:0,81,255:27:0:99	0/0:0,108,255:36:0:99	0/0:0,24,154:8:0:42	0/0:0,30,237:10:0:48	0/0:0,108,255:36:0:99	.:0,0,0:0:0:18	.:0,21,175:7:0:39	0/0:0,78,255:26:0:96	0/0:0,120,255:40:0:99	0/0:0,93,255:31:0:99	0/0:0,78,255:26:0:96	0/0:0,33,228:11:0:51	0/0:0,99,255:33:0:99	0/0:0,30,201:10:0:48	0/0:0,57,223:19:0:75	0/0:0,27,222:9:0:45	0/0:0,24,167:8:0:42
MdMLO7	MDP0000123907	MDC008041.193	3533	I	0	T	C	999	0	DP=1142;VDB=5.201783e-01;RPB=9.152052e-01;AF=0.351063829787;G3=0.4971,0.2135,0.2894;HWE=2.82e-05;AC1=51;DP4=373,383,213,161;MQ=33;FQ=999;PV4=0.016,1,2.1e-50,1;ADDSNP=3505,3540,3541	GT:PL:DP:SP:GQ	1/1:207,30,0:10:0:25	.:0,0,0:0:0:3	0/0:0,27,198:9:0:26	.:39,0,74:5:10:40	0/0:0,39,255:13:0:38	0/0:0,39,255:13:0:38	.:0,0,0:0:0:3	1/1:172,27,0:9:0:22	0/1:109,0,245:21:2:99	0/0:0,39,255:13:0:38	1/1:255,57,0:19:0:52	1/1:155,27,0:9:0:22	1/1:255,90,0:30:0:85	0/1:174,0,248:27:6:99	0/0:0,102,255:34:0:99	.:0,0,0:0:0:3	.:0,6,70:2:0:6	.:0,9,111:3:0:9	1/1:196,42,0:14:0:37	1/1:255,66,0:22:0:61	0/1:113,0,255:43:13:99	0/1:134,0,255:28:3:99	0/0:0,114,255:38:0:99	.:139,21,0:7:0:16	0/0:0,33,244:11:0:32	0/1:109,0,255:31:9:99	.:0,0,0:0:0:3	0/0:0,27,213:9:0:26	1/1:255,72,0:24:0:67	0/1:185,0,255:40:1:99	0/0:0,78,255:26:0:77	1/1:255,63,0:21:0:58	0/0:0,27,226:9:0:26	1/1:255,84,0:28:0:79	0/0:0,27,229:9:0:26	1/1:250,54,0:18:0:49	0/0:0,42,255:14:0:41	.:0,21,165:7:0:20
MdMLO7	MDP0000123907	MDC008041.193	3540	I	0	C	G	999	0	DP=1125;VDB=2.185947e-01;RPB=-3.566606e-01;AF=0.03125;AC1=5;DP4=564,511,21,21;MQ=34;FQ=999;PV4=0.76,1,0.0001,1;ADDSNP=3505,3533,3541	GT:PL:DP:SP:GQ	0/0:0,30,207:10:0:41	.:0,0,0:0:0:11	0/0:0,30,230:10:0:41	.:0,18,164:6:0:29	0/0:0,39,255:13:0:50	0/0:0,39,255:13:0:50	.:0,0,0:0:0:11	0/0:0,27,171:9:0:38	0/0:0,63,255:21:0:74	0/0:0,33,231:11:0:44	0/0:0,48,255:16:0:59	0/0:0,30,158:10:0:41	0/0:0,96,255:32:0:99	0/0:0,69,255:23:0:80	0/0:0,96,255:32:0:99	.:0,0,0:0:0:11	.:0,6,69:2:0:17	.:0,12,140:4:0:23	0/0:0,36,179:12:0:47	0/1:178,0,184:24:2:99	0/0:0,117,255:39:0:99	0/0:0,81,255:27:0:92	0/0:0,108,255:36:0:99	0/0:0,27,178:9:0:38	0/0:0,30,239:10:0:41	0/0:0,93,255:31:0:99	.:0,0,0:0:0:11	0/0:0,24,198:8:0:35	0/0:0,75,255:25:0:86	0/0:0,120,255:40:0:99	0/0:0,75,255:25:0:86	0/1:153,0,154:20:0:99	0/0:0,30,248:10:0:41	0/0:0,78,255:26:0:89	0/0:0,27,229:9:0:38	0/0:0,51,242:17:0:62	0/0:0,45,255:15:0:56	.:0,21,144:7:0:32
MdMLO7	MDP0000123907	MDC008041.193	3541	I	0	C	T	999	0	DP=1134;VDB=4.923602e-01;RPB=1.550491e+00;AF=0.385416666667;G3=0.4803,0.2121,0.3076;HWE=1.73e-05;AC1=54;DP4=352,360,231,174;MQ=34;FQ=999;PV4=0.015,0.044,3.2e-69,1;ADDSNP=3533,3540	GT:PL:DP:SP:GQ	1/1:207,30,0:10:0:25	.:0,0,0:0:0:3	0/0:0,30,231:10:0:29	.:37,0,104:6:4:38	0/0:0,39,255:13:0:38	0/0:0,39,255:13:0:38	.:0,0,0:0:0:3	1/1:171,27,0:9:0:22	0/1:147,0,227:21:0:99	0/0:0,33,235:11:0:32	1/1:255,51,0:17:0:46	1/1:152,27,0:9:0:22	1/1:255,96,0:32:0:91	0/1:151,0,240:22:2:99	0/0:0,96,255:32:0:95	.:0,0,0:0:0:3	.:0,6,72:2:0:6	.:0,12,140:4:0:11	1/1:179,36,0:12:0:31	1/1:255,72,0:24:0:67	0/1:104,0,255:40:19:99	0/1:116,0,255:27:4:99	0/0:0,111,255:37:0:99	1/1:176,27,0:9:0:22	0/0:0,33,246:11:0:32	0/1:109,0,255:31:9:99	.:0,0,0:0:0:3	.:0,18,181:6:0:17	1/1:255,72,0:24:0:67	1/1:255,120,0:40:0:99	0/1:204,0,202:24:0:99	1/1:255,60,0:20:0:55	0/0:0,30,247:10:0:29	1/1:255,78,0:26:0:73	0/0:0,27,229:9:0:26	1/1:243,51,0:17:0:46	0/0:0,45,255:15:0:44	0/0:0,24,172:8:0:23
MdMLO7	MDP0000123907	MDC008041.193	3591	I	0	G	A	999	0	DP=1135;VDB=5.174575e-01;RPB=-3.112070e-01;AF=0.0434782608696;G3=0.9474,0.0354,0.01724;HWE=0.034;AC1=4;DP4=530,530,36,32;MQ=31;FQ=999;PV4=0.71,1,1.5e-10,1;ADDSNP=3593	GT:PL:DP:SP:GQ	0/0:0,30,197:10:0:41	.:0,0,0:0:0:12	0/0:0,60,255:20:0:71	0/0:0,30,209:10:0:41	0/0:0,42,255:14:0:53	0/0:0,45,255:15:0:56	.:0,0,0:0:0:12	0/0:0,42,205:14:0:53	0/0:0,66,255:22:0:77	.:0,21,170:7:0:32	0/0:0,51,255:17:0:62	.:0,18,106:6:0:29	1/1:255,90,0:30:0:73	0/0:0,63,255:21:0:74	0/0:0,75,255:25:0:86	.:0,0,0:0:0:12	.:0,3,25:1:0:15	.:0,9,73:3:0:20	0/0:0,45,210:15:0:56	0/0:0,81,255:27:0:92	0/0:0,99,255:33:0:99	0/0:0,87,255:29:0:98	0/0:0,148,255:49:0:99	0/0:0,24,174:8:0:35	0/0:0,30,219:10:0:41	0/0:0,84,255:28:0:95	.:0,0,0:0:0:12	0/0:0,24,177:8:0:35	0/0:0,63,255:21:0:74	0/1:156,0,236:35:5:99	0/0:0,78,255:26:0:89	0/0:0,66,255:22:0:77	.:0,18,162:6:0:29	0/0:0,57,255:19:0:68	.:0,21,178:7:0:32	0/0:0,54,239:18:0:65	0/0:0,36,255:12:0:47	0/0:0,36,237:12:0:47
MdMLO7	MDP0000123907	MDC008041.193	3593	I	0	G	A	999	0	DP=1123;VDB=2.177299e-02;RPB=5.523078e-01;AF=0.0444444444444;G3=0.9474,0.03533,0.01724;HWE=0.0339;AC1=4;DP4=527,521,36,32;MQ=31;FQ=999;PV4=0.71,0.34,3.5e-10,1;ADDSNP=3591	GT:PL:DP:SP:GQ	0/0:0,30,197:10:0:41	.:0,0,0:0:0:12	0/0:0,63,255:21:0:74	0/0:0,30,209:10:0:41	0/0:0,42,255:14:0:53	0/0:0,42,255:14:0:53	.:0,0,0:0:0:12	0/0:0,39,197:13:0:50	0/0:0,60,255:20:0:71	.:0,21,175:7:0:32	0/0:0,51,255:17:0:62	.:0,21,118:7:0:32	1/1:255,90,0:30:0:73	0/0:0,60,255:20:0:71	0/0:0,78,255:26:0:89	.:0,0,0:0:0:12	.:0,3,25:1:0:15	.:0,9,73:3:0:20	0/0:0,42,209:14:0:53	0/0:0,84,255:28:0:95	0/0:0,99,255:33:0:99	0/0:0,81,255:27:0:92	0/0:0,148,255:49:0:99	.:0,21,157:7:0:32	0/0:0,27,198:9:0:38	0/0:0,81,255:27:0:92	.:0,0,0:0:0:12	0/0:0,24,182:8:0:35	0/0:0,63,255:21:0:74	0/1:157,0,229:34:3:99	0/0:0,75,255:25:0:86	0/0:0,66,255:22:0:77	.:0,18,160:6:0:29	0/0:0,63,255:21:0:74	.:0,21,178:7:0:32	0/0:0,51,243:17:0:62	0/0:0,36,255:12:0:47	0/0:0,36,237:12:0:47
MdMLO7	MDP0000123907	MDC008041.193	3691	I	0	C	T	999	0	DP=1142;VDB=4.878887e-01;RPB=3.257652e-01;AF=0.765957446809;G3=0.1049,0.2543,0.6408;HWE=0.0465;AC1=100;DP4=170,129,443,386;MQ=38;FQ=999;PV4=0.34,0.016,2.9e-55,0.48	GT:PL:DP:SP:GQ	.:98,12,0:4:0:14	.:0,0,0:0:0:4	0/1:146,0,166:14:0:99	.:155,15,0:5:0:17	1/1:223,24,0:8:0:26	.:158,18,0:6:0:20	.:0,0,0:0:0:4	1/1:251,30,0:10:0:32	1/1:255,63,0:21:0:65	0/0:0,36,255:12:0:28	1/1:255,63,0:21:0:65	1/1:255,39,0:13:0:41	1/1:255,105,0:35:0:99	1/1:255,63,0:21:0:65	1/1:255,117,0:39:0:99	.:74,9,0:3:0:12	.:71,6,0:2:0:9	.:0,3,34:1:0:6	1/1:255,51,0:17:0:53	1/1:255,87,0:29:0:89	0/1:243,0,255:51:6:99	0/1:192,0,255:29:0:99	0/1:126,0,255:54:1:99	.:142,15,0:5:0:17	0/0:0,42,255:14:0:34	0/1:255,0,102:23:0:99	.:0,0,0:0:0:4	.:0,21,212:7:0:13	1/1:255,54,0:18:0:56	1/1:255,105,0:35:0:99	1/1:255,60,0:20:0:62	1/1:255,87,0:29:0:89	0/0:0,27,241:9:0:19	1/1:255,57,0:19:0:59	1/1:255,54,0:18:0:56	1/1:255,54,0:18:0:56	1/1:203,24,0:8:0:26	1/1:242,36,0:12:0:38
MdMLO7	MDP0000123907	MDC008041.193	3728	I	0	T	C	999	0	DP=1215;VDB=1.143744e-01;RPB=-1.345980e+00;AF=0.117021276596;G3=0.8737,0.05847,0.0678;HWE=0.000113;AC1=13;DP4=589,518,55,51;MQ=41;FQ=999;PV4=0.84,0.29,0.0016,1	GT:PL:DP:SP:GQ	.:0,21,168:7:0:28	.:0,0,0:0:0:7	0/0:0,42,255:14:0:49	0/0:0,30,255:10:0:37	0/0:0,39,255:13:0:46	0/0:0,36,252:12:0:43	.:0,0,0:0:0:7	1/1:255,54,0:18:0:41	0/1:104,0,243:19:0:97	0/0:0,33,255:11:0:40	1/1:255,57,0:19:0:44	0/0:0,42,255:14:0:49	0/0:0,111,255:37:0:99	0/1:210,0,255:31:3:99	0/0:0,99,255:33:0:99	.:0,21,123:7:0:28	.:0,6,80:2:0:13	.:0,9,60:3:0:16	1/1:255,51,0:17:0:38	0/0:0,105,255:35:0:99	0/0:0,141,255:47:0:99	0/0:0,102,255:34:0:99	0/0:0,160,255:53:0:99	.:10,0,154:7:0:5	0/0:0,36,255:12:0:43	0/0:0,72,255:24:0:79	.:0,0,0:0:0:7	.:0,15,159:5:0:22	0/1:197,0,226:24:2:99	0/0:0,105,255:35:0:99	0/0:0,60,255:20:0:67	0/0:0,87,255:29:0:94	.:0,21,209:7:0:28	0/0:0,69,255:23:0:76	0/0:0,42,255:14:0:49	1/1:255,57,0:19:0:44	0/0:0,39,255:13:0:46	0/0:0,33,255:11:0:40
MdMLO7	MDP0000123907	MDC008041.193	3845	I	0	GGA	GGAGA	999	0	INDEL;IS=21,0.954545;DP=1116;VDB=5.047185e-01;AF=0.163265306122;G3=0.7114,0.1593,0.1293;HWE=0.000528;AC1=26;DP4=430,517,49,87;MQ=33;FQ=999;PV4=0.042,1,1,0.45	GT:PL:DP:SP:GQ	.:131,15,0:6:0:7	.:0,0,0:0:0:4	0/0:0,39,255:13:0:42	.:31,0,28:3:0:28	.:0,21,177:7:0:24	0/0:0,39,230:13:0:42	.:0,0,0:0:0:4	0/0:0,36,247:12:0:39	0/0:0,63,255:21:0:66	0/0:0,39,237:13:0:42	0/0:0,57,255:19:0:60	1/1:255,33,0:11:0:24	0/0:0,111,255:37:0:99	0/0:0,75,255:25:0:78	0/0:0,78,255:26:0:81	.:0,12,95:4:0:15	.:0,12,106:4:0:15	.:0,15,124:5:0:18	0/0:0,42,243:14:0:45	0/1:106,0,240:26:0:99	0/1:25,0,255:36:8:22	0/1:103,0,204:22:5:99	0/0:0,178,255:59:0:99	.:196,18,0:6:0:10	0/0:0,27,200:9:0:30	0/1:80,0,240:21:8:77	.:0,0,0:0:0:4	0/0:0,30,228:10:0:33	0/1:167,0,179:22:2:99	0/0:0,69,255:23:0:72	0/0:0,78,255:26:0:81	0/1:199,0,146:19:0:99	0/0:0,24,178:8:0:27	1/1:255,66,0:22:0:57	0/0:0,30,197:10:0:33	0/0:0,48,255:16:0:51	0/0:0,36,239:12:0:39	0/0:0,27,182:9:0:30
MdMLO7	MDP0000123907	MDC008041.193	3895	I	0	T	TG	81.2	0	INDEL;IS=6,0.545455;DP=1205;VDB=5.099897e-01;AF=0.0108695652174;G3=0.9655,0.01778,0.01667;HWE=0.0327;AC1=3;DP4=522,551,7,4;MQ=22;FQ=81.3;PV4=0.38,1,0.014,0.29;ADDSNP=3896	GT:PL:DP:SP:GQ	.:0,12,62:4:0:26	.:0,0,0:0:0:14	0/0:0,30,149:10:0:44	.:0,6,37:2:0:20	.:0,18,102:6:0:32	0/0:0,45,176:15:0:59	.:0,0,0:0:0:14	0/0:0,27,124:9:0:41	0/0:0,72,215:24:0:86	0/0:0,42,183:14:0:56	0/0:0,45,187:15:0:59	0/1:64,0,35:8:0:49	0/0:0,111,223:37:0:99	0/0:0,78,219:26:0:92	0/0:0,108,231:36:0:99	.:0,9,64:3:0:23	.:0,3,25:1:0:17	.:0,15,109:5:0:29	0/0:0,27,129:9:0:41	0/0:0,72,190:24:0:86	0/0:0,96,228:32:0:99	0/0:0,75,210:25:0:89	0/0:0,154,237:51:0:99	.:0,6,36:2:0:20	.:0,21,127:7:0:35	0/0:0,36,170:12:0:50	.:0,0,0:0:0:14	0/0:0,27,126:9:0:41	0/0:0,54,189:18:0:68	0/0:0,75,209:25:0:89	0/0:0,66,218:22:0:80	0/0:0,63,200:21:0:77	0/0:0,24,133:8:0:38	0/0:0,33,140:11:0:47	0/0:0,42,180:14:0:56	0/0:0,51,188:17:0:65	0/0:0,24,126:8:0:38	0/0:0,24,116:8:0:38
MdMLO7	MDP0000123907	MDC008041.193	3896	I	0	T	G	999	0	DP=1211;VDB=5.052385e-01;RPB=5.953022e-01;AF=0.422222222222;G3=0.399,0.2831,0.3179;HWE=0.00137;AC1=59;DP4=374,380,188,228;MQ=22;FQ=999;PV4=0.16,6.7e-07,0.24,1;ADDSNP=3895	GT:PL:DP:SP:GQ	.:102,18,0:6:0:14	.:0,0,0:0:0:3	0/1:26,0,118:14:11:28	.:44,0,6:4:0:10	.:57,0,23:6:0:27	0/0:0,48,185:16:0:46	.:0,0,0:0:0:3	1/1:125,30,0:10:0:26	0/1:122,0,131:25:6:99	0/0:0,42,183:14:0:40	1/1:192,48,0:16:0:44	.:76,12,0:4:0:9	1/1:227,120,0:40:0:99	0/1:132,0,123:27:0:99	0/1:113,0,165:35:3:99	.:0,9,64:3:0:8	.:0,3,25:1:0:3	.:0,15,109:5:0:13	1/1:146,36,0:12:0:32	1/1:207,90,0:30:0:86	0/1:57,0,176:44:0:59	0/1:87,0,156:27:0:89	0/0:0,157,237:52:0:99	.:54,9,0:3:0:6	.:0,21,127:7:0:19	0/1:37,0,131:15:2:39	.:0,0,0:0:0:3	0/0:0,27,126:9:0:25	1/1:207,63,0:21:0:59	0/1:98,0,141:27:4:99	0/1:121,0,138:25:2:99	1/1:205,66,0:22:0:62	0/0:0,24,133:8:0:22	1/1:200,60,0:20:0:56	0/0:0,42,180:14:0:40	1/1:192,54,0:18:0:50	1/1:135,27,0:9:0:23	1/1:116,24,0:8:0:20
MdMLO7	MDP0000123907	MDC008041.193	3896	I	0	TAAAAAAA	TAAAAAAAA	58.6	0	INDEL;IS=4,0.333333;DP=1211;VDB=4.755387e-01;AF=0.0326086956522;G3=0.9656,0.01717,0.01719;HWE=0.0145;AC1=3;DP4=517,553,10,8;MQ=22;FQ=58.7;PV4=0.64,1,0.086,1;ADDSNP=3895	GT:PL:DP:SP:GQ	.:0,15,59:5:0:28	.:0,0,0:0:0:13	0/0:0,33,99:11:0:46	.:0,12,51:4:0:25	.:0,18,65:6:0:31	0/0:0,45,114:15:0:58	.:0,0,0:0:0:13	0/0:0,30,95:10:0:43	0/0:0,63,131:21:0:76	0/0:0,39,102:13:0:52	0/0:0,45,114:15:0:58	0/1:55,0,18:12:0:36	0/0:0,111,137:37:0:99	0/0:0,72,131:24:0:85	0/0:0,102,142:34:0:99	.:0,9,39:3:0:22	.:0,3,14:1:0:16	.:0,6,28:2:0:19	0/0:0,27,90:9:0:40	0/0:0,90,142:30:0:99	0/0:0,99,141:33:0:99	0/0:0,66,127:22:0:79	0/0:0,138,148:46:0:99	.:0,6,25:2:0:19	.:0,18,69:6:0:31	0/0:0,42,114:14:0:55	.:0,0,0:0:0:13	0/0:0,27,90:9:0:40	0/0:0,60,126:20:0:73	0/0:0,75,130:25:0:88	0/0:0,54,119:18:0:67	0/0:0,66,133:22:0:79	0/0:0,24,84:8:0:37	0/0:0,45,117:15:0:58	0/0:0,39,110:13:0:52	0/0:0,54,114:18:0:67	0/0:0,24,74:8:0:37	0/0:0,24,72:8:0:37
MdMLO7	MDP0000123907	MDC008041.193	3962	E	0	A	G	999	0	DP=1207;VDB=3.396562e-01;RPB=-1.813383e-01;AF=0.12;G3=0.8099,0.1054,0.08477;HWE=0.000543;AC1=17;DP4=609,453,75,63;MQ=18;FQ=999;PV4=0.52,1,0.12,1;ADDSNP=3978	GT:PL:DP:SP:GQ	0/0:0,27,106:9:0:32	.:0,0,0:0:0:6	0/0:0,54,155:18:0:59	0/0:0,30,91:10:0:35	0/0:0,39,133:13:0:44	0/0:0,42,129:14:0:47	.:0,0,0:0:0:6	1/1:124,42,0:14:0:31	0/1:76,0,90:28:4:71	0/0:0,36,123:12:0:41	1/1:120,33,0:11:0:22	0/0:0,48,125:16:0:53	0/0:0,81,175:27:0:86	0/1:98,0,86:34:11:92	0/0:0,90,178:30:0:95	.:0,12,55:4:0:17	.:0,12,63:4:0:17	0/0:0,27,105:9:0:32	.:94,21,0:7:0:10	0/1:102,0,87:28:1:94	0/0:0,135,172:45:0:99	0/0:0,78,179:26:0:83	0/0:0,163,178:54:0:99	0/0:0,36,128:12:0:41	.:0,18,91:6:0:23	0/0:0,72,150:24:0:77	.:0,0,0:0:0:6	0/0:0,39,135:13:0:44	0/1:95,0,97:34:0:90	0/0:0,96,171:32:0:99	0/0:0,27,105:9:0:32	0/1:49,0,103:22:0:44	0/0:0,30,121:10:0:35	0/0:0,60,147:20:0:65	0/0:0,48,149:16:0:53	1/1:146,45,0:15:0:34	0/0:0,27,112:9:0:32	0/0:0,36,107:12:0:41
MdMLO7	MDP0000123907	MDC008041.193	3978	E	0	T	G	999	0	DP=1184;VDB=5.002297e-01;RPB=-3.339583e-02;AF=0.107843137255;G3=0.8953,0.03682,0.06793;HWE=2.07e-05;AC1=11;DP4=633,445,53,40;MQ=17;FQ=999;PV4=0.74,0.024,1.1e-05,1;ADDSNP=3962	GT:PL:DP:SP:GQ	0/0:0,24,99:8:0:31	.:0,0,0:0:0:8	0/0:0,57,144:19:0:64	0/0:0,33,91:11:0:40	0/0:0,39,132:13:0:46	0/0:0,48,122:16:0:55	.:0,0,0:0:0:8	1/1:122,45,0:15:0:32	0/1:6,0,92:27:0:4	0/0:0,30,111:10:0:37	1/1:110,30,0:10:0:17	0/0:0,45,119:15:0:52	0/0:0,90,152:30:0:97	0/1:89,0,84:33:11:82	0/0:0,99,165:33:0:99	.:0,15,71:5:0:22	.:0,15,71:5:0:22	0/0:0,27,98:9:0:34	1/1:84,27,0:9:0:14	0/0:0,72,162:24:0:79	0/0:0,135,162:45:0:99	0/0:0,60,155:20:0:67	0/0:0,148,165:49:0:99	0/0:0,36,128:12:0:43	0/0:0,27,109:9:0:34	0/0:0,75,142:25:0:82	.:0,0,0:0:0:8	0/0:0,30,92:10:0:37	0/1:86,0,69:30:0:77	0/0:0,93,167:31:0:99	0/0:0,27,87:9:0:34	0/0:0,72,148:24:0:79	0/0:0,27,114:9:0:34	0/0:0,51,134:17:0:58	0/0:0,45,132:15:0:52	1/1:115,51,0:17:0:38	0/0:0,27,94:9:0:34	0/0:0,42,97:14:0:49
MdMLO7	MDP0000123907	MDC008041.193	4048	I	0	A	AGA	33.4	0	INDEL;IS=2,0.153846;DP=1077;VDB=9.443707e-02;AF=0.0645161290323;G3=0.8274,0.05029,0.1223;HWE=0.00101;AC1=14;DP4=335,315,88,81;MQ=13;FQ=33.8;PV4=0.93,1,1.6e-168,0.035;ADDSNP=4074	GT:PL:DP:SP:GQ	.:0,0,0:0:0:7	.:0,0,0:0:0:7	0/1:28,0,36:15:0:22	.:0,9,29:3:0:16	.:9,0,17:7:0:4	0/0:0,48,105:16:0:54	.:0,0,0:0:0:7	.:20,20,20:6:0:7	0/0:0,30,53:19:0:36	0/0:0,36,104:12:0:42	.:16,16,16:7:0:7	.:20,10,4:4:0:4	0/0:0,93,116:31:0:99	0/0:0,27,47:19:0:33	0/1:15,0,43:17:5:9	.:0,15,49:5:0:22	.:0,9,38:3:0:16	.:0,18,67:6:0:24	.:20,20,20:10:0:7	.:15,12,6:13:0:4	0/0:0,75,113:27:0:81	.:0,21,75:7:0:27	0/0:0,102,110:34:0:99	.:24,6,0:2:0:6	.:0,15,59:5:0:22	0/0:0,52,109:23:0:58	.:0,0,0:0:0:7	0/0:0,27,88:9:0:33	.:13,11,8:11:0:5	0/0:0,45,105:15:0:51	0/0:0,54,113:18:0:60	.:19,21,18:18:0:9	.:0,18,66:6:0:24	.:29,17,11:4:0:5	.:0,18,67:6:0:24	.:23,23,20:15:0:7	.:23,12,0:4:0:3	1/1:46,27,0:9:0:14
MdMLO7	MDP0000123907	MDC008041.193	4074	I	0	T	A	999	0	DP=1154;VDB=1.544466e-01;RPB=-3.672694e-02;AF=0.166666666667;G3=0.8077,0.09995,0.09233;HWE=0.000218;AC1=18;DP4=491,504,77,67;MQ=14;FQ=999;PV4=0.37,0.36,2.2e-52,1;ADDSNP=4048	GT:PL:DP:SP:GQ	0/0:0,27,91:9:0:32	.:0,0,0:0:0:6	0/0:0,63,114:21:0:68	.:0,15,55:5:0:20	0/0:0,39,103:13:0:44	0/0:0,57,120:19:0:62	.:0,0,0:0:0:6	1/1:74,39,0:13:0:28	0/1:19,0,55:24:4:14	0/0:0,42,110:14:0:47	1/1:91,45,0:15:0:34	0/0:0,39,103:13:0:44	0/0:0,108,129:36:0:99	0/1:42,0,58:28:0:37	0/0:0,54,110:18:0:59	.:0,18,62:6:0:23	.:0,12,47:4:0:17	0/0:0,39,106:13:0:44	1/1:47,30,0:10:0:19	0/1:42,0,40:26:4:37	0/0:0,117,126:39:0:99	0/0:0,48,118:16:0:53	0/0:0,123,119:41:0:99	0/0:0,24,82:8:0:29	.:0,18,71:6:0:23	0/0:0,75,131:25:0:80	.:0,0,0:0:0:6	.:0,15,62:5:0:20	0/1:51,0,18:18:2:29	0/0:0,66,121:22:0:71	0/0:0,72,117:24:0:77	0/1:37,0,45:28:0:32	0/0:0,30,101:10:0:35	0/0:0,48,115:16:0:53	0/0:0,27,84:9:0:32	1/1:81,48,0:16:0:37	.:0,15,60:5:0:20	.:0,18,57:6:0:23
MdMLO7	MDP0000123907	MDC008041.193	4161	E	0	G	A	70.8	0	DP=1300;VDB=9.706143e-02;RPB=-1.107766e+00;AF=0.00980392156863;AC1=1;DP4=644,640,7,6;MQ=18;FQ=70.9;PV4=1,0.17,1,1	GT:PL:DP:SP:GQ	0/0:0,45,144:15:0:63	.:0,0,0:0:0:18	0/0:0,69,174:23:0:87	0/0:0,45,149:15:0:63	0/0:0,51,164:17:0:69	0/0:0,51,152:17:0:69	.:0,0,0:0:0:18	0/0:0,42,136:14:0:60	0/0:0,102,171:34:0:99	0/0:0,39,140:13:0:57	0/0:0,60,169:20:0:78	0/0:0,51,163:17:0:69	0/0:0,105,193:35:0:99	0/0:0,96,182:32:0:99	0/0:0,114,173:38:0:99	0/0:0,30,124:10:0:48	.:0,18,64:6:0:36	0/0:0,36,140:12:0:54	0/0:0,45,163:15:0:63	0/0:0,81,194:27:0:99	0/0:0,141,185:47:0:99	0/0:0,63,164:21:0:81	0/0:0,172,194:57:0:99	.:0,18,80:6:0:36	0/0:0,33,124:11:0:51	0/0:0,81,182:27:0:99	.:0,0,0:0:0:18	0/0:0,27,118:9:0:45	0/0:0,78,179:26:0:96	0/0:0,87,174:29:0:99	0/0:0,54,170:18:0:72	0/0:0,78,187:26:0:96	.:0,21,89:7:0:39	0/0:0,57,159:19:0:75	0/0:0,48,140:16:0:66	0/0:0,36,155:12:0:54	0/0:0,24,102:8:0:42	0/0:0,39,155:13:0:57
MdMLO7	MDP0000123907	MDC008041.193	4216	I	0	C	A	52.8	0	DP=1270;VDB=7.049978e-02;RPB=1.375294e+00;AF=0.00943396226415;AC1=1;DP4=651,604,7,3;MQ=25;FQ=52.8;PV4=0.35,1,0.0075,1	GT:PL:DP:SP:GQ	0/0:0,36,174:12:0:54	.:0,0,0:0:0:18	0/0:0,63,204:21:0:81	0/0:0,48,218:16:0:66	0/0:0,63,240:21:0:81	0/0:0,69,255:23:0:87	.:0,0,0:0:0:18	0/0:0,27,164:9:0:45	0/0:0,66,242:22:0:84	0/0:0,54,237:18:0:72	0/0:0,39,195:13:0:57	0/0:0,54,209:18:0:72	0/0:0,105,255:35:0:99	0/0:0,90,248:30:0:99	0/0:0,63,234:21:0:81	0/0:0,24,147:8:0:42	.:0,6,44:2:0:24	0/0:0,36,183:12:0:54	0/0:0,66,238:22:0:84	0/0:0,72,249:24:0:90	0/0:0,102,255:34:0:99	0/0:0,81,255:27:0:99	0/0:0,169,255:56:0:99	0/0:0,30,178:10:0:48	0/0:0,36,197:12:0:54	0/1:87,0,204:30:6:69	.:0,0,0:0:0:18	0/0:0,27,165:9:0:45	0/0:0,90,255:30:0:99	0/0:0,66,249:22:0:84	0/0:0,51,210:17:0:69	0/0:0,75,254:25:0:93	.:0,18,134:6:0:36	0/0:0,51,227:17:0:69	0/0:0,33,178:11:0:51	0/0:0,51,218:17:0:69	0/0:0,36,198:12:0:54	0/0:0,48,211:16:0:66
MdMLO7	MDP0000123907	MDC008041.193	4342	E	0	G	A	999	0	DP=1308;VDB=4.172619e-01;RPB=-4.049878e-01;AF=0.127450980392;G3=0.8365,0.07824,0.08529;HWE=8.42e-05;AC1=16;DP4=580,578,68,75;MQ=11;FQ=999;PV4=0.6,1,1,1	GT:PL:DP:SP:GQ	0/0:0,33,74:11:0:38	.:0,0,0:0:0:6	0/0:0,90,99:30:0:95	0/0:0,36,64:12:0:41	0/0:0,60,94:20:0:65	0/0:0,51,79:17:0:56	.:0,0,0:0:0:6	1/1:80,39,0:13:0:28	0/1:56,0,17:27:13:28	0/0:0,33,87:11:0:38	1/1:79,33,0:11:0:22	0/0:0,57,89:19:0:62	0/0:0,93,103:31:0:98	0/1:30,0,24:18:0:24	0/0:0,105,110:35:0:99	.:0,12,45:4:0:17	0/0:0,30,58:10:0:35	0/0:0,36,79:12:0:41	1/1:91,48,0:16:0:37	0/1:11,0,57:33:1:7	0/0:0,141,108:47:0:99	0/0:0,78,96:26:0:83	0/0:0,196,93:65:0:99	.:0,12,38:4:0:17	.:0,21,56:7:0:26	0/0:0,4,53:29:0:10	.:0,0,0:0:0:6	0/0:0,30,73:10:0:35	0/1:30,0,31:15:0:25	0/0:0,99,97:33:0:99	0/0:0,63,88:21:0:68	0/0:0,7,60:29:20:13	.:0,18,59:6:0:23	0/0:0,81,115:27:0:86	.:0,21,57:7:0:26	1/1:78,48,0:16:0:37	0/0:0,42,78:14:0:47	0/0:0,45,80:15:0:50
MdMLO7	MDP0000123907	MDC008041.193	4583	I	0	A	C	94.8	0	DP=1146;VDB=1.117164e-01;RPB=-1.700447e+00;AF=0.00943396226415;AC1=1;DP4=522,605,8,8;MQ=27;FQ=94.9;PV4=0.81,0.42,0.021,1	GT:PL:DP:SP:GQ	0/0:0,63,251:21:0:81	.:0,0,0:0:0:18	0/0:0,108,255:36:0:99	0/0:0,57,240:19:0:75	0/0:0,42,185:14:0:60	0/0:0,69,255:23:0:87	.:0,0,0:0:0:18	0/0:0,27,162:9:0:45	0/0:0,63,251:21:0:81	0/0:0,39,224:13:0:57	0/0:0,30,182:10:0:48	0/0:0,36,202:12:0:54	0/0:0,78,255:26:0:96	0/0:0,48,201:16:0:66	0/0:0,75,255:25:0:93	.:0,18,134:6:0:36	0/0:0,30,182:10:0:48	.:0,15,106:5:0:33	.:0,18,137:6:0:36	0/0:0,54,255:18:0:72	0/0:0,102,255:34:0:99	0/0:0,60,255:20:0:78	0/0:0,114,255:38:0:99	0/0:0,30,166:10:0:48	0/0:0,39,210:13:0:57	0/0:0,81,255:27:0:99	.:0,0,0:0:0:18	0/0:0,33,229:11:0:51	0/0:0,81,255:27:0:99	0/0:0,84,255:28:0:99	0/0:0,69,253:23:0:87	0/0:0,75,255:25:0:93	0/0:0,24,144:8:0:42	0/0:0,81,251:27:0:99	0/0:0,30,116:10:0:48	0/0:0,54,255:18:0:72	0/0:0,45,240:15:0:63	0/0:0,39,214:13:0:57
MdMLO7	MDP0000123907	MDC008041.193	4718	I	0	C	T	999	0	DP=932;VDB=3.689978e-01;RPB=-5.294790e-01;AF=0.2;G3=0.6935,0.2073,0.09914;HWE=0.0132;AC1=26;DP4=345,387,79,113;MQ=35;FQ=999;PV4=0.14,0.0096,1,1;ADDSNP=4742	GT:PL:DP:SP:GQ	0/0:0,48,255:16:0:51	.:0,0,0:0:0:4	0/0:0,78,255:26:0:81	0/0:0,45,255:15:0:48	0/0:0,69,255:23:0:72	0/0:0,63,255:21:0:66	.:0,0,0:0:0:4	0/0:0,33,199:11:0:36	0/0:0,60,255:20:0:63	0/0:0,39,193:13:0:42	0/0:0,57,255:19:0:60	0/0:0,24,198:8:0:27	0/0:0,63,255:21:0:66	0/1:217,0,103:18:0:99	0/0:0,45,255:15:0:48	.:160,15,0:5:0:7	.:0,21,151:7:0:24	.:0,9,78:3:0:12	.:0,21,154:7:0:24	0/0:0,54,255:18:0:57	0/0:0,60,255:20:0:63	0/0:0,69,255:23:0:72	0/1:174,0,255:31:1:99	.:0,15,108:5:0:18	.:0,15,97:5:0:18	0/1:139,0,206:19:2:99	.:0,0,0:0:0:4	.:0,21,194:7:0:24	0/0:0,57,255:19:0:60	0/1:161,0,136:13:0:99	0/1:152,0,121:13:0:99	0/0:0,51,255:17:0:54	.:0,18,152:6:0:21	0/0:0,54,255:18:0:57	.:145,21,0:7:0:12	0/0:0,36,224:12:0:39	.:0,21,157:7:0:24	0/0:0,33,204:11:0:36
MdMLO7	MDP0000123907	MDC008041.193	4742	I	0	A	G	168	0	DP=898;VDB=3.967430e-02;RPB=6.257164e-01;AF=0.0106382978723;AC1=1;DP4=409,474,4,6;MQ=41;FQ=168;PV4=0.76,0.44,0.25,1;ADDSNP=4718	GT:PL:DP:SP:GQ	0/0:0,42,255:14:0:60	.:0,0,0:0:0:18	0/0:0,81,255:27:0:99	0/0:0,45,255:15:0:63	0/0:0,69,255:23:0:87	0/0:0,66,255:22:0:84	.:0,0,0:0:0:18	.:0,15,140:5:0:33	0/0:0,66,255:22:0:84	0/0:0,27,214:9:0:45	0/0:0,45,255:15:0:63	0/0:0,30,235:10:0:48	0/0:0,69,255:23:0:87	0/0:0,45,255:15:0:63	0/0:0,63,255:21:0:81	.:0,18,197:6:0:36	.:0,18,162:6:0:36	.:0,15,146:5:0:33	.:0,21,160:7:0:39	0/0:0,48,255:16:0:66	0/0:0,57,255:19:0:75	0/0:0,63,255:21:0:81	0/0:0,105,255:35:0:99	.:0,21,197:7:0:39	0/0:0,24,214:8:0:42	0/0:0,51,255:17:0:69	.:0,0,0:0:0:18	0/0:0,24,216:8:0:42	0/0:0,63,255:21:0:81	0/0:0,42,255:14:0:60	0/0:0,42,255:14:0:60	0/0:0,48,255:16:0:66	.:0,18,179:6:0:36	0/0:0,54,255:18:0:72	0/0:0,24,216:8:0:42	.:0,18,170:6:0:36	0/0:0,24,181:8:0:42	0/0:0,33,247:11:0:51
MdMLO7	MDP0000123907	MDC008041.193	4797	I	0	A	T	127	0	DP=889;VDB=1.020335e-01;RPB=-8.547593e-01;AF=0.0106382978723;AC1=1;DP4=409,467,2,6;MQ=48;FQ=127;PV4=0.3,0.0087,0.086,0.23;ADDSNP=4814,4824	GT:PL:DP:SP:GQ	0/0:0,42,255:14:0:60	.:0,0,0:0:0:18	0/0:0,69,255:23:0:87	0/0:0,63,255:21:0:81	0/0:0,57,255:19:0:75	0/0:0,84,255:28:0:99	.:0,0,0:0:0:18	.:0,18,151:6:0:36	0/0:0,72,255:24:0:90	0/0:0,39,255:13:0:57	0/0:0,33,255:11:0:51	0/0:0,39,255:13:0:57	0/0:0,69,255:23:0:87	0/0:0,42,255:14:0:60	0/0:0,63,255:21:0:81	.:0,15,160:5:0:33	.:0,15,152:5:0:33	.:0,18,165:6:0:36	0/0:0,27,229:9:0:45	0/0:0,51,255:17:0:69	0/0:0,60,255:20:0:78	0/0:0,63,255:21:0:81	0/0:0,93,255:31:0:99	.:0,21,182:7:0:39	0/0:0,33,255:11:0:51	0/0:0,54,255:18:0:72	.:0,0,0:0:0:18	0/0:0,24,219:8:0:42	0/0:0,57,255:19:0:75	0/0:0,66,255:22:0:84	0/0:0,33,255:11:0:51	0/0:0,42,255:14:0:60	0/0:0,30,253:10:0:48	0/0:0,51,255:17:0:69	0/0:0,27,251:9:0:45	0/0:0,39,255:13:0:57	.:0,15,157:5:0:33	0/0:0,27,224:9:0:45
MdMLO7	MDP0000123907	MDC008041.193	4814	I	0	T	C	999	0	DP=936;VDB=5.093495e-01;RPB=2.603420e-01;AF=0.25;G3=0.6599,0.1531,0.187;HWE=9.41e-06;AC1=34;DP4=347,376,92,114;MQ=49;FQ=999;PV4=0.43,0.16,8.3e-07,1;ADDSNP=4824,4797	GT:PL:DP:SP:GQ	1/1:255,42,0:14:0:34	.:0,0,0:0:0:3	0/0:0,75,255:25:0:77	0/1:134,0,228:17:2:99	0/0:0,45,255:15:0:47	0/0:0,84,255:28:0:86	.:0,0,0:0:0:3	0/0:0,24,194:8:0:26	0/0:0,69,255:23:0:71	0/0:0,45,255:15:0:47	.:0,21,188:7:0:23	1/1:255,45,0:15:0:37	0/0:0,78,255:26:0:80	0/1:93,0,181:11:0:91	0/0:0,81,255:27:0:83	.:0,18,186:6:0:20	.:0,15,150:5:0:17	.:0,18,169:6:0:20	0/0:0,30,234:10:0:32	1/1:255,42,0:14:0:34	0/1:115,0,255:23:8:99	0/1:192,0,215:21:7:99	0/0:0,99,255:33:0:99	0/1:165,0,11:9:0:19	0/0:0,33,255:11:0:35	0/0:0,48,255:16:0:50	.:0,0,0:0:0:3	0/0:0,24,223:8:0:26	1/1:255,54,0:18:0:46	0/0:0,69,255:23:0:71	0/0:0,33,255:11:0:35	1/1:255,42,0:14:0:34	0/0:0,33,255:11:0:35	1/1:255,63,0:21:0:55	0/0:0,27,241:9:0:29	0/1:169,0,177:15:5:99	.:0,9,97:3:0:11	0/0:0,27,237:9:0:29
MdMLO7	MDP0000123907	MDC008041.193	4824	I	0	A	G	98.8	0	DP=989;VDB=1.148524e-01;RPB=-8.964101e-01;AF=0.00980392156863;AC1=1;DP4=462,517,1,6;MQ=50;FQ=98.9;PV4=0.13,0.15,3.1e-07,1;ADDSNP=4814,4797,4851,4853	GT:PL:DP:SP:GQ	0/0:0,51,255:17:0:69	.:0,0,0:0:0:18	0/0:0,81,255:27:0:99	0/0:0,57,255:19:0:75	0/0:0,45,255:15:0:63	0/0:0,75,255:25:0:93	.:0,0,0:0:0:18	0/0:0,27,221:9:0:45	0/0:0,63,255:21:0:81	0/0:0,54,255:18:0:72	0/0:0,24,209:8:0:42	0/0:0,42,255:14:0:60	0/0:0,81,255:27:0:99	0/0:0,39,255:13:0:57	0/0:0,90,255:30:0:99	.:0,15,153:5:0:33	.:0,15,145:5:0:33	.:0,9,101:3:0:27	0/0:0,27,210:9:0:45	0/0:0,36,255:12:0:54	0/0:0,84,255:28:0:99	0/0:0,81,255:27:0:99	0/0:0,93,255:31:0:99	.:0,21,203:7:0:39	0/0:0,33,255:11:0:51	0/0:0,54,255:18:0:72	.:0,0,0:0:0:18	0/0:0,24,231:8:0:42	0/0:0,63,255:21:0:81	0/0:0,75,255:25:0:93	0/0:0,36,255:12:0:54	0/0:0,51,255:17:0:69	0/0:0,36,255:12:0:54	0/0:0,63,255:21:0:81	0/0:0,27,242:9:0:45	0/0:0,54,255:18:0:72	.:0,12,128:4:0:30	0/0:0,27,248:9:0:45
MdMLO7	MDP0000123907	MDC008041.193	4851	I	0	ACT	ACTCT	999	0	INDEL;IS=16,0.640000;DP=1075;VDB=3.918132e-01;AF=0.0204081632653;AC1=2;DP4=470,554,12,14;MQ=47;FQ=999;PV4=1,1,0.39,1;ADDSNP=4871,4824,4853	GT:PL:DP:SP:GQ	0/0:0,57,255:19:0:72	.:0,0,0:0:0:15	0/0:0,66,255:22:0:81	0/0:0,54,255:18:0:69	0/0:0,48,255:16:0:63	0/0:0,63,255:21:0:78	.:0,0,0:0:0:15	0/0:0,33,255:11:0:48	0/0:0,45,255:15:0:60	0/0:0,45,255:15:0:60	0/0:0,33,255:11:0:48	0/0:0,54,255:18:0:69	0/0:0,87,255:29:0:99	0/0:0,45,255:15:0:60	0/0:0,75,255:25:0:90	.:0,15,219:5:0:30	.:0,12,143:4:0:27	.:0,18,212:6:0:33	0/0:0,33,255:11:0:48	0/0:0,48,255:16:0:63	0/0:0,96,255:32:0:99	0/0:0,90,255:30:0:99	0/0:0,123,255:41:0:99	0/0:0,27,255:9:0:42	0/0:0,33,255:11:0:48	0/0:0,63,255:21:0:78	.:0,0,0:0:0:15	0/0:0,27,255:9:0:42	0/0:0,60,255:20:0:75	0/1:255,0,255:23:2:99	0/0:0,54,255:18:0:69	0/0:0,39,255:13:0:54	0/0:0,27,255:9:0:42	0/0:0,72,255:24:0:87	.:0,21,255:7:0:36	0/0:0,51,255:17:0:66	.:0,12,186:4:0:27	0/0:0,30,255:10:0:45
MdMLO7	MDP0000123907	MDC008041.193	4853	I	0	T	G	168	0	DP=1085;VDB=1.225769e-01;RPB=-8.906786e-01;AF=0.0204081632653;G3=0.9831,8.18e-07,0.01695;HWE=0.00229;AC1=2;DP4=480,564,3,5;MQ=47;FQ=168;PV4=0.73,1,0.36,1;ADDSNP=4871,4824,4851	GT:PL:DP:SP:GQ	0/0:0,60,255:20:0:76	.:0,0,0:0:0:16	0/0:0,63,255:21:0:79	0/0:0,51,255:17:0:67	0/0:0,51,255:17:0:67	0/0:0,69,255:23:0:85	.:0,0,0:0:0:16	0/0:0,33,255:11:0:49	0/0:0,42,255:14:0:58	0/0:0,48,255:16:0:64	0/0:0,33,231:11:0:49	0/0:0,54,255:18:0:70	0/0:0,90,255:30:0:99	0/0:0,48,255:16:0:64	0/0:0,75,255:25:0:91	.:0,15,157:5:0:31	.:0,15,137:5:0:31	.:0,18,153:6:0:34	0/0:0,33,234:11:0:49	0/0:0,51,255:17:0:67	0/0:0,96,255:32:0:99	0/0:0,87,255:29:0:99	0/0:0,132,255:44:0:99	0/0:0,27,230:9:0:43	0/0:0,33,255:11:0:49	0/0:0,66,255:22:0:82	.:0,0,0:0:0:16	0/0:0,27,217:9:0:43	0/0:0,63,255:21:0:79	0/0:0,45,255:15:0:61	0/0:0,54,255:18:0:70	0/0:0,45,255:15:0:61	0/0:0,30,253:10:0:46	0/0:0,72,255:24:0:88	.:0,21,193:7:0:37	0/0:0,51,255:17:0:67	.:0,12,130:4:0:28	0/0:0,27,222:9:0:43
MdMLO7	MDP0000123907	MDC008041.193	4871	I	0	G	A	152	0	DP=1104;VDB=1.424387e-01;RPB=7.518550e-01;AF=0.01;AC1=1;DP4=514,574,2,9;MQ=44;FQ=152;PV4=0.069,1,0.23,1;ADDSNP=4905,4851,4853	GT:PL:DP:SP:GQ	0/0:0,63,255:21:0:81	.:0,0,0:0:0:18	0/0:0,84,255:28:0:99	0/0:0,51,255:17:0:69	0/0:0,48,255:16:0:66	0/0:0,63,255:21:0:81	.:0,0,0:0:0:18	0/0:0,33,250:11:0:51	0/0:0,45,255:15:0:63	0/0:0,45,255:15:0:63	0/0:0,48,255:16:0:66	0/0:0,54,255:18:0:72	0/0:0,90,255:30:0:99	0/0:0,51,255:17:0:69	0/0:0,75,255:25:0:93	.:0,18,180:6:0:36	.:0,18,146:6:0:36	.:0,21,178:7:0:39	0/0:0,27,223:9:0:45	0/0:0,57,255:19:0:75	0/0:0,96,255:32:0:99	0/0:0,93,255:31:0:99	0/0:0,135,255:45:0:99	0/0:0,27,221:9:0:45	0/0:0,39,255:13:0:57	0/0:0,75,255:25:0:93	.:0,0,0:0:0:18	.:0,21,175:7:0:39	0/0:0,66,255:22:0:84	0/0:0,81,255:27:0:99	0/0:0,63,255:21:0:81	0/0:0,33,249:11:0:51	0/0:0,27,242:9:0:45	0/0:0,72,255:24:0:90	.:0,18,180:6:0:36	0/0:0,51,255:17:0:69	.:0,18,157:6:0:36	0/0:0,24,198:8:0:42
MdMLO7	MDP0000123907	MDC008041.193	4905	I	0	C	A	999	0	DP=1018;VDB=2.132260e-01;RPB=-1.757161e+00;AF=0.078431372549;AC1=8;DP4=449,507,22,34;MQ=38;FQ=999;PV4=0.27,1,0.00043,1;ADDSNP=4871	GT:PL:DP:SP:GQ	0/0:0,66,252:22:0:74	.:0,0,0:0:0:9	0/0:0,72,255:24:0:80	0/0:0,36,221:12:0:44	0/0:0,48,255:16:0:56	0/0:0,54,255:18:0:62	.:0,0,0:0:0:9	0/0:0,27,197:9:0:35	0/0:0,51,255:17:0:59	0/0:0,45,255:15:0:53	0/0:0,51,247:17:0:59	0/0:0,39,255:13:0:47	0/0:0,75,255:25:0:83	0/1:130,0,178:17:0:99	0/0:0,60,255:20:0:68	.:0,9,92:3:0:17	.:0,15,112:5:0:23	.:0,18,138:6:0:26	0/0:0,24,196:8:0:32	0/1:171,0,108:16:0:99	0/0:0,96,255:32:0:99	0/0:0,90,255:30:0:98	0/0:0,126,255:42:0:99	0/0:0,30,220:10:0:38	0/0:0,36,240:12:0:44	0/0:0,69,255:23:0:77	.:0,3,25:1:0:12	0/0:0,24,189:8:0:32	0/1:168,0,130:18:0:99	0/0:0,66,255:22:0:74	0/0:0,78,255:26:0:86	0/1:105,0,125:12:2:97	.:0,15,148:5:0:23	0/0:0,63,255:21:0:71	.:0,18,162:6:0:26	0/1:98,0,99:10:0:90	0/0:0,24,194:8:0:32	0/0:0,42,244:14:0:50
MdMLO7	MDP0000123907	MDC008041.193	4954	E	0	C	T	999	0	DP=895;VDB=4.144960e-01;RPB=3.767817e+00;AF=0.633333333333;AC1=82;DP4=203,156,248,255;MQ=27;FQ=999;PV4=0.038,0.18,6.4e-17,1	GT:PL:DP:SP:GQ	1/1:145,30,0:10:0:29	.:0,0,0:0:0:3	0/1:108,0,171:23:10:99	0/1:71,0,109:13:0:76	0/1:112,0,69:17:5:70	0/0:0,57,236:19:0:52	.:0,0,0:0:0:3	.:103,18,0:6:0:17	0/1:111,0,194:24:0:99	0/0:0,36,210:12:0:31	1/1:155,33,0:11:0:32	1/1:160,27,0:9:0:26	1/1:207,60,0:20:0:59	1/1:199,45,0:15:0:44	0/1:122,0,110:27:2:99	.:111,18,0:6:0:17	.:0,18,135:6:0:13	.:0,18,146:6:0:13	.:107,18,0:6:0:17	1/1:210,45,0:15:0:44	0/1:31,0,125:25:23:36	0/1:105,0,179:26:2:99	0/1:97,0,241:33:1:99	.:88,12,0:4:0:12	0/0:0,30,214:10:0:25	0/1:155,0,29:19:0:30	.:0,3,25:1:0:4	.:0,18,140:6:0:13	1/1:170,33,0:11:0:32	1/1:233,75,0:25:0:74	0/1:117,0,251:28:1:99	1/1:143,30,0:10:0:29	0/0:0,33,207:11:0:28	1/1:174,42,0:14:0:41	.:133,21,0:7:0:20	1/1:136,27,0:9:0:26	.:94,18,0:6:0:17	1/1:152,27,0:9:0:26
MdMLO7	MDP0000123907	MDC008041.193	4998	E	0	A	G	999	0	DP=880;VDB=1.854659e-01;RPB=-1.049398e+00;AF=0.1;G3=0.7779,0.09805,0.124;HWE=0.000108;AC1=21;DP4=427,370,11,70;MQ=22;FQ=999;PV4=1.4e-12,0.0083,0.011,0.4	GT:PL:DP:SP:GQ	.:82,21,0:7:0:11	.:0,0,0:0:0:5	0/0:0,60,188:20:0:64	0/1:26,0,89:13:0:22	0/0:0,57,148:19:0:61	0/0:0,63,197:21:0:67	.:0,0,0:0:0:5	.:0,21,94:7:0:25	0/0:0,78,241:26:0:82	0/0:0,39,181:13:0:43	.:0,15,85:5:0:19	.:87,21,0:7:0:11	0/0:0,69,162:23:0:73	0/0:0,51,142:17:0:55	0/0:0,108,197:36:0:99	0/0:0,27,101:9:0:31	.:0,18,101:6:0:22	.:0,12,100:4:0:16	.:0,15,73:5:0:19	0/1:42,0,61:11:12:38	0/1:11,0,85:23:31:8	0/1:19,0,152:31:20:15	0/0:0,117,247:39:0:99	.:34,9,0:3:0:4	.:0,21,163:7:0:25	0/0:0,57,181:19:0:61	.:0,0,0:0:0:5	.:0,21,128:7:0:25	0/1:12,0,46:8:0:8	0/0:0,66,155:22:0:70	0/0:0,93,255:31:0:97	0/1:41,0,52:12:0:37	0/0:0,39,188:13:0:43	1/1:116,39,0:13:0:29	0/0:0,24,97:8:0:28	.:0,15,49:5:0:19	0/0:0,30,99:10:0:34	.:0,21,114:7:0:25
MdMLO18	MDP0000928368	MDC008195.201	10166	E	0	G	A	999	0	DP=1022;VDB=8.432825e-02;RPB=-3.462929e+00;AF=0.0446428571429;G3=0.9074,0.06229,0.03027;HWE=0.0135;AC1=8;DP4=574,409,18,12;MQ=36;FQ=999;PV4=1,1,1,0.36;ADDSNP=10140,10149,10150,10144,10135	GT:PL:DP:SP:GQ	0/0:0,69,255:23:0:78	0/0:0,39,255:13:0:48	0/0:0,51,255:17:0:60	0/0:0,36,219:12:0:45	0/0:0,45,227:15:0:54	0/0:0,63,244:21:0:72	1/1:255,33,0:11:0:18	0/1:83,0,255:16:0:74	0/0:0,81,255:27:0:90	0/0:0,84,255:28:0:93	0/0:0,39,213:13:0:48	0/0:0,27,241:9:0:36	0/1:90,0,181:12:11:81	0/0:0,81,255:27:0:90	0/0:0,33,214:11:0:42	.:52,0,139:7:0:43	0/0:0,27,167:9:0:36	0/0:0,96,254:32:0:99	0/0:0,60,255:20:0:69	0/0:0,42,203:14:0:51	0/0:0,36,193:12:0:45	.:0,21,197:7:0:30	0/0:0,57,255:19:0:66	0/0:0,30,240:10:0:39	0/0:0,36,227:12:0:45	0/0:0,27,231:9:0:36	.:0,18,165:6:0:27	.:0,9,105:3:0:18	0/0:0,39,221:13:0:48	0/0:0,27,157:9:0:36	0/0:0,36,228:12:0:45	0/0:0,48,250:16:0:57	0/0:0,45,254:15:0:54	0/0:0,60,255:20:0:69	0/0:0,45,191:15:0:54	0/0:0,30,180:10:0:39	.:0,12,94:4:0:21	0/0:0,54,255:18:0:63
MdMLO18	MDP0000928368	MDC008195.201	10278	E	0	C	T	80.4	0	DP=1390;VDB=7.628612e-02;RPB=1.751355e+00;AF=0.00819672131148;AC1=1;DP4=696,681,4,4;MQ=47;FQ=80.4;PV4=1,0.39,0.23,1;ADDSNP=10296,10310	GT:PL:DP:SP:GQ	0/0:0,132,255:44:0:99	0/0:0,63,255:21:0:81	0/0:0,57,255:19:0:75	0/0:0,45,255:15:0:63	0/0:0,51,255:17:0:69	0/0:0,57,255:19:0:75	0/0:0,57,255:19:0:75	0/0:0,51,255:17:0:69	0/0:0,78,255:26:0:96	0/0:0,75,255:25:0:93	0/0:0,75,255:25:0:93	0/0:0,48,255:16:0:66	0/0:0,63,255:21:0:81	0/0:0,57,255:19:0:75	0/0:0,66,255:22:0:84	0/0:0,42,255:14:0:60	0/0:0,33,255:11:0:51	0/0:0,40,255:27:0:58	0/0:0,57,255:19:0:75	0/0:0,81,255:27:0:99	0/0:0,78,255:26:0:96	0/0:0,60,255:20:0:78	0/0:0,78,255:26:0:96	0/0:0,33,255:11:0:51	0/0:0,39,255:13:0:57	0/0:0,48,255:16:0:66	0/0:0,33,255:11:0:51	.:0,18,190:6:0:36	0/0:0,72,255:25:0:90	0/0:0,66,255:22:0:84	0/0:0,57,255:19:0:75	0/0:0,87,255:29:0:99	0/0:0,45,255:15:0:63	0/0:0,57,255:19:0:75	0/0:0,57,255:19:0:75	0/0:0,42,255:14:0:60	0/0:0,69,255:23:0:87	0/0:0,54,255:18:0:72
MdMLO18	MDP0000928368	MDC008195.201	10296	I	0	TTATATAT	TTATAT	999	0	INDEL;IS=31,0.645833;DP=1420;VDB=2.908919e-01;AF=0.433333333333;AC1=57;DP4=398,431,312,201;MQ=45;FQ=999;PV4=5.1e-06,1e-220,3e-12,0.1;ADDSNP=10327,10278,10310	GT:PL:DP:SP:GQ	0/1:255,0,255:47:0:99	0/1:255,0,168:17:0:99	0/0:0,48,255:16:0:46	0/1:130,0,253:13:2:99	0/0:0,42,255:14:0:40	0/0:0,54,255:18:0:52	1/1:255,54,0:18:0:50	1/1:255,42,0:14:0:38	0/0:0,75,255:25:0:73	0/0:0,81,255:27:0:79	0/0:0,87,255:29:0:85	0/1:192,0,247:14:0:99	1/1:255,57,0:19:0:53	0/1:255,0,204:19:0:99	0/0:0,57,255:19:0:55	1/1:255,33,0:11:0:29	0/0:0,27,255:9:0:25	0/0:0,102,255:34:0:99	1/1:255,66,0:22:0:62	0/1:93,0,255:29:4:95	0/1:195,0,243:17:13:99	1/1:255,57,0:19:0:53	0/1:9,0,255:21:6:11	0/1:229,0,127:13:3:99	0/0:0,36,255:12:0:34	1/1:255,45,0:15:0:41	1/1:255,45,0:15:0:41	.:204,18,0:6:0:14	0/1:255,0,255:27:2:99	0/0:0,60,255:20:0:58	0/1:15,0,255:19:6:17	0/1:255,0,255:28:6:99	0/1:31,0,255:14:0:33	0/0:0,54,255:18:0:52	0/0:0,39,255:13:0:37	0/0:0,54,255:18:0:52	0/1:240,0,223:17:2:99	0/0:0,51,255:17:0:49
MdMLO18	MDP0000928368	MDC008195.201	10310	I	0	C	A	113	0	DP=1405;VDB=1.051718e-01;RPB=-8.214920e-02;AF=0.016393442623;AC1=2;DP4=757,631,9,1;MQ=45;FQ=113;PV4=0.027,1,3.8e-12,1;ADDSNP=10345,10327,10278,10296	GT:PL:DP:SP:GQ	0/0:0,138,255:46:0:99	0/0:0,51,255:17:0:66	0/0:0,48,255:16:0:63	0/0:0,42,255:14:0:57	0/0:0,39,255:13:0:54	0/0:0,51,255:17:0:66	0/0:0,63,255:21:0:78	0/0:0,48,255:16:0:63	0/0:0,87,255:29:0:99	0/0:0,90,255:30:0:99	0/0:0,84,255:28:0:99	0/0:0,57,255:19:0:72	0/1:125,0,167:15:0:99	0/0:0,66,255:22:0:81	0/0:0,60,255:20:0:75	0/0:0,39,255:13:0:54	0/0:0,24,223:8:0:39	0/0:0,96,255:32:0:99	0/0:0,66,255:22:0:81	0/0:0,90,255:30:0:99	0/0:0,60,255:20:0:75	0/0:0,63,255:21:0:78	0/0:0,72,255:24:0:87	0/0:0,39,255:13:0:54	0/0:0,30,254:10:0:45	0/0:0,42,255:14:0:57	0/0:0,48,255:16:0:63	.:0,18,192:6:0:33	0/0:0,75,255:25:0:90	0/0:0,69,255:23:0:84	0/1:41,0,255:17:6:26	0/0:0,87,255:29:0:99	0/0:0,45,255:15:0:60	0/0:0,69,255:23:0:84	0/0:0,39,255:13:0:54	0/0:0,54,255:18:0:69	0/0:0,57,255:19:0:72	0/0:0,51,255:17:0:66
MdMLO18	MDP0000928368	MDC008195.201	10327	I	0	T	C	999	0	DP=1438;VDB=2.653692e-02;RPB=3.634962e+00;AF=0.204918032787;AC1=28;DP4=602,558,158,79;MQ=45;FQ=999;PV4=3.1e-05,1,3.5e-13,1;ADDSNP=10345,10296,10310	GT:PL:DP:SP:GQ	0/1:255,0,255:39:1:99	0/0:0,54,255:18:0:57	0/0:0,48,255:16:0:51	0/1:70,0,246:14:3:67	0/0:0,33,255:11:0:36	0/0:0,57,255:19:0:60	0/0:0,54,255:18:0:57	0/0:0,33,255:11:0:36	0/0:0,87,255:29:0:90	0/0:0,87,255:29:0:90	0/0:0,87,255:29:0:90	0/0:0,57,255:19:0:60	0/0:0,57,255:19:0:60	0/0:0,72,255:24:0:75	0/0:0,63,255:21:0:66	0/1:158,0,141:13:6:99	0/0:0,24,217:8:0:27	0/0:0,96,255:32:0:99	0/0:0,81,255:27:0:84	0/1:88,0,255:28:0:85	0/1:190,0,251:24:13:99	0/1:255,0,45:21:0:54	0/1:45,0,255:28:9:42	0/0:0,45,255:15:0:48	0/0:0,39,255:13:0:42	0/1:142,0,155:11:2:99	0/1:191,0,161:14:3:99	.:140,12,0:4:0:5	0/1:187,0,208:16:0:99	0/0:0,87,255:29:0:90	0/0:0,60,255:20:0:63	0/1:255,0,189:21:2:99	0/1:94,0,255:16:2:91	0/0:0,66,255:22:0:69	0/0:0,33,255:11:0:36	0/0:0,54,255:18:0:57	0/1:234,0,160:18:0:99	0/0:0,48,255:16:0:51
MdMLO18	MDP0000928368	MDC008195.201	10345	I	0	A	T	52.4	0	DP=1500;VDB=1.048556e-01;RPB=-1.261560e+00;AF=0.00833333333333;AC1=1;DP4=826,662,4,2;MQ=46;FQ=52.4;PV4=0.7,0.0094,0.0081,1;ADDSNP=10327,10310	GT:PL:DP:SP:GQ	0/0:0,123,255:41:0:99	0/0:0,60,255:20:0:78	0/0:0,45,255:15:0:63	0/0:0,45,255:15:0:63	0/0:0,42,255:14:0:60	0/0:0,69,255:23:0:87	0/0:0,63,255:21:0:81	0/0:0,57,255:19:0:75	0/0:0,81,255:27:0:99	0/0:0,81,255:27:0:99	0/0:0,81,255:27:0:99	0/0:0,60,255:20:0:78	0/0:0,66,255:22:0:84	0/0:0,78,255:26:0:96	0/0:0,72,255:24:0:90	0/0:0,36,255:12:0:54	.:0,18,159:6:0:36	0/0:0,81,255:27:0:99	0/0:0,75,255:25:0:93	0/0:0,81,255:27:0:99	0/0:0,78,255:26:0:96	0/0:0,93,255:31:0:99	0/0:0,96,255:32:0:99	0/0:0,51,255:17:0:69	0/0:0,45,255:15:0:63	0/0:0,36,255:12:0:54	0/0:0,60,255:20:0:78	.:0,12,135:4:0:30	0/0:0,57,255:19:0:75	0/0:0,93,255:31:0:99	0/0:0,63,255:21:0:81	0/0:0,78,255:26:0:96	0/0:0,45,255:15:0:63	0/0:0,84,255:28:0:99	0/0:0,51,255:17:0:69	0/0:0,54,255:18:0:72	0/0:0,42,255:14:0:60	0/0:0,45,255:15:0:63
MdMLO18	MDP0000928368	MDC008195.201	10398	I	0	C	T	999	0	DP=1589;VDB=4.390468e-01;RPB=8.539012e-01;AF=0.0666666666667;G3=0.9076,0.06169,0.03071;HWE=0.00921;AC1=8;DP4=906,600,47,31;MQ=45;FQ=999;PV4=1,6.9e-13,0.0035,0.24;ADDSNP=10419,10432	GT:PL:DP:SP:GQ	0/0:0,144,255:48:0:99	0/0:0,63,255:21:0:72	0/0:0,48,255:16:0:57	0/0:0,51,255:17:0:60	0/0:0,42,255:14:0:51	0/0:0,93,255:31:0:99	1/1:255,54,0:18:0:39	0/1:165,0,222:27:9:99	0/0:0,99,255:33:0:99	0/0:0,87,255:29:0:96	0/0:0,66,255:22:0:75	0/0:0,69,255:23:0:78	0/1:255,0,209:30:0:99	0/0:0,96,255:32:0:99	0/0:0,99,255:33:0:99	0/1:182,0,175:17:5:99	.:0,15,144:5:0:24	0/0:0,72,255:24:0:81	0/0:0,90,255:30:0:99	0/0:0,90,255:30:0:99	0/0:0,90,255:30:0:99	0/0:0,105,255:35:0:99	0/0:0,114,255:38:0:99	0/0:0,60,255:20:0:69	0/0:0,48,255:16:0:57	0/0:0,48,255:16:0:57	0/0:0,39,255:13:0:48	.:0,15,152:5:0:24	0/0:0,54,255:18:0:63	0/0:0,72,255:24:0:81	0/0:0,60,255:20:0:69	0/0:0,66,255:22:0:75	0/0:0,45,255:15:0:54	0/0:0,66,255:22:0:75	0/0:0,66,255:22:0:75	0/0:0,48,255:16:0:57	0/0:0,51,255:17:0:60	0/0:0,57,255:19:0:66
MdMLO18	MDP0000928368	MDC008195.201	10419	I	0	T	G	179	0	DP=1641;VDB=1.697252e-01;RPB=-1.422756e+00;AF=0.00819672131148;AC1=1;DP4=950,664,13,3;MQ=44;FQ=179;PV4=0.078,1,0.021,1;ADDSNP=10398,10432,10447,10435,10448	GT:PL:DP:SP:GQ	0/0:0,157,255:52:0:99	0/0:0,75,255:25:0:93	0/0:0,63,255:21:0:81	0/0:0,45,255:15:0:63	0/0:0,48,255:16:0:66	0/0:0,93,255:31:0:99	0/0:0,51,255:17:0:69	0/0:0,81,255:27:0:99	0/0:0,84,255:28:0:99	0/0:0,78,255:26:0:96	0/0:0,78,255:26:0:96	0/0:0,54,255:18:0:72	0/0:0,114,255:38:0:99	0/0:0,93,255:31:0:99	0/0:0,105,255:35:0:99	0/0:0,39,255:13:0:57	0/0:0,24,220:8:0:42	0/0:0,75,255:25:0:93	0/0:0,81,255:27:0:99	0/0:0,90,255:30:0:99	0/0:0,93,255:31:0:99	0/0:0,99,255:33:0:99	0/0:0,135,255:45:0:99	0/0:0,60,255:20:0:78	0/0:0,54,255:18:0:72	0/0:0,60,255:20:0:78	0/0:0,42,254:14:0:60	.:0,18,141:6:0:36	0/0:0,72,255:24:0:90	0/0:0,48,255:16:0:66	0/0:0,78,255:26:0:96	0/0:0,69,255:23:0:87	0/0:0,45,255:15:0:63	0/0:0,54,255:18:0:72	0/0:0,69,255:23:0:87	0/0:0,54,255:18:0:72	0/0:0,36,238:12:0:54	0/0:0,72,255:24:0:90
MdMLO18	MDP0000928368	MDC008195.201	10432	I	0	C	T	999	0	DP=1620;VDB=5.170400e-01;RPB=-7.044968e-01;AF=0.0655737704918;G3=0.9076,0.06166,0.03076;HWE=0.00874;AC1=8;DP4=889,646,50,28;MQ=43;FQ=999;PV4=0.29,1,1,0.48;ADDSNP=10419,10398,10455,10447,10435,10448	GT:PL:DP:SP:GQ	0/0:0,169,255:56:0:99	0/0:0,69,255:23:0:78	0/0:0,57,255:19:0:66	0/0:0,42,255:14:0:51	0/0:0,54,255:18:0:63	0/0:0,87,255:29:0:96	1/1:255,51,0:17:0:36	0/1:232,0,217:30:8:99	0/0:0,90,255:30:0:99	0/0:0,84,255:28:0:93	0/0:0,93,255:31:0:99	0/0:0,51,255:17:0:60	0/1:255,0,188:35:0:99	0/0:0,81,255:27:0:90	0/0:0,105,255:35:0:99	0/1:137,0,127:11:0:99	0/0:0,24,239:8:0:33	0/0:0,66,255:22:0:75	0/0:0,81,255:27:0:90	0/0:0,93,255:31:0:99	0/0:0,84,255:28:0:93	0/0:0,87,255:29:0:96	0/0:0,120,255:40:0:99	0/0:0,60,255:20:0:69	0/0:0,48,255:16:0:57	0/0:0,57,255:19:0:66	0/0:0,36,215:12:0:45	.:0,21,163:7:0:30	0/0:0,72,255:24:0:81	0/0:0,54,255:18:0:63	0/0:0,63,255:21:0:72	0/0:0,69,255:23:0:78	0/0:0,48,255:16:0:57	0/0:0,57,255:19:0:66	0/0:0,69,255:23:0:78	0/0:0,16,255:19:0:25	0/0:0,39,255:13:0:48	0/0:0,81,255:27:0:90
MdMLO18	MDP0000928368	MDC008195.201	10435	I	0	T	C	999	0	DP=1598;VDB=5.037658e-01;RPB=-6.562120e-01;AF=0.426229508197;AC1=55;DP4=525,419,389,234;MQ=43;FQ=999;PV4=0.0076,1,3.3e-51,0.34;ADDSNP=10419,10432,10455,10447,10448	GT:PL:DP:SP:GQ	0/1:255,0,255:55:2:99	0/1:187,0,168:22:2:99	0/0:0,54,255:18:0:52	0/1:107,0,182:13:0:99	0/0:0,54,255:18:0:52	0/0:0,93,255:31:0:91	1/1:255,51,0:17:0:47	1/1:255,84,0:28:0:80	0/0:0,90,255:30:0:88	0/0:0,81,255:27:0:79	0/0:0,93,255:31:0:91	0/1:152,0,154:16:0:99	1/1:255,99,0:33:0:95	0/1:201,0,201:26:6:99	0/0:0,102,255:34:0:99	1/1:255,33,0:11:0:29	0/0:0,24,238:8:0:22	0/0:0,63,255:21:0:61	1/1:255,72,0:24:0:68	0/1:193,0,255:31:1:99	0/1:157,0,255:29:0:99	0/1:252,0,56:27:2:60	0/1:213,0,255:41:5:99	0/1:181,0,206:19:2:99	0/0:0,48,255:16:0:46	1/1:255,57,0:19:0:53	1/1:197,33,0:11:0:29	.:154,21,0:7:0:17	0/1:126,0,231:22:2:99	0/0:0,63,255:21:0:61	0/1:110,0,200:20:0:99	0/1:214,0,128:22:8:99	0/1:110,0,197:16:0:99	0/0:0,54,255:18:0:52	0/0:0,60,255:20:0:58	0/0:0,60,255:20:0:58	0/1:108,0,163:14:2:99	0/0:0,81,255:27:0:79
MdMLO18	MDP0000928368	MDC008195.201	10447	I	0	A	G	999	0	DP=1589;VDB=1.673421e-01;RPB=-3.864636e-01;AF=0.00806451612903;AC1=1;DP4=901,656,12,7;MQ=42;FQ=999;PV4=0.82,1,0.013,1;ADDSNP=10419,10432,10455,10435,10448	GT:PL:DP:SP:GQ	0/0:0,166,255:55:0:99	0/0:0,63,255:21:0:81	0/0:0,57,255:19:0:75	0/0:0,45,255:15:0:63	0/0:0,57,255:19:0:75	0/0:0,84,255:29:0:99	0/0:0,54,255:18:0:72	0/0:0,69,255:23:0:87	0/0:0,84,255:28:0:99	0/0:0,84,255:28:0:99	0/0:0,96,255:32:0:99	0/0:0,51,255:17:0:69	0/0:0,105,255:35:0:99	0/0:0,81,255:27:0:99	0/0:0,105,255:35:0:99	0/0:0,30,246:10:0:48	0/0:0,24,225:8:0:42	0/0:0,63,255:21:0:81	0/0:0,75,255:25:0:93	0/0:0,105,255:35:0:99	0/0:0,87,255:29:0:99	0/0:0,87,255:29:0:99	0/0:0,108,255:42:0:99	0/0:0,63,255:21:0:81	0/0:0,42,255:14:0:60	0/0:0,66,255:22:0:84	0/0:0,36,187:12:0:54	0/0:0,24,165:8:0:42	0/0:0,72,255:24:0:90	0/0:0,60,255:20:0:78	0/0:0,57,255:19:0:75	0/0:0,66,255:22:0:84	0/0:0,45,255:15:0:63	0/0:0,45,255:15:0:63	0/0:0,54,255:18:0:72	0/0:0,57,255:19:0:75	0/0:0,45,255:15:0:63	0/0:0,78,255:26:0:96
MdMLO18	MDP0000928368	MDC008195.201	10448	I	0	T	G	999	0	DP=1585;VDB=1.690491e-01;RPB=-1.874499e-01;AF=0.00806451612903;AC1=1;DP4=903,659,11,6;MQ=42;FQ=999;PV4=0.63,1,0.018,1;ADDSNP=10419,10432,10455,10447,10435	GT:PL:DP:SP:GQ	0/0:0,163,255:54:0:99	0/0:0,63,255:21:0:81	0/0:0,57,255:19:0:75	0/0:0,45,255:15:0:63	0/0:0,57,255:19:0:75	0/0:0,87,255:29:0:99	0/0:0,51,255:17:0:69	0/0:0,66,255:22:0:84	0/0:0,84,255:28:0:99	0/0:0,84,255:28:0:99	0/0:0,96,255:32:0:99	0/0:0,48,253:16:0:66	0/0:0,108,255:36:0:99	0/0:0,81,255:27:0:99	0/0:0,105,255:35:0:99	0/0:0,30,247:10:0:48	0/0:0,24,230:8:0:42	0/0:0,63,255:21:0:81	0/0:0,69,255:23:0:87	0/0:0,105,255:35:0:99	0/0:0,87,255:29:0:99	0/0:0,90,255:30:0:99	0/0:0,126,255:42:0:99	0/0:0,63,255:21:0:81	0/0:0,42,255:14:0:60	0/0:0,66,255:22:0:84	0/0:0,36,191:12:0:54	0/0:0,24,173:8:0:42	0/0:0,72,255:24:0:90	0/0:0,57,255:19:0:75	0/0:0,60,255:20:0:78	0/0:0,66,255:22:0:84	0/0:0,45,255:15:0:63	0/0:0,45,255:15:0:63	0/0:0,57,255:19:0:75	0/0:0,57,255:19:0:75	0/0:0,42,253:14:0:60	0/0:0,75,255:25:0:93
MdMLO18	MDP0000928368	MDC008195.201	10455	I	0	G	A	999	0	DP=1552;VDB=1.916586e-01;RPB=1.196488e-01;AF=0.00819672131148;AC1=1;DP4=859,672,13,6;MQ=42;FQ=999;PV4=0.36,0.0077,0.018,1;ADDSNP=10432,10447,10435,10448	GT:PL:DP:SP:GQ	0/0:0,166,255:55:0:99	0/0:0,69,255:23:0:87	0/0:0,57,255:19:0:75	0/0:0,48,255:16:0:66	0/0:0,60,255:20:0:78	0/0:0,87,255:29:0:99	0/0:0,51,255:17:0:69	0/0:0,72,255:24:0:90	0/0:0,84,255:28:0:99	0/0:0,75,255:25:0:93	0/0:0,96,255:32:0:99	0/0:0,39,237:13:0:57	0/0:0,99,255:33:0:99	0/0:0,75,255:25:0:93	0/0:0,99,255:33:0:99	0/0:0,36,255:12:0:54	0/0:0,24,226:8:0:42	0/0:0,60,255:20:0:78	0/0:0,69,255:23:0:87	0/0:0,87,255:30:0:99	0/0:0,87,255:29:0:99	0/0:0,99,255:33:0:99	0/0:0,132,255:44:0:99	0/0:0,57,255:19:0:75	0/0:0,42,255:14:0:60	0/0:0,63,255:21:0:81	0/0:0,36,192:12:0:54	0/0:0,24,177:8:0:42	0/0:0,69,255:23:0:87	0/0:0,63,255:21:0:81	0/0:0,63,255:21:0:81	0/0:0,60,255:20:0:78	0/0:0,42,255:14:0:60	0/0:0,48,255:16:0:66	0/0:0,51,255:17:0:69	0/0:0,48,255:16:0:66	0/0:0,45,255:15:0:63	0/0:0,78,255:26:0:96
MdMLO18	MDP0000928368	MDC008195.201	10500	I	0	GTT	GT	999	0	INDEL;IS=18,0.545455;DP=1461;VDB=4.765515e-01;AF=0.00806451612903;AC1=1;DP4=678,743,10,8;MQ=45;FQ=999;PV4=0.64,1.3e-19,0.015,0.23;ADDSNP=10534	GT:PL:DP:SP:GQ	0/0:0,126,255:42:0:99	0/0:0,57,255:19:0:75	0/0:0,48,255:16:0:66	0/0:0,60,255:20:0:78	0/0:0,51,255:17:0:69	0/0:0,69,255:23:0:87	0/0:0,60,255:20:0:78	0/0:0,72,255:24:0:90	0/0:0,84,255:28:0:99	0/0:0,84,255:28:0:99	0/0:0,108,255:36:0:99	0/0:0,48,255:16:0:66	0/0:0,93,255:31:0:99	0/0:0,66,255:22:0:84	0/0:0,63,255:21:0:81	0/0:0,30,255:10:0:48	0/0:0,36,255:12:0:54	0/0:0,63,255:21:0:81	0/0:0,57,255:19:0:75	0/0:0,96,255:32:0:99	0/0:0,90,255:30:0:99	0/0:0,90,255:30:0:99	0/0:0,123,255:41:0:99	0/0:0,45,255:15:0:63	0/0:0,48,255:16:0:66	0/0:0,69,255:23:0:87	0/0:0,51,255:17:0:69	0/0:0,30,241:10:0:48	0/0:0,60,255:20:0:78	0/0:0,72,255:24:0:90	0/0:0,60,255:20:0:78	0/0:0,75,255:25:0:93	0/0:0,33,255:11:0:51	0/0:0,51,255:17:0:69	0/0:0,54,255:18:0:72	0/0:0,57,255:19:0:75	0/0:0,42,255:14:0:60	0/0:0,57,255:19:0:75
MdMLO18	MDP0000928368	MDC008195.201	10534	I	0	G	A	999	0	DP=1500;VDB=1.544678e-01;RPB=-1.278253e+00;AF=0.0161290322581;AC1=2;DP4=693,774,13,13;MQ=48;FQ=999;PV4=0.84,0.21,1,0.45;ADDSNP=10500,10548	GT:PL:DP:SP:GQ	0/0:0,126,255:42:0:99	0/0:0,51,255:17:0:66	0/0:0,42,255:14:0:57	0/0:0,66,255:22:0:81	0/0:0,51,255:17:0:66	0/0:0,84,255:28:0:99	0/0:0,57,255:19:0:72	0/0:0,66,255:22:0:81	0/0:0,102,255:34:0:99	0/0:0,81,255:27:0:96	0/0:0,105,255:35:0:99	0/0:0,51,255:17:0:66	0/1:255,0,255:31:1:99	0/0:0,51,255:17:0:66	0/0:0,57,255:19:0:72	0/0:0,33,255:11:0:48	0/0:0,36,255:12:0:51	0/0:0,60,255:20:0:75	0/0:0,57,255:19:0:72	0/0:0,102,255:34:0:99	0/0:0,75,255:25:0:90	0/0:0,102,255:34:0:99	0/0:0,111,255:37:0:99	0/0:0,57,255:19:0:72	0/0:0,45,255:15:0:60	0/0:0,54,255:18:0:69	0/0:0,48,255:16:0:63	0/0:0,30,255:10:0:45	0/0:0,72,255:24:0:87	0/0:0,72,255:24:0:87	0/1:230,0,238:23:2:99	0/0:0,78,255:26:0:93	0/0:0,57,255:19:0:72	0/0:0,69,255:23:0:84	0/0:0,54,255:18:0:69	0/0:0,72,255:24:0:87	0/0:0,60,255:20:0:75	0/0:0,30,255:10:0:45
MdMLO18	MDP0000928368	MDC008195.201	10548	I	0	G	A	999	0	DP=1505;VDB=1.306961e-01;RPB=1.215936e+00;AF=0.00819672131148;AC1=1;DP4=685,801,8,5;MQ=49;FQ=999;PV4=0.28,0.37,0.1,1;ADDSNP=10534	GT:PL:DP:SP:GQ	0/0:0,129,255:43:0:99	0/0:0,54,255:18:0:72	0/0:0,36,255:12:0:54	0/0:0,51,255:17:0:69	0/0:0,42,255:14:0:60	0/0:0,78,255:26:0:96	0/0:0,57,255:19:0:75	0/0:0,75,255:25:0:93	0/0:0,111,255:37:0:99	0/0:0,75,255:25:0:93	0/0:0,93,255:31:0:99	0/0:0,51,244:17:0:69	0/0:0,102,255:34:0:99	0/0:0,63,255:21:0:81	0/0:0,54,255:18:0:72	0/0:0,33,255:11:0:51	0/0:0,36,255:12:0:54	0/0:0,57,255:19:0:75	0/0:0,57,255:19:0:75	0/0:0,93,255:31:0:99	0/0:0,90,255:30:0:99	0/0:0,102,255:34:0:99	0/0:0,102,255:34:0:99	0/0:0,48,255:16:0:66	0/0:0,45,255:15:0:63	0/0:0,48,255:16:0:66	0/0:0,51,255:17:0:69	0/0:0,24,241:8:0:42	0/0:0,75,255:25:0:93	0/0:0,75,255:25:0:93	0/0:0,75,255:25:0:93	0/0:0,90,255:30:0:99	0/0:0,60,255:20:0:78	0/0:0,57,255:19:0:75	0/0:0,54,255:18:0:72	0/0:0,69,255:23:0:87	0/0:0,54,255:18:0:72	0/0:0,33,255:11:0:51
MdMLO18	MDP0000928368	MDC008195.201	10631	E	0	A	C	999	0	DP=1709;VDB=2.077625e-01;RPB=4.747769e-01;AF=0.427419354839;AC1=55;DP4=460,543,304,368;MQ=49;FQ=999;PV4=0.8,0.2,4.7e-76,1;ADDSNP=10655,10649,10642	GT:PL:DP:SP:GQ	0/1:255,0,255:40:5:99	0/1:237,0,184:19:4:99	0/0:0,45,255:15:0:43	0/1:145,0,129:10:0:99	0/0:0,36,255:12:0:34	0/0:0,48,255:16:0:46	1/1:255,81,0:27:0:77	1/1:255,93,0:31:0:89	0/0:0,81,255:27:0:79	0/0:0,93,255:31:0:91	0/0:0,81,255:27:0:79	0/1:183,0,231:19:4:99	1/1:255,90,0:30:0:86	0/1:255,0,255:35:3:99	0/0:0,99,255:33:0:97	.:193,21,0:7:0:17	0/0:0,30,248:10:0:28	0/0:0,45,255:15:0:43	1/1:255,66,0:22:0:62	0/1:215,0,255:33:3:99	0/1:255,0,255:37:1:99	0/1:255,0,43:30:5:47	0/1:255,0,255:41:1:99	0/1:122,0,247:16:0:99	0/0:0,33,255:11:0:31	1/1:255,22,0:19:0:18	1/1:255,42,0:14:0:38	0/1:240,0,3:12:0:8	0/1:233,0,255:25:2:99	0/0:0,99,255:33:0:97	0/1:211,0,182:19:5:99	0/1:255,0,213:32:6:99	0/1:251,0,255:27:3:99	0/0:0,66,255:22:0:64	0/0:0,78,255:26:0:76	0/0:0,60,255:20:0:58	0/1:174,0,219:17:0:99	0/0:0,66,255:22:0:64
MdMLO18	MDP0000928368	MDC008195.201	10642	I	0	A	G	105	0	DP=1699;VDB=1.189813e-01;RPB=-5.329410e-01;AF=0.00806451612903;AC1=1;DP4=776,909,1,8;MQ=49;FQ=105;PV4=0.044,0.055,0.00018,1;ADDSNP=10631,10655,10649	GT:PL:DP:SP:GQ	0/0:0,111,255:37:0:99	0/0:0,57,255:19:0:75	0/0:0,45,255:15:0:63	0/0:0,33,255:11:0:51	0/0:0,39,255:13:0:57	0/0:0,45,255:15:0:63	0/0:0,81,255:27:0:99	0/0:0,99,255:33:0:99	0/0:0,81,255:27:0:99	0/0:0,102,255:34:0:99	0/0:0,90,255:30:0:99	0/0:0,66,255:22:0:84	0/0:0,102,255:34:0:99	0/0:0,105,255:35:0:99	0/0:0,96,255:32:0:99	.:0,21,202:7:0:39	0/0:0,27,234:9:0:45	0/0:0,39,255:13:0:57	0/0:0,72,255:24:0:90	0/0:0,105,255:35:0:99	0/0:0,99,255:33:0:99	0/0:0,87,255:29:0:99	0/0:0,123,255:41:0:99	0/0:0,54,255:18:0:72	0/0:0,30,255:10:0:48	0/0:0,57,255:19:0:75	0/0:0,42,255:14:0:60	0/0:0,42,255:14:0:60	0/0:0,72,255:24:0:90	0/0:0,99,255:33:0:99	0/0:0,60,255:20:0:78	0/0:0,93,255:31:0:99	0/0:0,69,255:23:0:87	0/0:0,66,255:22:0:84	0/0:0,72,255:24:0:90	0/0:0,66,255:22:0:84	0/0:0,51,255:17:0:69	0/0:0,66,255:22:0:84
MdMLO18	MDP0000928368	MDC008195.201	10649	I	0	A	C	999	0	DP=1671;VDB=5.230829e-01;RPB=7.157251e-01;AF=0.214285714286;AC1=27;DP4=623,704,152,186;MQ=49;FQ=999;PV4=0.54,0.078,3.5e-94,1;ADDSNP=10631,10680,10684,10655,10642	GT:PL:DP:SP:GQ	0/1:254,0,255:36:5:99	0/0:0,54,255:18:0:57	0/0:0,45,255:15:0:48	0/1:170,0,117:11:0:99	0/0:0,39,255:13:0:42	0/0:0,45,255:15:0:48	0/0:0,87,255:29:0:90	0/0:0,102,255:34:0:99	0/0:0,75,255:25:0:78	0/0:0,108,255:36:0:99	0/0:0,93,255:31:0:96	0/0:0,66,255:22:0:69	0/0:0,96,255:32:0:99	0/0:0,102,255:34:0:99	0/0:0,84,255:28:0:87	0/1:140,0,106:9:0:99	0/0:0,30,255:10:0:33	0/0:0,42,255:14:0:45	0/0:0,75,255:25:0:78	0/1:238,0,255:33:3:99	0/1:239,0,255:27:0:99	0/1:255,0,44:29:6:53	0/1:255,0,255:41:3:99	0/0:0,51,255:17:0:54	0/0:0,24,239:8:0:27	0/1:212,0,184:21:21:99	0/1:159,0,148:12:3:99	1/1:255,10,0:15:0:4	0/1:229,0,223:23:4:99	0/0:0,99,255:33:0:99	0/0:0,57,255:19:0:60	0/1:255,0,178:27:6:99	0/1:255,0,189:23:7:99	0/0:0,75,255:25:0:78	0/0:0,69,255:23:0:72	0/0:0,69,255:23:0:72	0/1:193,0,218:18:0:99	0/0:0,66,255:22:0:69
MdMLO18	MDP0000928368	MDC008195.201	10655	I	0	T	A	999	0	DP=1667;VDB=2.985117e-01;RPB=-8.652835e-01;AF=0.0634920634921;G3=0.9077,0.06155,0.03077;HWE=0.00862;AC1=8;DP4=738,833,50,36;MQ=49;FQ=999;PV4=0.046,1,0.0021,1;ADDSNP=10631,10680,10684,10649,10642	GT:PL:DP:SP:GQ	0/0:0,111,255:37:0:99	0/0:0,51,255:17:0:60	0/0:0,33,255:11:0:42	0/0:0,33,255:11:0:42	0/0:0,45,255:15:0:54	0/0:0,45,255:15:0:54	1/1:255,87,0:29:0:72	0/1:202,0,255:29:18:99	0/0:0,75,255:25:0:84	0/0:0,111,255:37:0:99	0/0:0,87,255:29:0:96	0/0:0,63,255:21:0:72	0/1:255,0,255:34:0:99	0/0:0,105,255:35:0:99	0/0:0,87,255:29:0:96	0/1:132,0,141:10:0:99	0/0:0,30,255:10:0:39	0/0:0,39,255:13:0:48	0/0:0,75,255:25:0:84	0/0:0,105,255:35:0:99	0/0:0,90,255:30:0:99	0/0:0,90,255:30:0:99	0/0:0,120,255:40:0:99	0/0:0,51,255:17:0:60	0/0:0,27,255:9:0:36	0/0:0,66,255:22:0:75	0/0:0,36,255:12:0:45	0/0:0,48,255:16:0:57	0/0:0,69,255:23:0:78	0/0:0,114,255:38:0:99	0/0:0,57,255:19:0:66	0/0:0,78,255:26:0:87	0/0:0,69,255:23:0:78	0/0:0,72,255:24:0:81	0/0:0,63,255:21:0:72	0/0:0,66,255:22:0:75	0/0:0,57,255:19:0:66	0/0:0,66,255:22:0:75
MdMLO18	MDP0000928368	MDC008195.201	10680	I	0	CATAAT	CAT	85.3	0	INDEL;IS=11,0.323529;DP=1593;VDB=4.536812e-01;AF=0.00819672131148;AC1=1;DP4=786,732,2,10;MQ=49;FQ=85.3;PV4=0.019,4.6e-29,0.0013,1;ADDSNP=10706,10684,10655,10649	GT:PL:DP:SP:GQ	0/0:0,84,255:28:0:99	0/0:0,45,255:15:0:63	0/0:0,36,255:12:0:54	.:0,21,244:7:0:39	0/0:0,51,255:17:0:69	0/0:0,45,255:15:0:63	0/0:0,84,255:28:0:99	0/0:0,93,255:31:0:99	0/0:0,81,255:27:0:99	0/0:0,102,255:34:0:99	0/0:0,75,255:25:0:93	0/0:0,51,255:17:0:69	0/0:0,132,255:44:0:99	0/0:0,99,255:33:0:99	0/0:0,99,255:33:0:99	0/0:0,24,255:8:0:42	0/0:0,27,255:9:0:45	0/0:0,30,255:10:0:48	0/0:0,60,255:20:0:78	0/0:0,81,255:27:0:99	0/0:0,69,255:23:0:87	0/0:0,54,255:18:0:72	0/0:0,96,255:32:0:99	0/0:0,45,255:15:0:63	0/0:0,39,255:13:0:57	0/0:0,63,255:21:0:81	0/0:0,27,255:9:0:45	0/0:0,45,255:15:0:63	0/0:0,60,255:20:0:78	0/0:0,99,255:33:0:99	0/0:0,60,255:20:0:78	0/0:0,75,255:25:0:93	0/0:0,60,255:20:0:78	0/0:0,75,255:25:0:93	0/0:0,51,255:17:0:69	0/0:0,66,255:22:0:84	0/0:0,54,255:18:0:72	0/0:0,51,255:17:0:69
MdMLO18	MDP0000928368	MDC008195.201	10684	I	0	A	G	999	0	DP=1595;VDB=5.189136e-01;RPB=-1.685769e-01;AF=0.233870967742;AC1=29;DP4=661,586,154,160;MQ=48;FQ=999;PV4=0.23,1.5e-05,4.9e-23,1;ADDSNP=10706,10680,10655,10649	GT:PL:DP:SP:GQ	0/1:193,0,255:30:9:99	0/0:0,45,255:15:0:48	0/0:0,36,255:12:0:39	0/1:150,0,43:8:0:52	0/0:0,54,255:18:0:57	0/0:0,45,255:15:0:48	0/0:0,84,255:28:0:87	0/0:0,90,255:30:0:93	0/0:0,87,255:29:0:90	0/0:0,99,255:33:0:99	0/0:0,75,255:25:0:78	0/0:0,66,255:22:0:69	0/0:0,129,255:43:0:99	0/0:0,96,255:32:0:99	0/0:0,102,255:34:0:99	0/1:149,0,103:9:0:99	0/0:0,33,255:11:0:36	0/0:0,33,255:11:0:36	0/0:0,63,255:21:0:66	0/1:211,0,255:27:0:99	0/1:210,0,255:24:2:99	0/1:255,0,14:18:9:23	0/1:255,0,255:34:0:99	0/0:0,45,255:15:0:48	0/0:0,39,255:13:0:42	0/1:255,0,153:20:8:99	0/1:96,0,154:9:3:93	1/1:255,45,0:15:0:36	0/1:255,0,126:20:5:99	0/0:0,102,255:34:0:99	0/0:0,60,255:20:0:63	0/1:255,0,154:27:0:99	0/1:234,0,188:20:2:99	0/0:0,81,255:27:0:84	0/0:0,54,255:18:0:57	0/0:0,66,255:22:0:69	0/1:155,0,243:18:0:99	0/0:0,48,255:16:0:51
MdMLO18	MDP0000928368	MDC008195.201	10706	I	0	T	C	999	0	DP=1515;VDB=1.531595e-01;RPB=-1.429796e-01;AF=0.00819672131148;AC1=1;DP4=818,680,5,9;MQ=49;FQ=999;PV4=0.18,1,0.002,1;ADDSNP=10680,10684,10734,10733	GT:PL:DP:SP:GQ	0/0:0,87,255:29:0:99	0/0:0,48,255:16:0:66	0/0:0,48,255:16:0:66	0/0:0,27,227:9:0:45	0/0:0,54,255:18:0:72	0/0:0,39,255:13:0:57	0/0:0,63,255:21:0:81	0/0:0,96,255:32:0:99	0/0:0,93,255:31:0:99	0/0:0,93,255:31:0:99	0/0:0,90,255:30:0:99	0/0:0,60,255:20:0:78	0/0:0,138,255:46:0:99	0/0:0,81,255:27:0:99	0/0:0,87,255:29:0:99	0/0:0,27,249:9:0:45	0/0:0,33,255:11:0:51	0/0:0,36,255:12:0:54	0/0:0,45,255:15:0:63	0/0:0,87,255:29:0:99	0/0:0,84,255:28:0:99	0/0:0,51,255:17:0:69	0/0:0,108,255:36:0:99	0/0:0,42,255:14:0:60	0/0:0,42,255:14:0:60	0/0:0,60,255:20:0:78	0/0:0,24,231:8:0:42	0/0:0,39,255:13:0:57	0/0:0,66,255:22:0:84	0/0:0,87,255:29:0:99	0/0:0,60,255:20:0:78	0/0:0,72,255:24:0:90	0/0:0,54,255:18:0:72	0/0:0,66,255:22:0:84	0/0:0,63,255:21:0:81	0/0:0,57,255:19:0:75	0/0:0,45,255:15:0:63	0/0:0,45,255:15:0:63
MdMLO18	MDP0000928368	MDC008195.201	10733	I	0	G	A	999	0	DP=1506;VDB=2.921071e-01;RPB=5.942465e-01;AF=0.0241935483871;AC1=3;DP4=785,682,18,14;MQ=49;FQ=999;PV4=0.86,0.2,5.8e-12,1;ADDSNP=10706,10734	GT:PL:DP:SP:GQ	0/0:0,114,255:38:0:99	0/1:126,0,190:14:2:99	0/0:0,39,255:13:0:52	0/0:0,27,228:9:0:40	0/0:0,66,255:22:0:79	0/0:0,60,255:20:0:73	0/0:0,60,255:20:0:73	0/0:0,96,255:32:0:99	0/0:0,117,255:39:0:99	0/0:0,93,255:31:0:99	0/0:0,81,255:27:0:94	0/0:0,54,255:18:0:67	0/1:255,0,255:41:3:99	0/0:0,84,255:28:0:97	0/0:0,72,255:24:0:85	0/0:0,36,255:12:0:49	0/0:0,33,255:11:0:46	0/0:0,48,255:16:0:61	0/0:0,60,255:20:0:73	0/0:0,66,255:22:0:79	0/0:0,81,255:27:0:94	0/0:0,69,255:23:0:82	0/0:0,108,255:36:0:99	0/0:0,39,255:13:0:52	0/0:0,39,255:13:0:52	0/0:0,60,255:20:0:73	0/0:0,30,255:10:0:43	0/0:0,39,255:13:0:52	0/0:0,69,255:23:0:82	0/0:0,66,255:22:0:79	0/1:111,0,255:17:0:98	0/0:0,69,255:23:0:82	0/0:0,39,255:13:0:52	0/0:0,63,255:21:0:76	0/0:0,28,255:20:0:41	0/0:0,48,255:16:0:61	0/0:0,42,255:14:0:55	0/0:0,33,255:11:0:46
MdMLO18	MDP0000928368	MDC008195.201	10734	E	0	C	T	999	0	DP=1500;VDB=1.542173e-01;RPB=1.085791e+00;AF=0.00806451612903;AC1=1;DP4=795,685,7,7;MQ=49;FQ=999;PV4=0.79,1,0.0084,1;ADDSNP=10706,10733	GT:PL:DP:SP:GQ	0/0:0,111,255:37:0:99	0/0:0,45,255:15:0:63	0/0:0,39,255:13:0:57	0/0:0,27,231:9:0:45	0/0:0,66,255:22:0:84	0/0:0,60,255:20:0:78	0/0:0,63,255:21:0:81	0/0:0,96,255:32:0:99	0/0:0,117,255:39:0:99	0/0:0,93,255:31:0:99	0/0:0,78,255:26:0:96	0/0:0,54,255:18:0:72	0/0:0,120,255:40:0:99	0/0:0,81,255:27:0:99	0/0:0,72,255:24:0:90	0/0:0,39,255:13:0:57	0/0:0,33,255:11:0:51	0/0:0,48,255:16:0:66	0/0:0,57,255:19:0:75	0/0:0,69,255:23:0:87	0/0:0,78,255:26:0:96	0/0:0,72,255:24:0:90	0/0:0,105,255:35:0:99	0/0:0,39,255:13:0:57	0/0:0,39,255:13:0:57	0/0:0,60,255:20:0:78	0/0:0,27,240:9:0:45	0/0:0,39,255:13:0:57	0/0:0,75,255:25:0:93	0/0:0,66,255:22:0:84	0/0:0,51,255:17:0:69	0/0:0,69,255:23:0:87	0/0:0,39,255:13:0:57	0/0:0,66,255:22:0:84	0/0:0,60,255:20:0:78	0/0:0,45,255:15:0:63	0/0:0,45,255:15:0:63	0/0:0,33,255:11:0:51
MdMLO18	MDP0000928368	MDC008195.201	10926	I	0	C	A	999	0	DP=1504;VDB=5.240576e-01;RPB=4.084102e-02;AF=0.579365079365;AC1=73;DP4=338,366,353,433;MQ=47;FQ=999;PV4=0.23,0.041,1.2e-37,1;ADDSNP=10940,10942,10951	GT:PL:DP:SP:GQ	1/1:255,96,0:32:0:94	1/1:255,57,0:19:0:55	0/1:96,0,185:11:7:99	0/1:58,0,155:8:0:62	0/0:0,33,255:11:0:29	0/0:0,66,255:22:0:62	1/1:255,57,0:19:0:55	1/1:255,75,0:25:0:73	0/0:0,87,255:29:0:83	0/0:0,120,255:40:0:99	0/1:233,0,255:32:0:99	1/1:255,48,0:16:0:46	1/1:255,96,0:32:0:94	0/1:255,0,255:29:2:99	1/1:255,72,0:24:0:70	1/1:255,39,0:13:0:37	0/0:0,24,240:8:0:20	0/0:0,63,255:21:0:59	1/1:255,60,0:20:0:58	0/1:255,0,255:28:0:99	0/1:249,0,201:25:11:99	0/1:255,0,40:25:0:42	0/1:223,0,255:28:0:99	1/1:255,51,0:17:0:49	0/0:0,57,255:19:0:53	1/1:255,57,0:19:0:55	1/1:255,30,0:10:0:28	1/1:244,27,0:9:0:25	0/1:255,0,250:27:3:99	0/1:255,0,255:30:1:99	0/1:50,0,240:14:13:54	0/1:197,0,180:16:0:99	0/1:214,0,126:17:6:99	0/0:0,96,255:32:0:92	0/1:179,0,195:17:2:99	0/1:161,0,255:21:4:99	1/1:255,48,0:16:0:46	0/0:0,57,255:19:0:53
MdMLO18	MDP0000928368	MDC008195.201	10940	I	0	T	C	999	0	DP=1525;VDB=2.632995e-01;RPB=2.436433e-01;AF=0.0241935483871;AC1=3;DP4=720,757,19,25;MQ=47;FQ=999;PV4=0.54,0.04,2.4e-05,0.37;ADDSNP=10926,10942,10951	GT:PL:DP:SP:GQ	0/1:255,0,255:32:0:99	0/0:0,69,255:23:0:82	0/0:0,33,255:11:0:46	0/0:0,30,255:10:0:43	0/0:0,45,255:15:0:58	0/0:0,63,255:21:0:76	0/0:0,51,255:17:0:64	0/0:0,84,255:28:0:97	0/0:0,84,255:28:0:97	0/0:0,117,255:39:0:99	0/0:0,93,255:31:0:99	0/0:0,42,255:14:0:55	0/0:0,99,255:33:0:99	0/0:0,72,255:24:0:85	0/1:255,0,148:22:0:99	0/0:0,51,255:17:0:64	0/0:0,24,246:8:0:37	0/0:0,63,255:21:0:76	0/0:0,60,255:20:0:73	0/0:0,81,255:27:0:94	0/0:0,75,255:25:0:88	0/0:0,72,255:24:0:85	0/0:0,84,255:28:0:97	0/0:0,57,255:19:0:70	0/0:0,57,255:19:0:70	0/0:0,60,255:20:0:73	0/0:0,30,255:10:0:43	0/0:0,33,255:11:0:46	0/0:0,87,255:29:0:99	0/0:0,75,255:25:0:88	0/0:0,45,255:15:0:58	0/0:0,57,255:19:0:70	0/0:0,51,255:17:0:64	0/0:0,78,255:26:0:91	0/0:0,48,255:16:0:61	0/0:0,57,255:19:0:70	0/1:253,0,97:15:2:99	0/0:0,54,255:18:0:67
MdMLO18	MDP0000928368	MDC008195.201	10942	I	0	A	G	999	0	DP=1539;VDB=1.972998e-01;RPB=2.934340e-01;AF=0.00806451612903;AC1=1;DP4=735,779,12,8;MQ=47;FQ=999;PV4=0.37,1,0.012,0.37;ADDSNP=10926,10940,10951	GT:PL:DP:SP:GQ	0/0:0,102,255:34:0:99	0/0:0,69,255:23:0:87	0/0:0,33,255:11:0:51	0/0:0,36,255:12:0:54	0/0:0,48,255:16:0:66	0/0:0,63,255:21:0:81	0/0:0,51,255:17:0:69	0/0:0,81,255:27:0:99	0/0:0,81,255:27:0:99	0/0:0,126,255:42:0:99	0/0:0,93,255:31:0:99	0/0:0,42,255:14:0:60	0/0:0,102,255:34:0:99	0/0:0,69,255:23:0:87	0/0:0,66,255:22:0:84	0/0:0,48,255:16:0:66	0/0:0,24,246:8:0:42	0/0:0,57,255:19:0:75	0/0:0,72,255:24:0:90	0/0:0,81,255:27:0:99	0/0:0,78,255:26:0:96	0/0:0,78,255:26:0:96	0/0:0,84,255:28:0:99	0/0:0,57,255:19:0:75	0/0:0,60,255:20:0:78	0/0:0,60,255:20:0:78	0/0:0,27,249:9:0:45	0/0:0,33,255:11:0:51	0/0:0,90,255:30:0:99	0/0:0,78,255:26:0:96	0/0:0,42,255:14:0:60	0/0:0,54,255:18:0:72	0/0:0,51,255:17:0:69	0/0:0,41,255:26:0:59	0/0:0,48,255:16:0:66	0/0:0,57,255:19:0:75	0/0:0,48,255:16:0:66	0/0:0,48,255:16:0:66
MdMLO18	MDP0000928368	MDC008195.201	10951	I	0	T	A	999	0	DP=1541;VDB=4.502690e-01;RPB=6.244304e-01;AF=0.209677419355;AC1=27;DP4=628,609,146,155;MQ=47;FQ=999;PV4=0.52,0.07,6e-08,1;ADDSNP=10926,10940,10942,10983	GT:PL:DP:SP:GQ	0/1:231,0,255:30:1:99	0/0:0,81,255:27:0:84	0/0:0,39,255:13:0:42	0/1:84,0,204:12:0:81	0/0:0,48,255:16:0:51	0/0:0,66,255:22:0:69	0/0:0,48,255:16:0:51	0/0:0,87,255:29:0:90	0/0:0,75,255:25:0:78	0/0:0,132,255:44:0:99	0/0:0,96,255:32:0:99	0/0:0,42,255:14:0:45	0/0:0,102,255:34:0:99	0/0:0,66,255:22:0:69	0/0:0,63,255:21:0:66	0/1:197,0,161:17:8:99	0/0:0,30,255:10:0:33	0/0:0,51,255:17:0:54	0/0:0,78,255:26:0:81	0/1:255,0,229:28:0:99	0/1:255,0,217:27:17:99	0/1:255,0,41:23:0:50	0/1:255,0,255:30:3:99	0/0:0,54,255:18:0:57	0/0:0,57,255:19:0:60	0/1:177,0,255:19:0:99	.:123,0,55:6:4:64	1/1:255,36,0:12:0:27	0/1:255,0,255:29:8:99	0/0:0,60,255:20:0:63	0/0:0,36,255:12:0:39	0/1:228,0,203:19:0:99	0/1:255,0,126:17:0:99	0/0:0,75,255:25:0:78	0/0:0,45,255:15:0:48	0/0:0,54,255:18:0:57	0/1:122,0,255:17:0:99	0/0:0,48,255:16:0:51
MdMLO18	MDP0000928368	MDC008195.201	10983	I	0	C	T	999	0	DP=1553;VDB=4.766139e-01;RPB=1.419228e+00;AF=0.0655737704918;G3=0.9076,0.0616,0.03076;HWE=0.0087;AC1=8;DP4=824,638,46,37;MQ=42;FQ=999;PV4=0.91,1,1,0.42;ADDSNP=10951	GT:PL:DP:SP:GQ	0/0:0,93,255:31:0:99	0/0:0,78,255:26:0:87	0/0:0,36,255:12:0:45	0/0:0,42,255:14:0:51	0/0:0,54,255:18:0:63	0/0:0,72,255:24:0:81	1/1:255,39,0:13:0:24	0/1:255,0,237:30:3:99	0/0:0,66,255:22:0:75	0/0:0,123,255:41:0:99	0/0:0,108,255:36:0:99	0/0:0,51,255:17:0:60	0/1:255,0,244:37:0:99	0/0:0,57,255:19:0:66	0/0:0,84,255:28:0:93	0/1:106,0,197:13:0:97	.:0,15,161:5:0:24	0/0:0,51,255:17:0:60	0/0:0,78,255:26:0:87	0/0:0,93,255:31:0:99	0/0:0,87,255:29:0:96	0/0:0,72,255:24:0:81	0/0:0,99,255:33:0:99	0/0:0,60,255:20:0:69	0/0:0,69,255:23:0:78	0/0:0,51,255:17:0:60	.:0,21,198:7:0:30	0/0:0,39,255:13:0:48	0/0:0,87,255:29:0:96	0/0:0,60,255:20:0:69	0/0:0,42,255:14:0:51	0/0:0,66,255:22:0:75	0/0:0,54,255:18:0:63	0/0:0,81,255:27:0:90	0/0:0,60,255:20:0:69	0/0:0,57,255:19:0:66	0/0:0,42,255:14:0:51	0/0:0,54,255:18:0:63
MdMLO18	MDP0000928368	MDC008195.201	11054	E	0	G	T	88.4	0	DP=1586;VDB=1.303298e-01;RPB=-1.484623e-01;AF=0.00806451612903;AC1=1;DP4=909,661,8,1;MQ=34;FQ=88.4;PV4=0.088,0.23,1,1	GT:PL:DP:SP:GQ	0/0:0,154,255:51:0:99	0/0:0,96,255:32:0:99	0/0:0,51,253:17:0:69	0/0:0,69,255:23:0:87	0/0:0,60,255:20:0:78	0/0:0,75,255:25:0:93	0/0:0,90,255:30:0:99	0/0:0,57,255:19:0:75	0/0:0,60,253:20:0:78	0/0:0,96,255:32:0:99	0/0:0,96,255:32:0:99	0/0:0,69,255:23:0:87	0/0:0,120,255:40:0:99	0/0:0,51,255:17:0:69	0/0:0,96,255:32:0:99	0/0:0,45,255:15:0:63	0/0:0,33,203:11:0:51	0/0:0,54,232:18:0:72	0/0:0,81,255:27:0:99	0/0:0,90,255:30:0:99	0/0:0,96,255:32:0:99	0/0:0,72,255:24:0:90	0/0:0,99,255:33:0:99	0/0:0,51,255:17:0:69	0/0:0,33,202:11:0:51	0/0:0,48,255:16:0:66	0/0:0,27,200:9:0:45	.:0,21,152:7:0:39	0/0:0,78,255:26:0:96	0/0:0,81,255:27:0:99	0/0:0,57,255:19:0:75	0/0:0,99,255:33:0:99	0/0:0,39,211:13:0:57	0/0:0,75,255:25:0:93	0/0:0,63,255:21:0:81	0/0:0,66,255:22:0:84	0/0:0,60,255:20:0:78	0/0:0,36,253:12:0:54
MdMLO18	MDP0000928368	MDC008195.201	11148	I	0	C	T	999	0	DP=1484;VDB=5.219296e-01;RPB=7.224283e-01;AF=0.125;AC1=17;DP4=626,682,82,81;MQ=48;FQ=999;PV4=0.56,0.02,7e-21,0.13;ADDSNP=11166,11182,11177	GT:PL:DP:SP:GQ	0/0:0,96,255:32:0:99	0/0:0,93,255:31:0:98	0/0:0,48,255:16:0:53	0/0:0,75,255:25:0:80	0/0:0,69,255:23:0:74	0/0:0,78,255:26:0:83	0/0:0,48,255:16:0:53	0/1:178,0,255:32:1:99	0/0:0,63,255:21:0:68	0/0:0,117,255:39:0:99	0/0:0,84,255:28:0:89	0/1:74,0,236:16:0:69	0/0:0,87,255:29:0:92	0/1:152,0,241:20:0:99	0/0:0,78,255:26:0:83	0/0:0,48,255:16:0:53	0/0:0,33,255:11:0:38	0/0:0,45,255:15:0:50	1/1:255,81,0:27:0:70	0/0:0,81,255:27:0:86	0/0:0,69,255:23:0:74	0/0:0,75,255:25:0:80	0/0:0,111,255:37:0:99	0/1:123,0,240:16:5:99	0/0:0,45,255:15:0:50	0/1:173,0,239:19:0:99	0/1:123,0,194:14:0:99	.:0,12,136:4:0:17	0/0:0,48,255:16:0:53	0/0:0,87,255:29:0:92	0/0:0,54,255:18:0:59	0/0:0,51,255:17:0:56	0/0:0,48,255:16:0:53	0/0:0,87,255:29:0:92	0/0:0,69,255:23:0:74	0/0:0,39,255:13:0:44	0/0:0,45,255:15:0:50	0/0:0,48,255:16:0:53
MdMLO18	MDP0000928368	MDC008195.201	11166	I	0	C	T	999	0	DP=1505;VDB=5.173962e-01;RPB=-8.436359e-01;AF=0.125;AC1=17;DP4=610,729,83,75;MQ=47;FQ=999;PV4=0.11,0.49,2.9e-27,1;ADDSNP=11148,11199,11182,11184,11177	GT:PL:DP:SP:GQ	0/0:0,108,255:36:0:99	0/0:0,117,255:39:0:99	0/0:0,57,255:19:0:62	0/0:0,75,255:25:0:80	0/0:0,63,255:21:0:68	0/0:0,75,255:25:0:80	0/0:0,42,255:14:0:47	0/1:134,0,255:27:7:99	0/0:0,60,255:20:0:65	0/0:0,105,255:35:0:99	0/0:0,93,255:31:0:98	0/1:136,0,198:14:2:99	0/0:0,99,255:33:0:99	0/1:130,0,255:21:0:99	0/0:0,84,255:28:0:89	0/0:0,45,255:15:0:50	0/0:0,27,248:9:0:32	0/0:0,57,255:19:0:62	1/1:255,72,0:24:0:61	0/0:0,90,255:30:0:95	0/0:0,69,255:23:0:74	0/0:0,69,255:23:0:74	0/0:0,105,255:35:0:99	0/1:155,0,211:16:8:99	0/0:0,39,255:13:0:44	0/1:193,0,255:23:2:99	0/1:37,0,244:13:3:32	.:0,15,159:5:0:20	0/0:0,63,255:21:0:68	0/0:0,87,255:29:0:92	0/0:0,42,255:14:0:47	0/0:0,63,255:21:0:68	0/0:0,48,255:16:0:53	0/0:0,99,255:33:0:99	0/0:0,57,255:19:0:62	0/0:0,39,255:13:0:44	0/0:0,39,255:13:0:44	0/0:0,51,255:17:0:56
MdMLO18	MDP0000928368	MDC008195.201	11177	I	0	A	C	999	0	DP=1543;VDB=4.960689e-01;RPB=1.702270e-01;AF=0.155737704918;AC1=21;DP4=600,722,103,108;MQ=47;FQ=999;PV4=0.37,0.24,0.049,1;ADDSNP=11166,11148,11199,11182,11184	GT:PL:DP:SP:GQ	0/0:0,105,255:35:0:99	0/0:0,117,255:39:0:99	0/0:0,51,255:17:0:55	0/1:166,0,238:21:15:99	0/0:0,69,255:23:0:73	0/0:0,81,255:27:0:85	0/0:0,36,255:12:0:40	0/0:0,78,255:26:0:82	0/0:0,87,255:29:0:91	0/0:0,99,255:33:0:99	0/0:0,108,255:36:0:99	0/0:0,42,255:14:0:46	0/0:0,117,255:39:0:99	0/0:0,57,255:19:0:61	0/0:0,90,255:30:0:94	0/1:144,0,190:13:0:99	0/0:0,30,255:10:0:34	0/0:0,63,255:21:0:67	0/0:0,78,255:26:0:82	0/1:242,0,255:29:4:99	0/1:212,0,196:24:10:99	0/1:211,0,254:26:2:99	0/0:0,90,255:30:0:94	0/0:0,48,255:16:0:52	0/0:0,42,255:14:0:46	0/1:255,0,191:24:0:99	0/0:0,39,255:13:0:43	.:179,21,0:7:0:11	0/1:169,0,255:23:7:99	0/0:0,90,255:30:0:94	0/0:0,36,255:12:0:40	0/1:138,0,255:22:4:99	0/0:0,42,255:14:0:46	0/0:0,93,255:31:0:97	0/0:0,60,255:20:0:64	0/0:0,48,255:16:0:52	0/1:84,0,198:12:0:80	0/0:0,51,255:17:0:55
MdMLO18	MDP0000928368	MDC008195.201	11182	I	0	A	T	999	0	DP=1548;VDB=1.554954e-01;RPB=1.151298e+00;AF=0.00819672131148;AC1=1;DP4=706,821,4,8;MQ=47;FQ=999;PV4=0.4,0.05,0.34,1;ADDSNP=11166,11148,11199,11184,11177	GT:PL:DP:SP:GQ	0/0:0,102,255:34:0:99	0/0:0,114,255:38:0:99	0/0:0,51,255:17:0:69	0/0:0,69,255:23:0:87	0/0:0,66,255:22:0:84	0/0:0,81,255:27:0:99	0/0:0,48,255:16:0:66	0/0:0,72,255:24:0:90	0/0:0,87,255:29:0:99	0/0:0,96,255:32:0:99	0/0:0,105,255:35:0:99	0/0:0,45,255:15:0:63	0/0:0,114,255:38:0:99	0/0:0,51,255:17:0:69	0/0:0,93,255:31:0:99	0/0:0,42,255:14:0:60	0/0:0,27,243:9:0:45	0/0:0,63,255:21:0:81	0/0:0,81,255:27:0:99	0/0:0,87,255:29:0:99	0/0:0,81,255:27:0:99	0/0:0,72,255:24:0:90	0/0:0,84,255:28:0:99	0/0:0,51,255:17:0:69	0/0:0,42,255:14:0:60	0/0:0,69,255:23:0:87	0/0:0,33,255:11:0:51	.:0,21,192:7:0:39	0/0:0,69,255:23:0:87	0/0:0,93,255:31:0:99	0/0:0,33,255:11:0:51	0/0:0,72,255:24:0:90	0/0:0,42,255:14:0:60	0/0:0,90,255:30:0:99	0/0:0,60,255:20:0:78	0/0:0,48,255:16:0:66	0/0:0,33,255:11:0:51	0/0:0,51,255:17:0:69
MdMLO18	MDP0000928368	MDC008195.201	11184	I	0	G	A	999	0	DP=1562;VDB=4.563116e-01;RPB=-2.695371e-01;AF=0.131147540984;AC1=17;DP4=627,752,86,82;MQ=47;FQ=999;PV4=0.16,0.18,1.2e-29,1;ADDSNP=11166,11199,11182,11177	GT:PL:DP:SP:GQ	0/0:0,102,255:34:0:99	0/0:0,111,255:37:0:99	0/0:0,51,255:17:0:56	0/0:0,63,255:21:0:68	0/0:0,69,255:23:0:74	0/0:0,78,255:26:0:83	0/0:0,45,255:15:0:50	0/1:165,0,255:25:4:99	0/0:0,93,255:31:0:98	0/0:0,102,255:34:0:99	0/0:0,108,255:36:0:99	0/1:110,0,231:15:2:99	0/0:0,114,255:38:0:99	0/1:152,0,236:17:0:99	0/0:0,99,255:33:0:99	0/0:0,45,255:15:0:50	0/0:0,24,225:8:0:29	0/0:0,63,255:21:0:68	1/1:255,78,0:26:0:67	0/0:0,90,255:30:0:95	0/0:0,84,255:28:0:89	0/0:0,72,255:24:0:77	0/0:0,81,255:27:0:86	0/1:211,0,192:17:2:99	0/0:0,45,255:15:0:50	0/1:185,0,255:23:0:99	0/1:72,0,209:11:6:67	.:0,21,199:7:0:26	0/0:0,66,255:22:0:71	0/0:0,93,255:31:0:98	0/0:0,33,255:11:0:38	0/0:0,72,255:24:0:77	0/0:0,42,255:14:0:47	0/0:0,90,255:30:0:95	0/0:0,63,255:21:0:68	0/0:0,54,255:18:0:59	0/0:0,33,255:11:0:38	0/0:0,51,255:17:0:56
MdMLO18	MDP0000928368	MDC008195.201	11199	I	0	G	T	999	0	DP=1585;VDB=2.489044e-01;RPB=-1.173780e-01;AF=0.131147540984;AC1=17;DP4=629,768,89,82;MQ=47;FQ=999;PV4=0.088,1,1.5e-27,1;ADDSNP=11166,11182,11184,11177	GT:PL:DP:SP:GQ	0/0:0,111,255:37:0:99	0/0:0,111,255:37:0:99	0/0:0,69,255:23:0:74	0/0:0,48,255:16:0:53	0/0:0,66,255:22:0:71	0/0:0,90,255:30:0:95	0/0:0,54,255:18:0:59	0/1:212,0,254:26:6:99	0/0:0,84,255:28:0:89	0/0:0,81,255:27:0:86	0/0:0,96,255:32:0:99	0/1:154,0,207:17:0:99	0/0:0,111,255:37:0:99	0/1:133,0,255:19:0:99	0/0:0,99,255:33:0:99	0/0:0,45,255:15:0:50	0/0:0,30,255:10:0:35	0/0:0,63,255:21:0:68	1/1:255,78,0:26:0:67	0/0:0,99,255:33:0:99	0/0:0,72,255:24:0:77	0/0:0,69,255:23:0:74	0/0:0,93,255:31:0:98	0/1:196,0,205:17:2:99	0/0:0,39,255:13:0:44	0/1:228,0,233:22:2:99	0/1:96,0,234:15:14:91	.:0,18,170:6:0:23	0/0:0,72,255:24:0:77	0/0:0,87,255:29:0:92	0/0:0,48,255:16:0:53	0/0:0,60,255:20:0:65	0/0:0,45,255:15:0:50	0/0:0,87,255:29:0:92	0/0:0,63,255:21:0:68	0/0:0,60,255:20:0:65	0/0:0,36,255:12:0:41	0/0:0,54,255:18:0:59
MdMLO18	MDP0000928368	MDC008195.201	11240	I	0	A	T	999	0	DP=1633;VDB=3.066222e-01;RPB=3.103496e-01;AF=0.0564516129032;AC1=7;DP4=737,807,30,58;MQ=47;FQ=999;PV4=0.015,1,4.9e-05,1;ADDSNP=11246,11252	GT:PL:DP:SP:GQ	0/1:242,0,255:44:3:99	0/0:0,99,255:33:0:99	0/0:0,66,255:22:0:75	0/0:0,39,255:13:0:48	0/0:0,81,255:27:0:90	0/0:0,87,255:29:0:96	0/0:0,72,255:24:0:81	0/0:0,60,255:20:0:69	0/0:0,93,255:31:0:99	0/0:0,72,255:24:0:81	0/0:0,105,255:35:0:99	0/0:0,69,255:23:0:78	0/0:0,126,255:42:0:99	0/0:0,72,255:24:0:81	0/0:0,96,255:32:0:99	0/0:0,42,255:14:0:51	0/0:0,36,255:12:0:45	0/0:0,60,255:20:0:69	0/0:0,84,255:28:0:93	0/0:0,90,255:30:0:99	0/0:0,93,255:31:0:99	0/1:248,0,202:25:0:99	0/1:250,0,255:36:0:99	0/0:0,42,255:14:0:51	0/0:0,51,255:17:0:60	0/0:0,57,255:19:0:66	0/1:217,0,55:13:7:70	0/0:0,36,255:12:0:45	0/0:0,81,255:27:0:90	0/0:0,81,255:27:0:90	0/0:0,39,255:13:0:48	0/0:0,84,255:28:0:93	0/1:98,0,200:13:10:89	0/0:0,72,255:24:0:81	0/0:0,48,255:16:0:57	0/0:0,72,255:24:0:81	0/0:0,54,255:18:0:63	0/0:0,54,255:18:0:63
MdMLO18	MDP0000928368	MDC008195.201	11246	I	0	G	A	153	0	DP=1638;VDB=1.100028e-01;RPB=4.918560e-01;AF=0.00793650793651;AC1=1;DP4=769,848,1,9;MQ=47;FQ=153;PV4=0.023,1,0.21,1;ADDSNP=11240,11252	GT:PL:DP:SP:GQ	0/0:0,138,255:46:0:99	0/0:0,108,255:36:0:99	0/0:0,69,255:23:0:87	0/0:0,36,253:12:0:54	0/0:0,78,255:26:0:96	0/0:0,90,255:30:0:99	0/0:0,72,255:24:0:90	0/0:0,63,255:21:0:81	0/0:0,87,255:29:0:99	0/0:0,69,255:23:0:87	0/0:0,90,255:30:0:99	0/0:0,69,255:23:0:87	0/0:0,120,255:40:0:99	0/0:0,72,255:24:0:90	0/0:0,93,255:31:0:99	0/0:0,45,255:15:0:63	0/0:0,39,255:13:0:57	0/0:0,63,255:21:0:81	0/0:0,81,255:27:0:99	0/0:0,96,255:32:0:99	0/0:0,93,255:31:0:99	0/0:0,69,255:23:0:87	0/0:0,117,255:39:0:99	0/0:0,36,255:12:0:54	0/0:0,48,255:16:0:66	0/0:0,54,255:18:0:72	0/0:0,33,255:11:0:51	0/0:0,33,255:11:0:51	0/0:0,84,255:28:0:99	0/0:0,84,255:28:0:99	0/0:0,42,255:14:0:60	0/0:0,81,255:27:0:99	0/0:0,48,255:16:0:66	0/0:0,75,255:25:0:93	0/0:0,45,255:15:0:63	0/0:0,69,255:23:0:87	0/0:0,51,255:17:0:69	0/0:0,63,255:21:0:81
MdMLO18	MDP0000928368	MDC008195.201	11252	I	0	GATGT	G	999	0	INDEL;IS=27,1.000000;DP=1652;VDB=5.094500e-01;AF=0.134920634921;AC1=17;DP4=687,773,81,95;MQ=47;FQ=999;PV4=0.81,1.3e-66,2e-05,1;ADDSNP=11282,11246,11240	GT:PL:DP:SP:GQ	0/0:0,148,255:49:0:99	0/0:0,111,255:37:0:99	0/0:0,63,255:21:0:68	0/0:0,39,255:13:0:44	0/0:0,75,255:25:0:80	0/0:0,81,255:27:0:86	0/0:0,72,255:24:0:77	0/1:249,0,255:21:2:99	0/0:0,87,255:29:0:92	0/0:0,69,255:23:0:74	0/0:0,90,255:30:0:95	0/1:255,0,255:25:0:99	0/0:0,117,255:39:0:99	0/1:227,0,255:20:0:99	0/0:0,90,255:30:0:95	0/0:0,48,255:16:0:53	0/0:0,48,255:16:0:53	0/0:0,66,255:22:0:71	1/1:255,81,0:27:0:70	0/0:0,96,255:32:0:99	0/0:0,93,255:31:0:98	0/0:0,87,255:29:0:92	0/0:0,114,255:38:0:99	0/1:242,0,208:15:0:99	0/0:0,45,255:15:0:50	0/1:255,0,151:16:0:99	0/1:85,0,187:10:8:80	0/0:0,33,255:11:0:38	0/0:0,81,255:27:0:86	0/0:0,81,255:27:0:86	0/0:0,42,255:14:0:47	0/0:0,78,255:26:0:83	0/0:0,45,255:15:0:50	0/0:0,72,255:24:0:77	0/0:0,45,255:15:0:50	0/0:0,69,255:23:0:74	0/0:0,60,255:20:0:65	0/0:0,63,255:21:0:68
MdMLO18	MDP0000928368	MDC008195.201	11282	I	0	C	T	999	0	DP=1558;VDB=2.690907e-01;RPB=1.099825e+00;AF=0.031746031746;AC1=4;DP4=715,803,13,15;MQ=47;FQ=999;PV4=1,0.25,0.00018,0.49;ADDSNP=11299,11252,11305	GT:PL:DP:SP:GQ	0/0:0,148,255:49:0:99	0/0:0,102,255:34:0:99	0/0:0,66,255:22:0:78	0/0:0,42,255:14:0:54	0/0:0,60,255:20:0:72	0/0:0,63,255:21:0:75	0/0:0,78,255:26:0:90	0/0:0,57,255:19:0:69	0/0:0,51,255:17:0:63	0/0:0,81,255:27:0:93	0/0:0,84,255:28:0:96	0/0:0,75,255:25:0:87	0/0:0,93,255:31:0:99	0/0:0,60,255:20:0:72	0/0:0,66,255:22:0:78	0/0:0,51,255:17:0:63	0/0:0,54,255:18:0:66	0/0:0,45,255:15:0:57	0/0:0,84,255:28:0:96	0/0:0,90,255:30:0:99	0/0:0,81,255:27:0:93	0/1:202,0,255:28:0:99	0/0:0,117,255:39:0:99	0/0:0,27,237:9:0:39	0/0:0,42,255:14:0:54	0/0:0,45,255:15:0:57	0/1:134,0,112:11:6:99	0/0:0,30,255:10:0:42	0/0:0,60,255:20:0:72	0/0:0,78,255:26:0:90	0/0:0,57,255:19:0:69	0/0:0,75,255:25:0:87	0/1:109,0,245:16:0:97	0/0:0,60,255:20:0:72	0/0:0,54,255:18:0:66	0/0:0,51,255:17:0:63	0/0:0,51,255:17:0:63	0/0:0,54,255:18:0:66
[truncated: 345 more rows]
[truncated: 27 more columns]

## Sheet: Table S4
Table S3. SNPs in the FruitBreedomics database
	Position	Length (bp)	Exons (bp) (%)	No. of SNPs	SNPs in exons		Exons Bp/SNPb	Introns Bp/SNPc
					No. (%)	Bp/SNPa
[truncated: 9 more rows]

## Sheet: Table S5
Table S4: Conflicting results between the FruitBreedomics dataset and Sanger sequencing
[truncated: 18 more rows]
